# Supplementary material for: Recombinational Landscape and Population Genomics of Caenorhabditis elegans
Source: PLoS Genet. 2009 Mar 13;5(3):e1000419. doi: 10.1371/journal.pgen.1000419 (PMC2652117; doi:10.1371/journal.pgen.1000419)
Supplement: Table S2 — SNPs and Wild Isolate Genotypes. SNP details and genotype data for 125 wild isolates. (0.62 MB TXT) [file pgen.1000419.s007.txt]

Chromosome	Position(ws185)	SNP_ID	FlankingSequence	AB1	AB2	AB3	AB4	CB3191	CB3192	CB3193	CB3194	CB3195	CB3196	CB3197	CB3198	CB3199	CB4507	CB4555	CB4851	CB4852	CB4853	CB4854	CB4855	CB4856	CB4857	CB4858	CB4932	DH424	DR1344	DR1345	DR1349	DR1350	JU258	JU262	JU263	JU299	JU300	JU301	JU302	JU303	JU305	JU306	JU307	JU309	JU310	JU311	JU312	JU313	JU314
X	350084	UCE6-531	CTATATCTATATTTTCAAAATCAAACAAATTGACAGGTTATCTTTGTATTATTGAATTTAAATGTTTTATCTTATTGAACAACAGTTATATTGACGTTATAAGCCGGAAAGGTGAAGGGG[A/G]GTTTTTCCAAAAACATTCCTGTAATAATTTCAAAAAATCAATTTGGAGTT	B	B	B	B	B	B	B	B	B	B	B	B	B	B	B	B	H	B	B	B	H	B	B	B	B	B	B	B	B	H	B	B	B	B	B	B	B	B	B	B	B	B	B	B	B	B
X	387180	CE6-103	ATTCCATCCAACAAAAGGATCATGTCTGAAAGCCAAGTGAGACGAGAGTT[A/G]AACGCTAGTTTTGCAAGAAACTGCCACCCAACAGCGATTGGAATGCAGAAACTATCCGAACGGTGTGGAATACGATACAA	H	H	H	H	B	B	B	B	B	H	H	H	H	B	B	B	H	H	H	H	H	H	H	B	B	B	H	B	H	H	H	H	H	H	H	H	H	H	H	H	H	H	H	H	H	H
X	478348	CE6-104	GTTGAAATAAGTGTTCAAGTAAATAGTAAACGATGAAGTTTAAATTAAGTTTTATTTAGTTAACAACCTGAAACACTTCG[A/G]TTTTTTTAATGCAAATTATGATGATTTAGGTTTATTACCAGCAGTTAGAA	B	B	B	B	B	B	B	B	B	B	B	B	B	B	B	B	H	B	B	B	H	B	B	B	B	B	B	B	B	H	B	B	B	B	B	B	B	B	B	B	B	B	B	B	B	B
X	543068	CE6-105	GGGATTTGCATTTTTTGCCCGGTTAACATTCTGTAATATTTCATTAATTT[A/C]ATCGCAAAATTTGAGAACCGATGATGTATGAGAAATATTTTAGTGAGCGAGAATGTGAGTGGAAATAATAAAGCTCAGAA	B	B	B	B	B	B	B	B	B	B	B	B	B	B	B	B	B	B	B	B	H	B	B	B	B	B	B	B	B	B	B	B	B	B	B	B	B	B	B	B	B	B	B	B	B	B
X	547548	UCE6-543	AGGAGCGAGGTTATCGAATTGTCGGCGATCATGGAACTGAGCACCACGCAATGAAGATTTGCCAGCACCGGTGCGACCCAGCAATATTATTTTGCGGTAGCGAACAACCATCTGGAAATG[A/G]AAAACCCTGGAAATTAAAAAGTTTAATAAAAGAATATTTGAATACGGAGG	B	B	B	B	B	B	B	B	B	B	B	B	B	B	B	B	H	B	B	B	H	B	B	B	B	B	B	B	B	H	B	B	B	B	B	B	B	B	B	B	B	B	B	B	B	B
X	596094	UCE6-544	AAATTGAGGTATAAAATGAGGAATAGGGTGGAAAGGGAAACGCTGAAAAA[A/G]CATTAATTGTCAAATAAATTCATAAGGGTCGATTGAGATTCATAATACAAAAAGAAGTATCGGGATAATGTTTCTTACAACTGAAGGAACTGCATGACAAATTGGAATACTTTAGGAATA	B	B	B	B	B	B	B	B	B	B	B	B	B	B	B	B	B	B	B	B	H	B	B	B	B	B	B	B	B	B	B	B	B	B	B	B	B	B	B	B	B	B	B	B	B	B
X	636850	CE6-106	AAATTGATTTTGGGGGTGAGAATGGATCAAAAGTTCTATATTTCTAGCTT[A/G]CTACAAGAAGATACACCGTCTAAAGAGGTATTTGTGCTCTAGTGAACTGTATATTGATTTGTTGCGTTTATTTAGAAACC	B	B	B	B	B	B	B	B	B	B	B	B	B	B	B	B	H	B	B	B	H	B	B	B	B	B	B	B	B	H	B	B	B	B	B	B	B	B	B	B	B	B	B	B	B	B
X	718523	UCE6-548	GTACTCAATCAACTGACTCGGTTTTCTGTCAACTGCTCCAACAAATTAAC[A/C]ACTCTTCTCTAATCCTCTCACCGCTTTTTGGTTTTGTTTTGAACTAGAAAAAACATGCAAAAAAGTGAAGAATGTAATGGGCGCTGTTCGTCCAGGGTCAGTCAATAAAATACTTACAAC	B	B	B	B	B	B	B	B	B	B	B	B	B	B	B	B	H	B	B	B	H	B	B	B	B	B	B	B	B	H	B	B	B	B	B	B	B	B	B	B	B	B	B	B	B	B
X	734972	CE6-107	CATTTAGTACCAGCTACTGCATTTCATGAAGAATATGTACAATTCAAATC[A/G]ATTCGAAATATTGTTATGATATTTTTCTACGACCTGTTTTGGTACACCGGAGTTGTTCAGCTGGGGTTGATGGCTGGAAA	B	B	B	B	B	B	B	B	B	B	B	B	B	B	B	B	H	B	B	B	H	B	B	B	B	B	B	B	B	H	B	B	B	B	B	B	B	B	B	B	B	B	B	B	B	B
X	789666	CE6-108	TTGAAAATTTGAAAAATCATTTTATTTCATTAATTTTTAAAAATAACAAACATTTTCACGCATGCGCACAATATTTTTCA[A/G]AACTTTCAAGCAGTAAATCTTGATATTCCAGCTCGTATATTGGAACCTCC	B	B	B	B	B	B	B	B	B	B	B	B	B	B	B	B	H	B	B	B	H	B	B	B	B	B	B	B	B	H	B	B	B	B	B	B	B	B	B	B	B	B	B	B	B	B
X	911871	UCE6-560	TCAACTGTCTTATATAATTGCAAATTGTGTAATTTGATTCGCTTACTTTCTATCTACTATAGCTATAAAGTTTAAAGGTAAATTTATAAATTCAGGCTAAAAAAAACTCGGATAAAATGC[A/C]AAATATTTGAAGAGATCCTAACGACTATTAGTCGAAACAAATTGCACCTC	B	B	B	B	B	B	B	B	B	B	B	B	B	B	B	B	B	B	B	B	H	B	B	B	B	B	B	B	B	B	B	B	B	B	B	B	B	B	B	B	B	B	B	B	B	B
X	982564	CE6-110	AATTGAATACGTTTTCGTGGACTTTCTCAAAAACTATCTAAATTTAAAAA[A/T]CCCAATTTTGATACGAGTTTTGATAACAGCTCAGTGGTGGGTGGAGTATGTAGTATGTCATTTTTTGAGAAAAAGGATAC	B	B	B	B	B	B	B	B	B	B	B	B	B	B	B	B	B	B	B	B	H	B	B	B	B	B	B	B	B	B	B	B	B	B	B	B	B	B	B	B	B	B	B	B	B	B
X	1001412	UCE6-566	ATAGGTCCGACTTCATATCCGAACTCTTTCGATCATTGCCCGTGGAAAACAAAATATCCACATTTCTTATTATTTCCTAGGACAAAAGTCGAGAACACATGACGTAGTTTCGAGCTCGTC[A/G]AAACTGTTGAAAATTTCTCTCAAGATGGACTGTCCTAGGATTTTTGATTC	B	B	B	B	B	B	B	B	B	B	B	B	B	B	B	B	B	B	B	B	H	B	B	B	B	B	B	B	B	B	B	B	B	B	B	B	B	B	B	B	B	B	B	B	B	B
X	1127311	CE6-220	TATGAATGCCCCACACTTGCAAATATAGAACCTCCAATATCCGACAAATC[A/G]TTGGGATCCACATGAAGATAGTACTGTTGAGTGGGATATTTGAAATCGGGAAATGCAGTTGGATCGGATGCAAAGTTTGC	B	B	B	B	B	B	B	B	B	B	B	B	B	B	B	B	H	B	B	B	H	B	B	B	B	B	B	B	B	H	B	B	B	B	B	B	B	B	B	B	B	B	B	B	B	B
X	1182001	UCE6-577	AGGGGGATCGAGAGGGGGGTAGGAGGGGAGAGTCATAGAGAAACAAAGAGGGGTATTTGGAAATTGTATTGTAAAAGCTGAAAGTATGGTAGAATTTTTGTAGCGAGCGGAATTAAAATT[A/T]AAAAAAACATGAACAGAACAGTGTGTCTTCGAAAATATACCGACAAATCT	B	B	B	B	B	B	B	B	B	B	B	B	B	B	B	B	H	B	B	B	H	B	B	B	B	B	B	B	B	H	B	B	B	B	B	B	B	B	B	B	B	B	B	B	B	B
X	1215425	CE6-111	GGATACAAGCACGATGACGATGAATACATAGCAGTCGGCGGATCTGTAAAAACAAATATATGAGCACACGTACACTTTTT[A/T]ATCTACGGAAAGAAGAAATGGGAGTTGCTGGGGGGGGGGGGGGGGGAGTA	B	B	B	B	B	B	B	B	B	B	B	B	B	B	B	B	H	B	B	B	H	B	B	B	B	B	B	B	B	H	B	B	B	B	B	B	B	B	B	B	B	B	B	B	B	B
X	1310698	UCE6-584	CATGAATGTTCTAGTCAAGAAAATAAAATGGAAAAGTACAGTTACCGTAGGCTTTTGCAACCATTTACCTGGGTACGGTAGATCTTCCGAGGTGCCTACTGCCTGCAATCGAAACACAAA[A/T]ACTGCGTGGTGTGTCTAAAAAACAAGGCTCTGGTTGTAGTGGGACCCCAA	B	B	B	B	B	B	B	B	B	B	B	B	B	B	B	B	H	B	B	B	H	B	B	B	B	B	B	B	B	H	B	B	B	B	B	B	B	B	B	B	B	B	B	B	B	B
X	1358166	CE6-20	CATAATCTGACAGACTTATTGTTAATTTCACGTCAAATTACTAAATACTGTGTAATGTGAAAACCCGTTCTACTCACCTC[A/C]CGATGATTCAGGCTACACTCCACAATGTTCCCAAAGATCTTGTCATCATC	B	B	B	B	B	B	B	B	B	B	B	B	B	B	B	B	B	B	B	B	H	B	B	B	B	B	B	B	B	B	B	B	B	B	B	B	B	B	B	B	B	B	B	B	B	B
X	1447260	UCE6-593	GCATCGACAAACTTTTATCAACTTTTTTAGTTTTTAGTATTGCATGAAAA[A/G]TCGTTAGAATCTGTTCTGGTGAAACTGTTCTGGAATGGTCTTTCGATTGAAAACTTTTCTCAAAATATAAGTTTTTGGTTGGCTGAGCTTCAAATTCAAAAAAAAAATTGCTTTGAAATT	B	B	B	B	B	B	B	B	B	B	B	B	B	B	B	B	B	B	B	B	H	B	B	B	B	B	B	B	B	B	B	B	B	B	B	B	B	B	B	B	B	B	B	B	B	B
X	1447824	UCE6-598	ATTTAAAAATGCCGTTTGAAAATAATCGAATCCAGACAAAAGTCTTCGATTTTGAGCATTTCTCACAAAAAAGTCCATTTTAGAGATTCTATGAATTAGGTTTACTATTTTGAAATTCAC[A/G]AACTTTGATGAACCATGATGTTTGCTCTTAAATACGTGGACTAGTTTGTC	B	B	B	B	B	B	B	B	B	B	B	B	B	B	B	B	B	B	B	B	H	B	B	B	B	B	B	B	B	B	B	B	B	B	B	B	B	B	B	B	B	B	B	B	B	B
X	1502698	UCE6-600	TATAACACTTGTTGTTTGGTTTCTTGGTCTTTTTTGCAAAACCGTCGATT[A/G]TTGCAGAGATTTTAGTTGGAGCGGAATAACGGAACGATATTAAAAAACCCGTGGAGATGGAGAAATCACAGAAAAATATTACGGTTTACTTATCAGAGGCTCGACTAGGAAATTTTGTAG	B	B	B	B	B	B	B	B	B	B	B	B	B	B	B	B	B	B	B	B	H	B	B	B	B	B	B	B	B	B	B	B	B	B	B	B	B	B	B	B	B	B	B	B	B	B
X	1549457	CE6-221	CACAACCAGCCCCGGCCACGAGTGCAACAACACAGTCTGTTCCAGTAGTTACAACTCAGACAACTATGGGTACAAGTCCA[A/T]CAACGGCTGGAATCAGTTCATCTCCAGCTGCAACCAGTCCAAGCACCGCT	B	B	B	B	B	B	B	B	B	B	B	B	B	B	B	B	H	B	B	B	H	B	B	B	B	B	B	B	B	H	B	B	B	B	B	B	B	B	B	B	B	B	B	B	B	B
X	1613525	UCE6-641	TACCCGATTTTTATGTGGGTTGATAGGTGGAAGTCGGCCGTTGGAATCTG[A/G]AAAGTGGTACAATTACTGGACACCTGGCACCTAGGACTATTGAATGAACTATTGAGGACTAGAACTATTTATTAGGGATTTTACATATCTTTCAACAAGCAGAAACATAAATTTTAGATT	B	B	B	B	B	B	B	B	B	B	B	B	B	B	B	B	B	B	B	B	H	B	B	B	B	B	B	B	B	B	B	B	B	B	B	B	B	B	B	B	B	B	B	B	B	B
X	1663691	UCE6-686	GTGCGTAAAAAGCTAAGCCACGGAAGGTGAAGTTTATGCACGTGTAAAAT[A/G]CACAACAGTTTACTGATCAAGAACTGGCACTGATATCAAAAGGTATCAATTGATCTCTGATTAAGGTCTAGAAGCTGACAGCTTGAGCCTGGGCTGAAAAAGCCCACCTTAAAGTCAATT	B	B	B	B	B	B	B	B	B	B	B	B	B	B	B	B	B	B	B	B	H	B	B	B	B	B	B	B	B	B	B	B	B	B	B	B	B	B	B	B	B	B	B	B	B	B
X	1785496	CE6-223	TAATGAACTTGTGGCCATAAATAACCTCATAAATAGATGCAAAAAACAAA[A/C]CATTATTATCTGTTAATGATAATGCGGAAGTACACATCTAATCACATGTTTCAGTTTTTAGTAATTATAATTTCCATCAT	B	B	B	B	B	B	B	B	B	B	B	B	B	B	B	B	H	B	B	B	H	B	B	B	B	B	B	B	B	H	B	B	B	B	B	B	B	B	B	B	B	B	B	B	B	B
X	1850468	UCE6-703	GCGAATGACTTTTACGCTGAAAAAAAAAACGGTTGGTAAAGTGGATTGTAAAGTGGAAACATTTGAGCCAAGAGAGACTGGTAAATTGACAACATATTTTGCTCAATTCTTTAAAATTTC[A/T]GAACTGCCATTTGAGCATAAAAAAAAGCCAGTGAACAAGGATTTACAGGC	B	B	D	D	B	B	B	B	B	B	B	B	B	B	B	B	B	B	B	B	H	B	B	B	B	B	B	B	B	B	B	B	B	B	B	B	B	B	B	B	B	B	B	B	B	B
X	1922789	CE6-112	TTTAATTTTCATTTTAAAATTTCTTAAGAAAATTTGAGAGCCTGTTATTAAGCCACAAACTAGAAAAATTCTAAGTGTTT[A/G]AAAAGGTGATAATGTTTCTTTCTGACAAAGCTCAGACTCCTATCAATGAA	B	B	B	B	B	B	B	B	B	B	B	B	B	B	B	B	H	B	B	B	H	B	B	B	B	B	B	B	B	H	B	B	B	B	B	B	B	B	B	B	B	B	B	B	B	B
X	2013369	CE6-113	CGGTCGAAATATCAGTGTAAAGCATGGACGTTCGAAATCAACTTCTGCAGCAACAGGTGAGTTTTTCTTCCTTGTTTTCT[A/G]AAGTAATCAATTATCTTAGTAAGGTAGTAGCGTTTTCGAATTATACTCAC	B	B	B	B	B	B	B	B	B	B	B	B	B	B	B	B	H	B	B	B	H	B	B	B	B	B	B	B	B	H	B	B	B	B	B	B	B	B	B	B	B	B	B	B	B	B
X	2039811	UCE6-712	GAACGTCTACGACAACAGTACACTCCAGCCATACCATATTCAACAAAGAA[A/G]CAATAATTCGATATACAATGGTGGCTACCGGACACTTGAAGTTTACAACCATCGGAATTATCCAACATCAGAAGAATACACCGATCAGGATATGTTTTATTATAAGTAGCGAAGTCTATA	B	B	B	B	B	B	B	B	B	H	H	B	B	B	B	B	B	B	H	B	H	B	B	B	B	B	B	B	B	H	B	B	B	B	B	B	B	B	B	B	B	B	B	B	B	B
X	2090663	CE6-114	GACCGTTTCCCCTTAATTCTCATTCTCTCACAGTCGACTCTCCTCTGCTAATGCGCAGTACGGTGTGTACAGTGTACGGG[A/C]CGAGAAACGGTAGAGAAAAAGAGACGGACGAGAGACACCGTAATGCCATA	B	B	B	B	B	B	B	B	B	B	B	B	B	B	B	B	H	B	B	B	H	B	B	B	B	B	B	B	B	H	B	B	B	B	B	B	B	B	B	B	B	B	B	B	B	B
X	2090772	CE6-18	CTGTCACGAGTGCCGTTTTGAAATGAGTACGGCATGCATCTTATCTACGC[A/C]TTTTTCACCATTCTAACACTATTTCTCTTCGTTTTATCGATTGTTCTACAGTGTCGCCTATGGCATTACGGTGTCTCTCG	B	B	B	B	B	B	B	B	B	B	B	B	B	B	B	B	B	B	B	B	H	B	B	B	B	B	B	B	B	B	B	B	B	B	B	B	B	B	B	B	B	B	B	B	B	B
X	2184811	CE6-115	GCTATAATTTTAGAGAAACATGTCCAAAATTTCATTTGCCGCACATTACTTGTAAAAAAGTAACTTGGTACATGGCTAGG[A/C]AGAATCACTCTCATTTACAACCACCACCAACACAAGGGGAGAGCAACAGA	B	B	B	B	B	B	B	B	B	B	B	B	B	B	B	B	H	B	B	B	H	B	B	B	B	B	B	B	B	H	B	B	B	B	B	B	B	B	B	B	B	B	H	H	H	H
X	2214385	UCE6-725	TTCTGACCGCCATAAATGGCGAATCGTACGCGAGAAGTGCTGACGCCGTCTTGCGCCGATGTCCAATAGGACCTTGCACTTTGCCGATGTTGCAACAGTAATAGTTTCCATCAAGGTTAT[A/G]CGGACTAGTGCCACGCGATTGGGTCAAGCCGTTGGCTTCCGCCTTTCTTA	B	B	B	B	B	B	B	B	B	B	B	B	B	B	B	B	B	B	B	B	H	B	B	B	B	B	B	B	B	B	B	B	B	B	B	B	B	B	B	B	B	B	B	B	B	B
X	2275881	CE6-116	AAATATTTTTGTAACAGTTATTATGGAATCGCAAATAATTTGGAAAAACG[A/G]TGCTTATCTTTTTAATTACAATATTAAATAAAGGGTTTGAAAGTTTAGACCCAAAATGTGCTCAAATAAACAAAACTCAT	B	B	B	B	B	B	B	B	B	B	B	B	B	B	B	B	H	B	B	B	H	B	B	B	B	B	B	B	B	H	B	B	B	B	B	B	B	B	B	B	B	B	H	N	H	H
X	2357663	UCE6-738	ATTTAATTCAATAAAAAAAACGAAAACATTGATGAGAAAATATGAGAATA[C/G]CCATTTAGCAACGACGAACATATTTGAAATGTTTCATTAGCAGGGTTCAAATTTTCAAGTGGACCTTAGCATGCCCTAACATTGTCAAAAATGCACACAAACCTGTGAGATCGCAGGGCT	B	B	B	B	B	B	B	B	B	B	B	B	B	B	B	B	H	B	B	B	H	B	B	B	B	B	B	B	B	H	B	B	B	B	B	B	B	B	B	B	B	B	H	H	H	H
X	2406946	UCE6-754	GGATATTCAGACTCCACAAAATATGGAACACCAAACGAATCTGCGTCTGT[A/G]AGACGATCAATTTGAACGTGACGCATTTGCTCTTCCAAATGAATTCGTTCCTGATCATTATTGTTATTGAGTTGAAATATGGGCCAGTAATGCCTCAAATGTCTTGTAATTTCGGTTTCA	B	B	B	B	B	B	B	B	B	B	B	B	B	B	B	B	B	B	B	B	H	B	B	B	B	B	B	B	B	B	B	B	B	B	B	B	B	B	B	B	B	B	B	B	B	B
X	2452820	CE6-118	ATAAAAAATAAGAGAAAAATCTAGACAAAAAGCGGAAAGTGGGAATGTGAAACGAAGAGGGAACTATTAAAAAAATAGAT[A/G]TAGATATATGCAAGTGAACAGCGTGGATGAGAACATGTGGTACGTATCGC	B	B	B	B	B	B	B	B	B	B	B	B	B	B	B	B	H	B	B	B	H	B	B	B	B	B	B	B	B	H	B	B	B	B	B	B	B	B	B	B	B	B	H	H	H	H
X	2550901	UCE6-761	ACTATTTTCTTCCCTTGTAATTATTGATTCCAAATAAATAAATAAATTTCAAAAAAAGACGGAAAAGGAAAGGATGAGAAAAGTAATCATGCGCAAAAAAGCAAATGACCGTTGTCCTAA[A/G]ACCTCCGTGCTCTTTTGCTCGCTGTGTCGCATCGATCTACGAAATAAAAA	B	B	B	B	B	B	B	B	B	B	B	B	B	B	B	B	B	B	B	B	H	B	B	B	B	B	B	B	B	H	B	B	B	B	B	B	B	B	B	B	B	B	H	H	H	H
X	2552391	UCE6-763	TTATCCGTCCCCGTTGTTAGGGGACAAGTAAGCAAGCTGGTTCCCACATTACCGATCCGATGACCGCTGTACTCATATATGTAGTAAGTAAACTGACGAGATAGTGCGGTTTATGCGGAG[A/G]TGAGTGAGGGTGACCAGTGTGCGCAATTCTTTTTGTCAATGTCTGCCCAT	B	B	B	B	B	B	B	B	B	B	B	B	B	B	B	B	B	B	B	B	H	B	B	B	B	B	B	B	B	H	B	B	B	B	B	B	B	B	B	B	B	B	H	H	H	H
X	2611067	UCE6-764	CCGTTTCTTATCGTTTTTAGTAATAAGAAATACGCTCAAAAACTGCCTTA[A/G]AGTTTGTGTTCGTTTCCCAGCATTTCCACGTCATTTACATAATTGTTCGCTTACCACAGAAGCCCGACTAGTGCAATCTGCAAATCATCTAGATGTCCTGTCGTTCTATAATCCCATCTT	B	B	B	B	B	B	B	B	B	B	B	B	B	B	B	B	B	B	B	B	H	B	B	B	B	B	B	B	B	B	B	B	B	B	B	B	B	B	B	B	B	B	B	B	B	B
X	2701231	UCE6-769	CAAAACGGAAGTTTTCCCATGATTGGCCGACCTGAAGAGAGCACATTATGTTAATTTGTAATGAAGCATCCCAAAAATTGTTCAAAAATTCCAATTTTGGTCACGTTATTTCATTGGTTA[A/G]GGTGCATTTAAAGCCCGAAGGTGATCACAGTTTTTGAAATTTTTAGTCAC	B	B	B	B	B	B	B	B	B	B	B	B	B	B	B	B	B	B	B	B	H	B	B	B	B	B	B	B	B	H	B	B	B	B	B	B	B	B	B	B	B	B	H	H	H	H
X	2727321	CE6-120	TAATTTTAGTTGGTCGTTTTGGCATTATAGAAGTGCTTTTTAACAATTTG[A/T]CAGCTATTTTTTTTGCAGAAGCCAAATACATTTTCTTCTTACAGCATACATTTTTCAAAATTATTAATATACAAATTAAT	B	B	B	B	B	B	B	B	B	B	B	B	B	B	B	B	B	B	B	B	H	B	B	B	B	B	B	B	B	B	B	B	B	B	B	B	B	B	B	B	B	B	B	B	B	B
X	2778640	UCE6-775	AGTTAAAATGAGTTAAAGTAATCTATATTACCTATTTCTTGCTCTCACAA[A/G]TTAAACAAAACTACGGAAGTTCAATCTCCCCACTTTCGTTTTTGCCGACTTTCCATTTCTTCCTATATCTTTCAATTAACATGCATAGTTTCCATTCCAATGCGCTTTGCACTATACAAC	B	B	B	B	B	B	B	B	B	B	B	B	B	B	B	B	B	B	B	B	H	B	B	B	B	B	B	B	B	B	B	B	B	B	B	B	B	B	B	B	B	B	B	B	B	B
X	2844469	UCE6-776	TCTCGATAATTTAGAACGGATAGAAAATGTTTTTCAGGAAAAATAGAAGCAAACGAAATTCGAATGGAATATACATACAAAAACGTCGCTGGGACTAGTGGATGTTTCTGACATAGAATT[A/G]TAAAATCAGCTAGCACAGGCTCTAAAAATATCGACTAACCTATACATTCA	B	B	B	B	B	B	B	B	B	B	B	B	B	B	B	B	B	B	B	B	H	B	B	B	B	B	B	B	B	H	B	B	B	B	B	B	B	B	B	B	B	B	H	H	H	H
X	2877421	CE6-122	TTCAAATCAGGTCTATACGTTCCTTTATATAACAACTCACCAACAACATAAGCAATGATAGTTGCTTTTGCAGCATAATG[A/G]CGGTAAAGTTCATTGTTTGAGAAGTGCTCCTTTTTAGACTCTGGAACCAT	B	B	B	B	B	B	B	B	B	B	B	B	B	B	B	B	B	B	B	B	H	B	B	B	B	B	B	B	B	H	B	B	B	B	B	B	B	B	B	B	B	B	H	H	H	H
X	2924225	UCE6-783	CATAATTGTAATGTTTTATCCCTCATTTTATTCGCTTTTTTTTCAAGAGC[A/C]TAAGATATGCGGAAATATTAATATATAGTGTTTGCTGAGTTTTAGAGCTGAGCATATTTTCATGTCATATTGAAATGAAAACTAGAGATGAAAAAAATTTTGAATGCAACAAACAGATAA	B	B	B	B	B	B	B	B	B	B	B	B	B	B	B	B	B	B	B	B	H	B	B	B	B	B	B	B	B	H	B	B	B	B	B	B	B	B	B	B	B	B	H	H	H	H
X	3015791	UCE6-786	CAGAAGTGAACTTGAACTGAGAAGTAGTAATAGTGTATATTAAACTGCAAAAGGTGGCATTGAAAATCATAACAATAGGTTCAAGCTTTATTTTCATGTTTTCGTGACCCTATTCCGGCT[A/G]AGCTGGGATATTTATAGAGACTGGTTAATATTCAGTAAAAAGTTGTAAGT	B	B	B	B	B	B	B	B	B	B	B	B	B	B	B	B	B	B	B	B	H	B	B	B	B	B	B	B	B	B	B	B	B	B	B	B	B	B	B	B	B	B	H	H	H	H
X	3040005	UCE6-790	TCAATTCGTGACCTATGAAACAACAAAAAAAAGAGGCCGGAATTTTTTAT[A/G]ACTCATTCTAGAAGGAGCACAAAATTCGAATGGGCATGACATTTCTAAGAACAAGGAAATTGAACCTAGGAGGCTGGCACTGAAATGTGAATATTTTAATGGGTCTAGTTGGCATTCTAT	B	B	B	B	B	B	B	B	B	B	B	B	B	B	B	B	B	B	B	B	H	B	B	B	B	B	B	B	B	B	B	B	B	B	B	B	B	B	B	B	B	B	B	B	B	B
X	3119421	UCE6-802	AGTTTGGGGTCTGACTCTCACTTTATTTCTTTCAGAATCACCGAGCTCAA[A/G]GACCAACTTGTTTCGAGTGAGCACCAACAATCTCCAGCCATTGAGAAACGTCATACGAACGTCATCCAACGTTGGCAGAACCTTCTTGCCCACTCCGAGGCTCGTCGTCAGAAGTTGTTG	B	B	B	B	B	B	B	B	B	B	B	B	B	B	B	B	B	B	B	B	H	B	B	B	B	B	B	B	B	B	B	B	B	B	B	B	B	B	B	B	B	B	B	B	B	B
X	3195443	CE6-9	GCAAGCAAGTGTACTGATACAATAATGCATCTAAGCATTTCAAAAAATTTTGTTTCTCACAAAAAAAAAACATATATAAA[A/T]TAGTTTCAATTCGTCCAGGCTGCTCCAAACGCAAATTTACGCTGAAGGAA	B	B	B	B	B	B	B	B	B	B	B	B	B	B	B	B	B	B	B	B	H	B	B	B	B	B	B	B	B	B	B	B	B	B	B	B	B	B	B	B	B	B	B	B	B	B
X	3204628	UCE6-808	TCGTTCATTTCCTCTTTTTGTCCTGGGATTTCCAATTAACATTTTCTATGTTTTGGAAATGATCATTCTAACTTTGATGTAAACCTTTGTTTAAAACGCTCACCATCACTTTACCCTGTA[A/C]ACTTGTTCTTCCTTCACCAATATCAGCTGGCTGAGTTCAAAATACTTCAA	B	B	B	B	B	B	B	B	B	B	B	B	B	B	B	B	B	B	B	B	H	B	B	B	B	B	B	B	B	B	B	B	B	B	B	B	B	B	B	B	B	B	H	H	H	H
X	3281640	CE6-125	GCTGTTTGAAAGTTCGAATTGAAGCATTAAATCGTAAAATTGAAGCAACTATTCGCGAGTTATGTGATCGTGCGTAATAT[C/G]GGACACAAAGGTTAAAAAGTTTTATTTCAAAATTTCAAAATTCTGGTTAA	B	B	B	B	B	B	B	B	B	B	B	B	B	B	B	B	B	B	B	B	H	B	B	B	B	B	B	B	B	B	B	B	B	B	B	B	B	B	B	B	B	B	B	B	B	B
X	3350508	UCE6-814	ATGATGATTATGCAGAATAAAATGAATGACGGGTTATGCACTTTGCTTATGTTTGTTTCTTGGAGCGCGCAATCATGACAGAAGCCATCAAAATGTCGTCAGGGTTTGTCGAGGCTGTAC[A/G]TATTTGGTGCATAATATAAGAAAAATAATAATAATATATGCAAAATTTCG	B	B	B	B	B	B	B	B	B	B	B	B	B	B	B	B	B	B	B	B	H	B	B	B	B	B	B	B	B	H	B	B	B	B	B	B	B	B	B	B	B	B	B	B	B	B
X	3401659	UCE6-817	CGAAATAGCTAAATACGATCCGATGGAATATCTTCTGAGCAATAGTGATG[A/T]GTCAACGAAATTAATTTGATAAGCAAACACGTTATTAATAAAATTTCAAAATCCTGTTCTATTTGTCATCATCATTTAAGTAACGAAAAATGAAATCTGACTAATCAGTATAAAAGTGAG	B	B	B	B	B	B	B	B	B	B	B	B	B	B	B	B	B	B	B	B	H	B	B	B	B	B	B	B	B	B	B	B	B	B	B	B	B	B	B	B	B	B	B	B	B	B
X	3421818	CE6-126	TTTGATCAATCTGCAAAGAGTGCAGAGGAAGGTTGTGACGGAGATGAAGC[A/G]TGGGCTCCGTGATTATTGCGAAGTTCCTTGTGCTCTGGAAATCGGACCTTGATGACCTTTTGATCAGTTATTTTTGCAAC	B	B	B	B	B	B	B	B	B	B	B	B	B	B	B	B	B	B	B	B	H	B	B	B	B	B	B	B	B	B	B	B	B	B	B	B	B	B	B	B	B	B	B	B	B	B
X	3527072	CE6-127	TGGTTACCTGTTGTTTGATTTATGAGAGCGGCAAAATGAGTGTCAAGTTT[C/G]ACAGAAGAAACATGCGAAAGGCTTGTAACAAAAGATGATATGTATTTTTGCTTTCCTGGACCTTCCTAGGAATAGAAAAA	B	B	B	B	B	B	B	B	B	B	B	B	B	B	B	B	B	B	B	B	H	B	B	B	B	B	B	B	B	H	B	B	B	B	B	B	B	B	B	B	B	B	H	H	H	H
X	3679241	UCE6-833	TATTTAGTAGTTTCATTTAATGGCTTCTTATTTTTTATTTTATAAACGAC[A/G]GGAAAACGCGCAATTTTATTTGTTGTACAATGGTCTTTGTTCACACTAGTTTCTACGTTTTGTACAGTCCTCTTGTTTGAAACGCCAGCATCTGATAATATTCCATTTTCCACTCCACTC	B	B	B	B	B	B	B	B	B	B	B	B	B	B	B	B	B	B	B	B	H	B	B	B	B	B	B	B	B	H	B	B	B	B	B	B	B	B	B	B	B	B	H	H	H	H
X	3716912	UCE6-835	AATCTATTATAGATGTCTTATCACCAGGACTCCTCACAGTTCAGTTTGAA[A/G]CGGCCTTTTAAAACAAATGTATAGTAGTAGGCGCCGCGCTTAGAGTATTTTTTTTTTAATTTTGATAAAAAAAGCACACAAGGAAACATTTCAACATCTGGAACATTTACTTTTAAAGTA	B	B	B	B	B	B	B	B	B	B	B	B	B	B	B	B	B	B	B	B	H	B	B	B	B	B	B	B	B	H	B	B	B	B	B	B	B	B	B	B	B	B	H	H	H	H
X	3814906	UCE6-839	GTTCTTATTTTCCTAATCTAAAATTGATAAAACTGTTTTTCCAAGTACTT[A/C]ACCGAATGACGTCAATAACTATGGTGTGACTCAAAATGCAGCCGATGTCAATTTTTTTCTGTAAATTACAGGGACTCACAATAGTTCGCCTCTTGTCCAACAAGTTACTTCCAGCTTTTT	B	B	B	B	B	B	B	B	B	B	B	B	B	B	B	B	B	B	B	B	H	B	B	B	B	B	B	B	B	H	B	B	B	B	B	B	B	B	B	B	B	B	H	H	H	H
X	3820211	UCE6-840	GTAGGCAGTAGGGAACTGCAGTGTTCAATAAGACTAACGTCCTTTCCGAT[A/T]GCCAAAGGGCAAGTGTACTTTCCTGAGAACATAGCGCTGTTTTAGTTGGGACCTAGATCTTTTTTTGCTCGCTGAGCATCAGTTGTTGTTTCTTACCGGCACTTCATTTTTGAGAGCCGT	B	B	B	B	B	B	B	B	B	B	B	B	B	B	B	B	B	B	B	B	H	B	B	B	B	B	B	B	B	H	B	B	B	B	B	B	B	B	B	B	B	B	H	H	H	H
X	3921081	CE6-128	GCTTACCTGGGAAATCGGTGAAACATGAAATCAAGTAATTCGAAGACACG[A/C]TAGATAATACTTCTTTCCAAACCATACTTGTCCATCTTGAGACACCGTTGTTACTGAAAAACATTTAATTGAAAGATTGT	B	B	B	B	B	B	B	B	B	B	B	B	B	B	B	B	B	B	B	B	H	B	B	B	B	B	B	B	B	H	B	B	B	B	B	B	B	B	B	B	B	B	B	B	B	B
X	4060837	CE6-129	TTGTTTAGAAAACTAGAAACATTAGGGCGCTGTGGTGCCATTTTTAAAAT[A/G]TTTCGTCTTTGGAGACTACCGACCAGGTAAAGCTTGTACAAGTTTAAAACTGTCAAATTTCAGTTCTCCCTGTTTTAGCC	H	H	H	H	B	B	B	B	B	H	H	H	H	B	B	H	H	H	H	H	H	H	H	H	B	H	H	B	H	H	H	H	H	H	H	H	H	H	H	H	H	H	H	H	H	H
X	4279603	UCE6-854	TGGAAGTGGACAATGCTAACCGCAAATTTTGTTATCTTGCAACTTAGACA[C/G]ACAGATGTGTTACTGTTGTCTAGACCAACATTGAAATTATTCGTATTCGGGTACATAACCTTTATTTTATCTTTCTTTTAACCTTTATTTGTCATATAAATTCGTTTAAAATTTCACCGT	B	B	B	B	B	B	B	B	B	B	B	B	B	B	B	B	B	B	B	B	H	B	B	B	B	B	B	B	B	H	B	B	B	B	B	B	B	B	B	B	B	B	B	B	B	B
X	4309966	CE6-130	GTATAGTCTAGTAAAGTATATTTCATTTCATCAACATTTTTTCAGAATGTCAAAATCTGACTAATAAAGTCAGTTCTGTG[A/C]GGATGCTTGAAACTTTAACAGTTCAGTTCACTAATGCATCTTTTAAATTT	B	B	B	B	B	B	B	B	B	B	B	B	B	B	B	B	B	B	B	B	H	B	B	B	B	B	B	B	B	H	B	B	B	B	B	B	B	B	B	B	B	B	B	B	B	B
X	4389221	UCE6-858	AACAACCCCCGGCGAATGAAGGATGAGGAGGACTGCGACGCGACCGCACCGCGCGACTCTTTTGAAGGGCGCTCTATCGGACCAGTTTTGGTCCGTCGATTTTGCTGAACTTGGTCAACT[A/G]AAGGAAACCGATTGGTTTTTTGTCTTGTTTTTTTCTTTGGTTTTCATTGC	B	B	B	B	B	B	B	B	B	B	B	B	B	B	B	B	B	B	B	B	H	B	B	B	B	B	B	B	B	H	B	B	B	B	B	B	B	B	B	B	B	B	B	B	B	B
X	4401748	CE6-131	TTTTTTTCGATCGTCGACTTCCAAAAAATTGGTAAAACTAAGTTTTCACA[A/G]ATTTTGACTCGAAATGTATCATTTTCAATTTTGTTTTGAAAAGTGTTATATTCATTCAGTTATTTTAGCATTATAATAAT	B	B	B	B	B	B	B	B	B	B	B	B	B	B	B	B	B	B	B	B	H	B	B	B	B	B	B	B	B	H	B	B	B	B	B	B	B	B	B	B	B	B	B	B	B	B
X	4500370	CE6-132	GCTGATATTATTGAAATTCGATTGACGTCTTCTTAGATGCACGGGGTAAT[C/G]TAACATTTGAAGCTTTCCGTGATCTTTTCTTATAATCTTGTTAACAAATTCTAATTGCATTTTGGCAAGGAGAAATGCAT	B	B	B	B	B	B	B	B	B	B	B	B	B	B	B	B	B	B	B	B	H	B	B	H	B	B	B	B	B	B	B	B	B	B	B	B	B	B	B	B	B	B	B	B	B	B
X	4507509	UCE6-865	CCCTTATCAATTGATTCGTTACTCTGGGAATTTAACAAATGACTCATCAT[A/G]TTGCTTGCCCAAGAACAAGAAAGGAAGTCGTGCTGCTGAGTAATCGAAAACATTAGAAATTAAACAGAATGATAAATTTCAAACTTTAAATGAACAATTGATAGATTGAAGAGCGAGTTA	B	B	B	B	B	B	B	B	B	B	B	B	B	B	B	B	B	B	B	B	H	B	B	H	B	B	B	B	B	H	B	B	B	B	B	B	B	B	B	B	B	B	B	B	B	B
X	4571085	UCE6-870	TAATTTTTAAGAATAATAACTGTCTTGGAGGCCTTTTATAACAATTTTTG[A/G]GATGATGTGTTTTGTTTGGGTAGACCGCAACATTTTAGTATCAAGTTACGACTTTGTTTTCTTTTTTCCTATTTCCAAAGTTTTTAATCGTATTTGCAAATAAGAATTGTTGATGTTCTA	B	B	B	B	B	B	B	B	B	B	B	B	B	B	B	B	B	B	B	B	H	B	B	B	B	B	B	B	B	B	B	B	B	B	B	B	B	B	B	B	B	B	B	B	B	B
X	4615752	UCE6-871	ATGGATACGGGTATTCAGACGGTACGTTGAAATGGAATTAGTGCTCGGCA[A/G]TTGTTTACTAGAAATGGGCAGACGGCGACCAGATGAGAAGTGATAGTCAATAACACTTGCGCAGAACTATATTGAACCAAGAGTGTTGTCAGGCGAGCGGCGCGTGTTTTAATTTATAGT	B	B	B	B	B	B	B	B	B	B	B	B	B	B	B	B	B	B	B	B	H	B	B	B	B	B	B	B	B	B	B	B	B	B	B	B	B	B	B	B	B	B	B	B	B	B
X	4649198	UCE6-872	ATCATTTTCCAATTTTTTATTTCTTGTCTGGCTGCCTTTTCGTTCATTTT[A/C]GTTCATTAAAAGTTATGTCTTGTCTACAGGAAATGGTAATAATCAACCGATCGAACACCTATGCCGTTGAGCAGGAAGCATTTCCAAGAGACAAGTACAATATTGTCTACTGGCTCGTCA	B	B	B	B	B	B	B	B	B	B	B	B	B	B	B	B	B	B	B	B	H	B	B	H	B	B	B	B	B	H	B	B	B	B	B	B	B	B	B	B	B	B	B	B	B	B
X	4745910	CE6-216	GGATTTGAGCAAATATGCAAAATAGGTTTCATAGATTCTCGTGGCAGAAT[A/T]GTTATGCTAAGAGGGATTGTGCCACTAAAAATTTGGGGCAACCTTCGAACCAACGGTTAAGTTAGCTTGTTTACAACGTC	B	B	B	B	B	B	B	B	B	B	B	B	B	B	B	B	B	B	B	B	H	B	B	B	B	B	B	B	B	B	B	B	B	B	B	B	B	B	B	B	B	B	B	B	B	B
X	4753766	CE6-134	ACTTGGAAAATTTTGTTGGCATACAAAAATCTATTGACTCCGAAATAATT[A/C]TTGGGTCCCAAAAATCTCGTGGCTCCCGAATGGCTCCCTATACTTTCCAACAAAAATAGAGCTTGACAACTTGTACCGGC	B	B	B	B	B	B	B	B	B	B	B	B	B	B	B	B	B	B	B	B	H	B	B	H	B	B	B	B	B	H	H	H	H	H	H	H	H	H	H	H	H	H	B	B	B	B
X	4900879	CE6-4	AAGAAGCTGCCGAGCAAGCATATACTTTTACGACGATATTTTCATAAATA[C/G]AAAAACACAAATTATTTCTTTCAGATAAAGCCGTATCGTTGTGTTCTTGAAATCATGTTCTTTTTTCAAATTTCTCAATG	B	B	B	B	B	B	B	B	B	B	B	B	B	B	B	B	B	B	B	B	H	B	B	B	B	B	B	B	B	H	B	B	B	B	B	B	B	B	B	B	B	B	B	B	B	B
X	4927296	CE6-135	GATTGAATAAGACCGATTTGTGGCTAATTGATTGTCATGTTCTACCCTAAAAATTGAAGAAGTGGAGAGTACTAGGAACA[A/G]TTTTAAATTATCAGTTTTTTCGACGTTACCCGCCTACAGTTTTACAATCC	B	B	B	B	B	B	B	B	B	B	B	B	B	B	B	B	B	B	B	B	H	B	B	B	B	B	B	B	B	H	B	B	B	B	B	B	B	B	B	B	B	B	B	B	B	B
X	5022107	CE6-136	CCGAGCCACGCAGTATCCAACTCTGACGCCATTGCTGAACTCTTTCACGTCACTGCCGGAGAATGCCTTAACTACTGTAT[A/T]TCACAAGCAGCTCAGAAAGGAGTAAAATTTGCTTTCTAAAAACTTATTTA	B	B	B	B	B	B	B	B	B	B	B	H	H	B	B	B	B	H	B	B	H	H	B	H	B	B	H	B	H	H	H	H	H	H	H	H	H	H	H	H	H	H	B	B	B	B
X	5033443	UCE6-886	ATATGACAAGCTGCTACAAACACACTTATTTACAACTAAACCGTTTGATGTGTACGCTATGGTTCAGTGAATCCAAAGAAATCGGTCGAAGAACATAACAATTTTCGAGGAACAAAATTG[A/G]CTCGTGACCTTGAGTACTACTTGTTCGGGAGTTGTTTTCTAGTAGTTTTT	B	B	B	B	B	B	B	B	B	B	B	H	H	B	B	B	B	H	B	B	H	H	B	H	B	B	H	B	H	H	H	H	H	H	H	H	H	H	H	H	H	H	B	B	B	B
X	5152490	UCE6-888	TTACACCAAAAAATGATTTTCGAAATGTTTCCTTACGAAATTAGGTATTA[A/G]GGGGCGATTTTGGGTCTAAAAGTCTAAAGTCTCAGATTTCGGTACTCTAAGGCTCCGTACCGTTAAACCTCTAAATTTGATAGTATCAAACTCACAAATGTGTCAGATGTTTTGACTCAA	B	B	B	B	B	B	B	B	B	B	B	H	H	B	B	B	B	H	B	B	H	H	B	H	B	B	H	B	H	H	H	H	H	H	H	H	H	H	H	H	H	H	B	B	B	B
X	5153185	UCE6-890	TTTTTTAGTTTATTATAAACTATTGAATAGACTTTTGAATATGCGATGTA[A/G]ACTTTACGAAAGGGCGCTGCTCTTGGTTGACTCATTAGTGTTTTGAATACGCGTGTAATGCGACGTTGTCACCTGATTCAGGCTGACATATGACATAATATCTTCACTCCTATTCGATCA	B	B	B	B	B	B	B	B	B	B	B	B	B	B	B	B	B	B	B	B	H	B	B	B	B	B	B	B	B	B	B	B	B	B	B	B	B	B	B	B	B	B	B	B	B	B
X	5234760	UCE6-904	GCAATAATTTATTTTATCTTTTGCACAGCAATCCGTTTAACTGGTTGTAATACACCCGTTGTTGTAGTTTGAGAAAAAAATACAATACATAATCAAAATGCGATGGCAGCAAAGAATCTG[A/G]ATTTAGAAATGATAATAGACTAGAAAATCATATTTAGCAAATGTACTGAG	B	B	B	B	B	B	B	B	B	B	B	H	H	B	B	B	B	H	B	B	H	H	B	H	B	B	H	B	H	H	H	H	H	H	H	H	H	H	H	H	H	H	B	B	B	B
X	5273988	CE6-139	AATCGAAAGATGCTCATCAAGGGGTACTCCAAAAACTGGACGAGGAAGAGCGGTAGCTGAAATGTATCGAAATGAAGAGA[A/G]GAACAAAAGTTTGATTCTGCGCAATCGTAATAAGTTACCGTTTTTAGTTT	B	B	B	B	B	B	B	B	B	B	B	H	H	B	B	B	B	H	B	B	H	H	B	H	B	B	H	B	H	H	H	H	H	H	H	H	H	H	H	H	H	H	B	B	B	B
X	5414458	UCE6-929	CGACACGCGCTTCAGACGCCATCTCAAGAGTGATTCCAGCATTTTCCAAT[C/G]CTTTTATAACTCCTTGCATCAACATTCTTTGCTGAGGATCCATGCAGATGGCTTCCGACTCTCCTGTCTATAATGTAAACATTTATGCGGAAACCCCTAAACATTTGATTCATACACCAA	B	B	B	B	B	B	B	B	B	B	B	H	H	B	B	B	B	H	B	B	H	H	B	B	B	B	H	B	H	H	H	H	H	H	H	H	H	H	H	H	H	H	B	B	B	B
X	5466214	CE6-140	TTTGCGCCGAAAAATTCTACACTATTTGACAATGTCCTTGTCACCTCTTC[A/G]ACTATCTCATCTTTTTTTCAGTTCGATTCTCTTATATACTCGTAGGTTAAAACTTTGGGAAAGAAGTCAGTGAAATCTCA	B	B	B	B	B	B	B	B	B	B	B	H	H	B	B	B	B	H	B	B	H	H	B	B	B	B	H	B	H	H	H	H	H	H	H	H	H	H	H	H	H	H	B	B	B	B
X	5562593	CE6-141	TTTTATATGCGGGTTAAAAAGTGTGAGAAGTGTGAGAAGAGTCAAAAACGACAAAAACGAGGGGCCTGATTAGATTTGGT[A/G]TATGTGAAGGGGCGCCCTGTTGAAACTGAATCACAAAAGGGTCACACATC	B	B	B	B	B	B	B	B	B	B	B	B	B	B	B	B	B	B	B	B	H	B	B	B	B	B	B	B	B	H	H	H	H	H	H	H	H	H	H	H	H	H	B	B	B	B
X	5568979	UCE6-940	GAAACACTACATAAATGACTCAAAGGCTTGTTTTAGAGCTTCCCAGATCT[A/G]AAAAATCATACGTTTTTCATACAATTCAAAAATTTAGTTATTTTATTTTAGAACACAATACTACATATTTTTTGTTGATAATCGTATTAATTTGAAATAATAATTAAAAACATATTCGAT	B	B	B	B	B	B	B	B	B	B	B	H	H	B	B	B	B	H	B	B	H	H	B	B	B	B	H	B	H	H	H	H	H	H	H	H	H	H	H	H	H	H	B	B	B	B
X	5621433	CE6-29	ATCACCCTGTCAAATGACTTTTCTCTACGAATAGCCGTCAAGTATGGAAA[C/G]CTACTAGCCCATGTCCAGTAGTCTCTAGGATTCTCAAGTGGGCGGCAAAGATGCTCGGACGGACCAGAAAACTAACTTCA	B	B	B	B	B	B	B	B	B	B	B	B	B	B	B	B	B	B	B	B	H	B	B	B	B	B	B	B	B	B	B	B	B	B	B	B	B	B	B	B	B	B	B	B	B	B
X	5729183	CE6-142	CTCCACGTCCCTCTTTCTGCCTTTCAGACCTCCATCATCGTCGTGTATGT[A/G]TGTCTTCAGTATTTGCCGCACACGCCACCCTCTCCACATGCGTGGTAGTCGTCTTCCTCCTCTCCTCCTTGCTACTTCTT	B	B	B	B	B	B	B	B	B	B	B	B	B	B	B	B	B	B	B	B	H	B	B	B	B	B	B	B	B	H	H	H	H	H	H	H	H	H	H	H	H	H	B	B	B	B
X	5759067	UCE6-952	ACCCCTGTAGCTCAATTGAGCACAGCAATGTTAAATATTTGGAAATTGGT[A/G]TGTTGTAGCGTATGAACTCACTGGTTCCTGAAATCATGGCGCAGTACTTCCTCAATGCGAATTTCCATAATTAGCAGGAATTATCTAAATGTTATGTCTCCGCATAGTGCAACTTTAACA	B	B	B	B	B	B	B	B	B	B	B	B	B	B	B	B	B	B	B	B	H	B	B	B	B	B	B	B	B	B	B	B	B	B	B	B	B	B	B	B	B	B	B	B	B	B
X	5819564	UCE6-962	CTCCGCTTCTTCACTGGTTTGGACGATTGGTAAAAATTAGATTGAAACCG[A/C]AGAAACCGGCTCCTTATACCCTTCAGCCCTCTGCCATCACGATCTCCAGTACCTCCTATCCCTAATGTATCATTTTGTGTGACCAATTACGAACCAATGGGCGCCCTGTGTCTTTTTTGC	B	B	B	B	B	B	B	B	B	B	B	B	B	B	B	B	B	B	B	B	H	B	B	B	B	B	B	B	B	H	H	H	H	H	H	H	H	H	H	H	H	H	B	B	B	B
X	5877800	UCE6-965	ACTCTTCAGTGTGTACTTGAAGAAACGTTTCAAAATCAACACGTGAGCAATTCTTCATTATTTGAAAACAAGGGAAAACGTTTTTTTCCATTCTTGAGTACTGTCCAAAAAGTACAACTC[A/C]TATCCAAGAATTTTTTAGCTGTAAACAAATATTGCTAAAATATGGCTGCC	H	H	H	H	B	B	B	B	B	H	H	H	H	B	B	B	H	H	H	H	H	H	H	B	B	B	H	B	H	H	H	H	H	H	H	H	H	H	H	H	H	H	B	B	B	B
X	5961158	UCE6-983	AGCGACGACGATGCTTGGTGGACTCGCATCTGAAATAATTGAAAAACTGG[A/G]CAATTCCGAACACTAGTTGTTTATTTGTGGTGACACCACCCCCAAGTCACCGCCAAGTTTCCCGCCGTTTCTCATCAACAAACACATGTCATACGTAGTGTGATTGCTTTTTGAATCAAT	B	B	B	B	B	B	B	B	B	B	B	B	B	B	B	B	B	B	B	B	H	B	B	B	B	B	B	B	B	B	B	B	B	B	B	B	B	B	B	B	B	B	B	B	B	B
X	5963609	UCE6-985	CGACAAGGTAAGTTTTTTTTGTTTCAAATAGTCTCTTTTCGATTATAAAAAGTTTATTAGATGTTCCTTCTTTTCAAAAAAAAATTCTGAGATCAGTTTAAAAGGACTCAAGTAATGTTA[A/G]TCGTACGTCATTTTTCATATACTCAAAATAACTAGTCAAAAAAAAATTGT	B	B	B	B	B	B	B	B	B	B	B	B	B	B	B	B	B	B	B	B	H	B	B	B	B	B	B	B	B	B	B	B	B	B	B	B	B	B	B	B	B	B	B	B	B	B
X	6014350	CE6-144	GTGCATGTAATTTGCATTTTCAACCGGTTAGTTTAAAAATGTACTCTAAA[A/C]TTGTTTGTGAAATATAAGAAAGGTTATGAAATTTACTGAATTTACGGTAACTAATTCATGCCAAAGTGGAATAAAAGAGA	H	H	H	H	B	B	B	B	B	H	H	H	H	B	B	B	H	H	H	H	H	H	H	B	B	B	H	B	H	H	H	H	H	H	H	H	H	H	H	H	H	H	B	B	B	B
X	6073085	CE6-145	CATTTTGTTCTAGTGTGAAAGATTAGAATTCTGGCAATACCTGTATTGTT[A/G]ATTTACTATGTATATATTAGGCAACTTACGGAATCGACATAATCGACGTACGATGTACCAATAAAATAAGAGAGAATGCT	H	H	H	H	B	B	B	B	B	H	H	B	B	B	B	B	H	B	H	H	H	B	H	B	B	B	B	B	B	H	B	B	B	B	B	B	B	B	B	B	B	B	B	B	B	B
X	6152521	CE6-8	CTGGATATGCAAATCCAAGCCGAGATAAAAAGAGAAGAATAAAGAAGAAAAAAAATGTTTCTCTCTCGAGAGAGAAAGAT[A/G]CATTTTGAGTGTTTCCTAAATTGTTGCAATTTTTGCTCAGGGTGGCCAAG	B	B	B	B	B	B	B	B	B	B	B	B	B	B	B	B	B	B	B	B	H	B	B	B	B	B	B	B	B	B	B	B	B	B	B	B	B	B	B	B	B	B	B	B	B	B
X	6248524	UCE6-988	TTGTTATCAATTATTATGGTACTCGTTTTCGATTGAACGTAATGTGCATTTTCACTTTTTAGGCTTTAAAGTTTAATTAAAAACTATTCCGATGCAGAGTTTTAATCAGTATCCCATTAA[A/G]CATAGTTCACCTTTAAAATTGGTTATTTTCTTAGCCTAAAAATGCAAAGA	B	B	B	B	B	B	B	B	B	B	B	B	B	B	B	B	B	B	B	B	H	B	B	B	B	B	B	B	B	B	H	H	H	H	H	H	H	H	H	H	H	H	B	B	B	B
X	6310598	UCE6-990	CTTTTGCACGTCGTTTTGGTTATTTTTGTTGTCACGTCGCGTATGTGCAAAGTGCAATTGTCGGTGCGAGACAAGGAAGATGGGAGGGTTCAAACCAAAAATTAACTATACGACAAATCC[A/G]TTTGAATTTGCGGGATCATTATGTGCAAATACGAAATACCAATTTCCAAT	B	B	B	B	B	B	B	B	B	B	B	B	B	B	B	B	B	B	B	B	H	B	B	B	B	B	B	B	B	B	B	B	B	B	B	B	B	B	B	B	B	B	B	B	B	B
X	6319890	UCE6-991	TCTTTATTCTAAAAAAGTTCATAAATTTTTGGATTTGCAGAACCTCAATG[A/G]CTCATTCCTTATTACCAGAACCTCCCTTTGCACTCAAATCGGGTTAATGTCGTCATTCATAAATGAATCAAGTAAAACTGTTTGCAGATTCGACATGACTCATACTCCTGTAAATTGTCT	B	B	B	B	B	B	B	B	B	B	B	B	B	B	B	B	B	B	B	B	H	B	B	B	B	B	B	B	B	B	H	H	H	H	H	H	H	H	H	H	H	H	B	B	B	B
X	6518990	CE6-14	ACACTACTCTTCGGTCTCGACTTAACCTACCATCTTCAGTACTAACTTTTATTACTATCTCACTTGTACTGTTCAATATG[A/G]CTGCTGCTTATTGTACGTATACCCTCTCTCATCATAGTGTTTATTTGAAA	H	H	H	H	B	B	B	B	B	H	H	H	H	B	B	B	H	H	H	H	H	H	H	B	B	B	H	B	H	H	H	H	H	H	H	H	H	H	H	H	H	H	B	B	B	B
X	6528312	CE6-146	ATATTCTGAATTAAATTTGAAAAGTATTTACAAATCAAAAATCGGATTTAAAGCTTCTCACAAGCTTGAGTAAATGTCAA[A/G]TTTTGTTACGCCTACCGCATCAGTTTGTTTTTTTGAAAATATGAAATATC	B	B	B	B	B	B	B	B	B	B	B	B	B	B	B	B	B	B	B	B	H	B	B	B	B	B	B	B	B	H	H	H	H	H	H	H	H	H	H	H	H	H	B	B	B	B
X	6579082	CE6-147	GAAAACAACTACTTTCCGTGATTTCCCTTTCTAGCACTAAATTTGCACCATTTTGACAGCCTATATCTCGGTTTTTTTTT[A/T]AATTTTGTCAGAAAGCACTTCACTATCAAAACAAGGAGAAATATTTTGCG	H	H	H	H	B	B	B	B	B	H	H	H	H	B	B	B	H	H	H	H	H	H	H	B	B	B	H	B	H	H	H	H	H	H	H	H	H	H	H	H	H	H	B	B	B	B
X	6581229	CE6-13	CCGGCATCTGCTACCCACCTTACTATTAGCTTAGAGTGGTATGATTTTTTTCAATCCCCACCTCAAATATGGTCCTCCAG[A/G]TCTTCCAAATAACTAAAAAAAGTTTCAATTATACTACATAGATAACATTG	B	B	B	B	B	B	B	B	B	B	B	B	B	B	B	B	B	B	B	B	H	B	B	B	B	B	B	B	B	H	B	B	B	B	B	B	B	B	B	B	B	B	B	B	B	B
X	6739661	CE6-148	TTTTGTTTTAAAACTCAATAGATTAGAGAATTTTTGGAACCAAACTTTACTCCCAAAAATCTATTTCGGTTGCATTCCTT[A/G]TCCATGGTCCACACAACTTTAGAAAGCATTCTCATTTTCTCGCACACGCC	B	B	B	B	B	B	B	B	B	B	B	B	B	B	B	B	B	B	B	B	H	B	B	B	B	B	B	B	B	B	B	B	B	B	B	B	B	B	B	B	B	B	B	B	B	B
X	6762337	UCE6-1000	TCAGAACAGAGTATTTCGTTCGGGGGAATATCATTTTACATCACGCAGGCTTCTTTTTTTTGCTGTCAGTTATGATTGCTATTTGTATAAACATTGAGGAATAGGTTTTTAGAATGCACA[A/C]ATTTTGGGAAATGACTCATTTTCCTTAAATCAAAGCTGTAAATTGAATAT	B	B	B	B	B	B	B	B	B	B	B	B	B	B	B	B	B	B	B	B	H	B	B	B	B	B	B	B	B	B	B	B	B	B	B	B	B	B	B	B	B	B	B	B	B	B
X	6940756	CE6-149	AGCACCACCATCAAACGGTCTTCGTGCCCCGCCAATGCCAAAATGGACTCAAGAGGTGTGTAATCGGGTCATTTCAAACA[A/G]GTTTTCTACGTACATCTCAGCTGATCACACGTTGTTTTTCACTAAATAGC	B	B	B	B	B	B	B	B	B	B	B	B	B	B	B	B	B	B	B	B	H	B	B	B	B	B	B	B	B	B	B	B	B	B	B	B	B	B	B	B	B	B	B	B	B	B
X	6955003	UCE6-1007	ACATCTAAAATTAAAATGTAGGATAATACTTTTCATTCTGATGATCACAC[A/G]CGACATTAGAAATCCCACAGTAGTGTATTGTGCCAACTTTTTTTTTCACCGACGTCTACCCCTTGTTTCCTACTTAGTGTATTATTCACAAAGGGTGAAGCATACCGCATGACTCTTAAT	B	B	B	B	B	B	B	B	B	B	B	B	B	B	B	B	B	B	B	B	H	B	B	B	B	B	B	B	B	B	B	B	B	B	B	B	B	B	B	B	B	B	B	B	B	B
X	7009760	CE6-150	TATTTAAACACAATCTGTGCCATCTAATATTTTTAGTAAATTGAATGCTT[A/G]TCACATTTTCCATTCGTATCATATAAATTGCTTCATCTTGCACATAGTTTTGTCACTTTTTCTTCTCTTCTAAAAGTGAC	H	H	H	H	B	B	B	B	B	H	H	H	H	B	B	B	H	H	H	H	H	H	H	B	B	B	H	B	H	H	H	H	H	H	H	H	H	H	H	H	H	H	B	B	B	B
X	7143469	UCE6-1009	CCGTCTGGTATTTTGATCCAAGGTTTTCCAGTCGAAGGATTAACTGAGTCCATTAATTTCTCCGATCTTGCAAATTCATTTCCAATAAAATTTGTCAATGGGTCGTGTTGTTCATTGGGG[A/G]AATCGATAAGCTTTTGAAGAATATTTTTGAACTCCTCGCGATAATTCAAA	B	B	B	B	B	B	B	B	B	B	B	B	B	B	B	B	B	B	B	B	H	B	B	B	B	B	B	B	B	B	B	B	B	B	B	B	B	B	B	B	B	B	B	B	B	B
X	7144795	CE6-30	AAAATCGATCAGATAATTTATTAACTCTAATATTAAAATATCTGAAAAAG[A/G]GCCCTTAAAAATTATTAGGTCGGCAAATAATTATTGACGTGTTTTGCCAATTAACGATTTTTTGTAAATTTTATATGTGT	B	B	B	B	B	B	B	B	B	B	B	B	B	B	B	B	B	B	B	B	H	B	B	B	B	B	B	B	B	B	H	H	H	H	H	H	H	H	H	H	H	H	B	N	B	B
X	7266175	UCE6-1011	TTCCTCGGCCGACAAATTTGTCCTCTGCGCTTTTCGAACTCAATTTTCTA[A/C]TTGGATCTCCTTCTTCAGTTTCAGGCTCTTCTTCACTTGAAGAATTACTTGTTTTCCTTTTATTGTTCTCACTGAAAACGGTGTGTAATTGTTTTTACATCGATTCAATAAATGGATGAC	H	H	H	H	B	B	B	B	B	H	H	H	H	B	B	B	H	H	H	H	H	H	H	B	B	B	H	B	H	H	H	H	H	H	H	H	H	H	H	H	H	H	B	B	B	B
X	7266850	UCE6-1012	TTTTCAAAAATATTTCAACTTACGAAAAGGATGAAAATTCACTGCTGGTC[A/G]ATGCAGATTCAAACAATTGGCCGACATTTTGTGGATACGGAAATGTTTTATCAGTTACCAATGGAGAAGTGTTGCTTCTTGGCACAAACAGCCTCTTGATATCAGTCTCTGCCAATGTGG	B	B	B	B	B	B	B	B	B	B	B	B	B	B	B	B	B	B	B	B	H	B	B	B	B	B	B	B	B	B	B	B	B	B	B	B	B	B	B	B	B	B	B	B	B	B
X	7322729	CE6-225	AACATGAACTTTAAAAAGTCTGAATTTTGTTCTATCTAGTATTTTTTTTT[A/T]AATGTCAATGTATTCACATCTAACATCAGCTCCAATTGCAGTTTCGTTCCAGCACGTGATTTTCAGAGATGCAGATCCGG	B	B	B	B	B	B	B	B	B	B	B	B	B	B	B	B	B	B	B	B	H	B	B	B	B	B	B	B	B	H	H	H	H	H	H	H	H	H	H	H	H	H	B	B	B	B
X	7336053	UCE6-1021	CAAAAACGCGGACCATATTTCGAAATTCTGAAAAGTTTTCGAAAATAGTC[A/T]GCATGCATTGACGGTGTTCTTCGATAATTGGTGGTAGCTTATTCTGGTCATTGATTTTCGGAGTTTCCAAAATTTGAGCGACTAGTTTGTGAACCAAGTTTTTTCTTTCTAAAAATATAT	H	H	H	H	B	B	B	B	B	H	H	H	H	B	B	B	H	H	H	H	H	H	H	B	B	B	H	B	H	H	H	H	H	H	H	H	H	H	H	H	H	H	B	B	B	B
X	7513531	UCE6-1037	ATCAAGCCGATCAAGGCACATACTACTCCTACAGCTGCATCGAATACGAC[A/G]CCAATTCCTGTGAAAACTACTACGACTCTTCAAACTACAACAGCTACGACGTTACCTGAAAATTACGTTTCCAGTTCTACAAATCGCCCTTTAACACCAATTATTATTTCAATGAAACTT	B	B	B	B	B	B	B	B	B	B	B	B	B	B	B	B	B	B	B	B	H	B	B	B	B	B	B	B	B	B	B	B	B	B	B	B	B	B	B	B	B	B	B	B	B	B
X	7564196	UCE6-1041	TGCCGCTCTTGCTGAAGCCGCCACCATCATTTCAAAAAGCGAGGGAGCCATGCAGCTTCGATATCTGCACACACTCAATGCTATCAGGTAATGGAAGCGCACTATCAACTTTTAACTAAC[A/C]AAATAAAATTTCAGTTCCGAGAAAACCAGCACAATCATCTTCCCGTTCCC	B	B	B	B	B	B	B	B	B	B	B	B	B	B	B	B	B	B	B	B	H	B	B	B	B	B	B	B	B	B	B	B	B	B	B	B	B	B	B	B	B	B	B	B	B	B
X	7613129	CE6-153	TCACTTTTGATAGAACCAAGAAATTATCATTTCTTTGAGATATACTTCAA[A/T]TTCCTCATCACTACTATGAACTGAAAAATTGAATGCAGACATTGAGTAAAAATGATTGAAAACAAAAATTCAACCCAAAA	H	H	H	H	B	B	B	B	B	H	H	H	H	B	B	B	H	H	H	H	H	H	H	B	B	B	H	B	H	H	H	H	H	H	H	H	H	H	H	H	H	H	B	B	B	B
X	7727578	UCE6-1044	AAAGTTTTTAAAAAAGTACTTTGAAAAAATTGGCTATTAGTTGTTAGCATTACACTTGAAATACTTGTCCTCCACAAAACAAAATTTCTCCGCAATTGTCATAACACTTGTCATAACACT[A/G]CTATCAATTGCATAAAGACAATTTGTGCATGGTCAATCAAAGTTTGATGA	H	H	H	H	B	B	B	B	B	H	H	H	H	B	B	B	H	H	H	H	H	H	H	B	B	B	H	B	H	H	H	H	H	H	H	H	H	H	H	H	H	H	B	B	B	B
X	7743234	UCE6-1045	GAGTCAAGACTCGTGAATTCATCGTTTTGTTGCGTAACTCTCGTCTAAAT[A/G]ATACTCTAATGGAATCGGTTTTCAATTGCGTCGAGAACAACGCAATGAATTGGTTGCAAAATTTTGAAGAAGGTTGTTTTGTAAAAGATATGATGAAAATATTTTCGTGGCAACTTGTTA	B	B	B	B	B	B	B	B	B	B	B	B	B	B	B	B	B	B	B	B	H	B	B	B	B	B	B	B	B	B	B	B	B	B	B	B	B	B	B	B	B	B	B	B	B	B
X	7821467	UCE6-1051	ACAAAAATGTATGCTTGATGATTGGGAAAGCTTTGGCAACTTTGCTGTCG[A/G]TTGTGTCGGTTGCAATTCTGAAACAAGCATCAGTTGTTTTTAAGAATTTTGCAACTTTAGCAAACTCCGGTGAAAACGATAGAAATAATAGTAAAATAGAAGTCCGTACATGATGTGCCT	B	B	B	B	B	B	B	B	B	B	B	B	B	B	B	B	B	B	B	B	H	B	B	B	B	B	B	B	B	H	B	B	B	B	B	B	B	B	B	B	B	B	B	B	B	B
X	7940932	UCE6-1056	TAATAGTTAACTTACACGCTTCGCGTCTTCTTGCTGCTCTTTGGTCATTCCCATCTCTTGCTTGGCCTGCACAATGTTTCCAAACTTGTCGTTCTGAGCAGCCTTCTTTGCGACAGTGAA[A/G]TTTCTGAAAATAATCATAATTTTTGAGCTTAACAGTTTCAACGCCGGATA	H	H	H	H	B	B	B	B	B	H	H	H	H	B	B	B	H	H	H	H	H	H	H	B	B	B	H	B	H	H	H	H	H	H	H	H	H	H	H	H	H	H	B	B	B	B
X	7964226	UCE6-1063	ATTCATTCTTCTCGACATCCCAATAGTATCCATTATTCACAAGAACCCTC[A/C]ATTTCTATGTGTTCAAGCAAGGCCCCCCGTATACATTACGCACTAGTGTTGAGAGTGATTCATCTCGCATCCAAACCAAATCATTCTGGAGTGCGCATTTCAACACTTTTTAGCTAAGCG	B	B	B	B	B	B	B	B	B	B	B	B	B	B	B	B	B	B	B	B	H	B	B	B	B	B	B	B	B	H	H	H	H	H	H	H	H	H	H	H	H	H	B	B	B	B
X	8083523	UCE6-1076	TTAATATGTCCCAGTTTGATATGTTGTCATACATTTCTGGAAAACCTAAA[A/T]TATGTTACTTTCTTCTGATAAACCTGTCCGTGCGTTTTATCGTTTTTTAAAGTCAAGTTGCGAATTGCAACATTATCACTATTGTCAATCTATTTTATTGATTGATAAGAATCAAAATAT	H	H	H	H	B	B	B	B	B	H	H	H	H	B	B	B	H	H	H	H	H	H	H	B	B	B	H	B	H	B	H	H	H	H	H	H	H	H	H	H	H	H	B	B	B	B
X	8247006	UCE6-1079	ACCAAGAAACAGTATGCAGACCTTATCACAACATACACTCAAGACCTCTTCACTGCTGACGTTTGCAAAGCTGAACCAGCTATGGGAGGATTCAGAAAACAATACCTCCAAGGTGTTTTC[A/G]ACACTTTCACTGCAACCCCAATGTTTGCATCGGCATTTGCTTATCTTCAA	H	H	H	H	B	B	B	B	B	H	H	H	H	B	B	B	H	H	H	H	H	H	H	B	B	B	H	B	H	H	H	H	H	H	H	H	H	H	H	H	H	H	B	B	B	B
X	8248179	UCE6-1080	CATTTCATGAAAACCAAAAACAGATTCTCAACATTTACGGTCCGAATAAC[A/G]AAATGGTAGTAAATGTTATTCGTTTTAATTACCATTTTTACTGGTTTAAATGTCTCCATTGTCTTTATTGATAAATTTCCAGTCATCATTGCAATAAAGGTGCATCGCGTGATTTTAAAG	B	B	B	B	B	B	B	B	B	B	B	B	B	B	B	B	B	B	B	B	H	B	B	B	B	B	B	B	B	B	B	B	B	B	B	B	B	B	B	B	B	B	B	B	B	B
X	8357013	CE6-24	ACACCTGTACTTCATTCGCTAAATTGTCACTATGATTTGGAAATTTGGAGAAAATTAGATTAGTGCATTAAGATTAAGTA[A/T]AGTCGGCCGATCGTTTATATACATTGCCTAATGGTACACCTAAAAAAACT	B	B	B	B	B	B	B	B	B	B	B	B	B	B	B	B	B	B	B	B	H	B	B	B	B	B	B	B	B	B	B	B	B	B	B	B	B	B	B	B	B	B	B	B	B	B
X	8394252	CE6-155	GGAAACGTCAAAAAAATATGGGTCAGAAAAAAGAGGAAACCTAAATTTATAATGTTCTAATATAATAAAAATTTATCTAC[A/G]CCACTGTTTCTTTATTTCCCCTCATTACTCAAAACTGGATAAGAACAGAT	H	H	H	H	B	B	B	B	B	H	H	H	H	B	B	B	H	H	H	H	H	H	H	B	B	B	H	B	H	H	H	H	H	H	H	H	H	H	H	H	H	H	B	N	B	B
X	8426345	UCE6-1086	CATTCTCTCTACACATACCATATAATATAACCGCCATTGTTGTCTTCCTC[A/C]TAGCCGCATCCAATCGTTCGCGTACCCTCAATTTCTCATTGTTATGGACCAGAATTGTCTTTCTCTTTTCCGCTTTCTCGCTCTAATAATGAACACAATCGCTCTTCTACAATGTCCATA	B	B	B	B	B	B	B	B	B	B	B	B	B	B	B	B	B	B	B	B	H	B	B	B	B	B	B	B	B	B	B	B	B	B	B	B	B	B	B	B	B	B	B	B	B	B
X	8501749	UCE6-1088	CTTTATTGCTGCGATAGCACAATCAAAACTGTTATCAAAAGAGGAATAAGAACGTTGAGCTATTTTGGTGATGACGGGCCACAAACTCTTGGACCAATTGTTCAAGGTCTGAGCACTTAT[A/G]TTCAGAGACATTATGGAGTGGCGTACGAAATTGTCCTGGCTCCGAAAGGA	B	B	B	B	B	B	B	B	B	B	B	B	B	B	B	B	B	B	B	B	H	B	B	B	B	B	B	B	B	B	B	B	B	B	B	B	B	B	B	B	B	B	B	B	B	B
X	8548923	CE6-157	ACCTGTATATATTATCATCAATGTTATCAATTGATAACATTGCCGAAATTAATTGTGGTCGTGTCACCATTTTCCTGAAC[A/G]TTGACCGATTTTGTTCTCAACACACGTTCCTCAATGATTTCTTTTGGTTT	H	H	H	H	B	B	B	B	B	H	H	H	H	B	B	B	H	H	H	H	H	H	H	B	B	B	H	B	H	H	H	H	H	H	H	H	H	H	H	H	H	H	B	B	B	B
X	8665271	UCE6-1091	AATGGATCTCTCTTACTTTTGGGGCTAGCGGGAGAACATCTCCTGTTGTT[A/G]TTTCAACATTCATCCAATCCGTCGATTGACTCAAAACATGGCTTCCGTCATCACGAATCATTTTAATGCGGAATTTATATTTGTTATCAGGAATTAACGACTTTATGGTAGTTGCCCGAA	B	B	B	B	B	B	B	B	B	B	B	H	H	B	B	B	B	H	B	B	H	H	B	B	B	B	H	B	H	B	H	H	H	H	H	H	H	H	H	H	H	H	B	B	B	B
X	8691682	CE6-217	AGTGATGCAGTTATGAAACTTAAAATGACTTCCAAAAATTGAGCAGTTTT[A/T]AAAGCTTTTGAACTCTTCTCTCTAATTTCCAATTCTTAGTGATCTTGAAAACCCCTGTGGTGGCCTTCGGTCCACTCGAA	H	H	H	H	B	B	B	B	B	H	H	H	H	B	B	B	H	H	H	H	H	H	H	B	B	B	H	B	H	H	H	H	H	H	H	H	H	H	H	H	H	H	B	B	B	B
X	8751501	CE6-159	CATCAAAAGTATATTTAAAACGTTACTTTTAAACTGTCCGAGAATATCTC[A/G]CTTTGGGTTTTCTAAATCAGAAAAAAAAACAAATAACTCACAGCCAAAAATTAATAGAAGCTATTCATGTCTAGGAGCGA	H	H	H	H	B	B	B	B	B	H	H	H	H	B	B	B	H	H	H	H	H	H	H	B	B	B	H	B	H	H	H	H	H	H	H	H	H	H	H	H	H	H	B	B	B	B
X	8832385	UCE6-1095	ATCCACAAACGCTGTCAATGACGTTTGCAGATTTGAGGCTAGTTATAACG[A/G]GAAGCAATAATGGAAAAACATTAACACGTTTCAGACAACTGCTCGACCTCGTGATGTCATCGGATTGGACAACGTTCAATGCCGAATACGGAAAGGATCATGCCAAATACCTGAGAGTGA	H	H	H	H	B	B	B	B	B	H	H	B	B	B	B	B	H	B	H	H	H	B	H	B	B	B	B	B	B	B	B	B	B	B	B	B	B	B	B	B	B	B	B	B	B	B
X	8923304	CE6-160	GTGAGCCAACTTTAGTCTTCCGCATTCTTTTTATCATCATCACTAATATC[A/T]CAACCAACTTTAGCAACTGTGCTATTTTAATCCGACAATATTATTGGAGAAATCACTGAGAATACTGTGAGATGGTGTAT	B	B	B	B	B	B	B	B	B	B	B	B	B	B	B	B	B	B	B	B	H	B	B	B	B	B	B	B	B	B	B	B	B	B	B	B	B	B	B	B	B	B	B	B	B	B
X	8952716	UCE6-1102	ACTTAAAACGGAGTACGAAATTAAGAACAGGGAACTAACAAATCGTATAATACACGTGTTCGGATAAAGGGCAATACAGAAGACGATGAAGACGGGAAACAAAAAAAGCGGGTGTTGATA[C/G]CTTTCGGCTTCGTTGGGTTATTGGATGGAAATGAGGGAATGAGAAATGGG	B	B	B	B	B	B	B	B	B	B	B	B	B	B	B	B	B	B	B	B	H	B	B	B	B	B	B	B	B	B	B	B	B	B	B	B	B	B	B	B	B	B	B	B	B	B
X	9021906	CE6-161	CCATTAACTAAGGGTGAATAAAATTTGCATGCTCAGTTGTACTCTTGAGAATGCAAACGAGTAAAATCAAAAGGTGTTTC[A/C]AAGCGGTTTTTCTTATTCTGGTAGACAGTGCAAAGACGCTCGTAGTTTGA	H	H	H	H	B	B	B	B	B	H	H	H	H	B	B	B	H	H	H	H	H	H	H	B	B	B	H	B	H	B	B	B	B	B	B	B	B	B	B	B	B	B	B	B	B	B
X	9025463	CE6-26	AGCTTTGATGGATGCACTGAAAAAAGAAATGAATGCAAAATTGACAGAACATCCACGTCATCAGGATCGACTCCAACAAA[A/G]CTATCATGTTGAGCAAATTATAGTGAAATCAATCAAACATTGAGAGCAGA	H	H	H	H	B	B	B	B	B	H	H	H	H	B	B	B	H	H	H	H	H	H	H	B	B	B	H	B	H	B	B	B	B	B	B	B	B	B	B	B	B	B	B	B	B	B
X	9093586	CE6-162	AATTGGCTCTCAAAAATATTTTAACCAGTGTAAATGCTCAAATGCTCAAA[A/G]CCACATAATTTTGATGGTGCGAGGCCATCAAAAAGAAAAAGACAAACGAGAAAACGGAGTGAAGCGGAAAGGACGGGGGA	H	H	H	H	B	B	B	B	B	H	H	H	H	B	B	B	H	H	H	H	H	H	H	B	B	B	H	B	H	H	H	H	H	H	H	H	H	H	H	H	H	H	H	H	H	H
X	9287807	CE6-164	AGACGGTGAATGCGATGATTTAAAGTAGCATTTTTCATACATCTAAAGTT[A/T]GAAGATTGCCGGAAAATTATTCAAGAAAATATTGTTGGTTTTTAGAAACGCGCATGACCTTTAAGATTTTAAACAAAACA	H	H	H	H	B	B	B	B	B	H	H	H	H	B	B	B	H	H	H	H	H	H	H	B	B	B	H	B	H	H	H	H	H	H	H	H	H	H	H	H	H	H	H	H	H	H
X	9303872	UCE6-1114	TTAAATAATTTTTATTTATAAAATACTGCATAATTGTCAAGAATTTACAA[A/C]GCGAGTTTGAAAACGTACAATAACTGACGATCTTCTACTCATTCGACTATCAATTTCCTCTTCAGAAACATCCGCTAGAGACTTAACGGACTGTCCTGTTTCCCCACCATCATCAGTGTC	B	H	H	H	B	B	B	B	B	B	B	B	B	B	B	B	B	B	B	H	H	B	H	B	B	B	B	B	B	B	B	B	B	B	B	B	B	B	B	B	B	B	B	B	B	B
X	9483523	CE6-165	CTTAAAGTAGAAAGTTTTTGAAACAAATTCAAGTTCTATTTGGGTGACAAGTTAAAAACATGGCAAGTTTTTTCAACGAT[A/T]AAGCTGATAAGTCAATAGTTTTAGTGCAGAGGTAACTATTTAAAATTCAC	H	H	H	H	B	B	B	B	B	H	H	H	H	B	B	B	H	H	H	H	H	H	H	B	B	B	H	B	H	H	H	H	H	H	H	H	H	H	H	H	H	H	H	H	H	H
X	9525286	CE6-211	TTTGATTCACATTTTCTTTGACTCAAAATGTAAATAGCAAAGTTTATAAT[A/T]AAAAATTACACCTGTTTGTTTTATGGTCATGAAAAATCGAATACTTTCAAGTTCCACTTTTTTTTTCATTTTTACATATC	B	B	B	B	B	B	B	B	B	B	B	B	B	B	B	B	B	B	B	B	H	B	B	B	B	B	B	B	B	B	B	B	B	B	B	B	B	B	B	B	B	B	B	B	B	B
X	9542405	CE6-212	TTTTCTCTCATTTTTTTGTGTGTCTGGAAAACGAAATTTCTGAAAATTATAACTATCTTTTAATAACCACATTTAAAAAA[A/T]AACAGTATTACTGAAAACAAAATCGAATTAAGTGTTTCATCAAGTTTCAT	B	B	B	B	B	B	B	B	B	B	B	B	B	B	B	B	B	B	B	B	H	B	B	B	B	B	B	B	B	B	B	B	B	B	B	B	B	B	B	B	B	B	B	B	B	B
X	9552282	CE6-213	ACTGAGGCTTGTTTCATCCTTTATATCCATTTCTCAATAGAAACTTTGGCACTAACTGCGGGAAAGCCGCCTGATCAATC[A/G]TCCGGCTAAGTGCATGCACTTTCTCACATCTTCACTTCCTACCTTTGCGA	H	H	H	H	B	B	B	B	B	H	H	H	H	B	B	B	H	H	H	H	H	H	H	B	B	B	H	B	H	H	H	H	H	H	H	H	H	H	H	H	H	H	H	H	H	H
X	9570208	CE6-214	TCATTTTTCGATTTGTGTCCAGCAGTATCAGCTGATTTGATAAGTTTGTG[A/T]GTGGCATCACAATAGTTTGACAATGCTTCTTGGAACACTGAAAATTGCAAATTTTTATATACTCTTGTCATCTTGAAAAC	B	B	B	B	B	B	B	B	B	B	B	B	B	B	B	B	B	B	B	B	H	B	B	B	B	B	B	B	B	B	B	B	B	B	B	B	B	B	B	B	B	B	B	B	B	B
X	9678748	CE6-166	TGTAATGCTAAATATAATTTTGAGCCAAAAACTATCTGTTAAAAAAAAAA[A/T]ACATACAAAAAACTTAGCTGGCTCAAGTTTTCTGTTTTTCAGTTAGTAGCGTGAATGTCATGAAAGACTTGCACTGCCTC	H	H	H	H	B	B	B	B	B	H	H	H	H	B	B	B	H	H	H	H	H	H	H	B	B	B	H	B	H	N	H	H	H	H	H	H	H	H	H	H	H	H	H	H	H	H
X	9710212	UCE6-1127	AGGCAATGAGTTTGTGGCTCAACAACAGTTTCTTCCCAAGTTACCTCCAA[A/G]ACGCAGGGAAGAAGTACGCACCAATGACAAAGAGCGACGATTCCGAGTAGACAAGGTGAGAATGATTTTTATTGAAAATTTGATACCATTTTATTCCAATATTAATTTTAAACAATATTT	B	B	B	B	B	B	B	B	B	B	B	H	H	B	B	B	B	H	B	B	H	H	B	B	B	B	H	B	H	H	H	H	H	H	H	H	H	H	H	H	H	H	H	H	H	H
X	9822826	CE6-167	AGCAAGAAATACACTGATGGAAGAGAGAGACGCAGAGATGGAGAGTGCTGCACAGCAAGGCACACAGACCCATCGATCGG[A/G]ACTGTCTCGCTATTTTCTCAAAATGGTCCACTCATAAGTCGTTTGTTTAA	H	H	H	H	B	B	B	B	B	H	H	H	H	B	B	B	H	H	H	H	H	H	H	B	B	B	H	B	H	H	H	H	H	H	H	H	H	H	H	H	H	H	H	H	H	H
X	9902316	CE6-168	CAGGCTGTTAAAAAACAAGAAACATTTGTAGTTTCTAAAAACTACCCGAACACCGCTATTGAACTATTTTGAAATCCGAA[A/C]AACACGATGATTTGCGCTGAACATGAATTCAACAAATGGGTCACATAAAT	B	B	B	B	B	B	B	B	B	B	B	B	B	B	B	B	B	B	B	B	H	B	B	B	B	B	B	B	B	B	B	B	B	B	B	B	B	B	B	B	B	B	B	B	B	B
X	9967565	UCE6-1134	CACAGTAACGATTAAGAGAACAATGTCGGTTTATGTTTTTGTTCTGATTTGGTTGCTAACCGAGCTGAACACATTCTTCATGAAACACGTGTTTTCTGTGGACACAAAACATCCAGTTGT[A/C]TTTTGGAGACTTATTCTCATTGCATTTATCTCTGCTCCTTCAATTCGTCA	B	B	B	B	B	B	B	B	B	B	B	B	B	B	B	B	B	B	B	B	H	B	B	B	B	B	B	B	B	B	H	H	H	H	H	H	H	H	H	H	H	H	H	H	H	H
X	10037243	UCE6-1144	CATTTATGTGTGAACTAAATATCAAATGGGGTTGAGTTTGTGTGTATATC[A/T]GTGTGGTGGGAATATTGTGATTCATTACACAGAAAAAATGCCTAAAAAGAAACTGGTATCTTTGCATTGAATACTGAAAGAAAATGCAAAAACTTTGCGAAGAGAGTATAAGATTAAAAA	H	H	H	H	B	B	B	B	B	H	H	H	H	B	B	B	H	H	H	H	H	H	H	B	B	B	H	B	H	H	H	H	H	H	H	H	H	H	H	H	H	H	H	H	H	H
X	10076512	CE6-170	TATTGGGTTCGGTCGGTTTTGTATTTTCCATTTCCATCAACGACGACTTCAATCCAAGGTTACTAACATGTCTCAAGCCT[A/G]AATGATTGTTGTTGATGGTAAGAGATAATGAACAAACCGGATTTCAAATA	H	H	H	H	B	B	B	B	B	H	H	B	B	B	B	B	H	B	H	H	H	B	H	B	B	B	B	B	B	B	B	B	B	B	B	B	B	B	B	B	B	B	B	B	B	B
X	10203322	CE6-171	AAGAGTACGCCCCTTGTAAAGGATTTACTGCCTTTGTGCTGAAGTCGAACCATTTTTTGAAATCTCAAAATGTGAGCGGG[A/G]CGTTGTGATGTGTAAATGACCAAGAATAAAGAAGGGAAGAATGAGGGATT	H	H	H	H	B	B	B	B	B	H	H	B	B	B	B	B	H	B	H	H	H	B	H	B	B	B	B	B	B	H	H	H	H	H	H	H	H	H	H	H	H	H	H	H	H	H
X	10226939	CE6-25	TCTGTTTCTATTATTAAACGCAGTAACATATAAAAAATCCTGCCTTGATT[A/G]AAGAAAATCAATAAACTGAATAGAAACATTGTTTTTATTTAAAGTTTAGATATATTTAACAACAAACTATAACTTAGAAA	H	H	H	H	B	B	B	B	B	H	H	B	B	B	B	B	H	B	H	H	H	B	H	B	B	B	B	B	B	B	H	H	H	H	H	H	H	H	H	H	H	H	H	H	H	H
X	10286618	CE6-172	GCTTACGTAAGTTCAACAAGCTAGATTCAAATTATTTGGTTTCAATTGAAAATCAGAAATGAAATATGGACGTGGAGAAG[A/G]AATAGAAAAAAGATAATGTAAGGAGCCAATGGATTTAATCTCTCTAAATG	B	B	B	B	B	B	B	B	B	B	B	B	B	B	B	B	B	B	B	B	H	B	B	B	B	B	B	B	B	H	B	B	B	B	B	B	B	B	B	B	B	B	B	B	B	B
X	10317200	UCE6-1156	ATGTTTTCTTGTCGAACGTCGTGCAAACATCTTCAACAATATCGTAATATAAATAGGTCTGTTTGAAATAAAGAGTAAACTGTGAACTTTCGATTTTTAATACTTTTTTCTCCGAATTGT[A/C]TGGTCAAATAAGCAGTTGAAGAAAGGGGATAAAGACATGCAAACTAAAAT	B	B	B	B	B	B	B	B	B	B	B	B	B	B	B	B	B	B	B	B	H	B	B	B	B	B	B	B	B	H	B	B	B	B	B	B	B	B	B	B	B	B	B	B	B	B
X	10376766	CE6-173	AGAATCCACTGTAAAATATTCATATTTTTAAAGAGACATTTTTCTGACTACTTCTCTACTCTTTTCTACCGCCTTTTTTT[A/T]AAGCATATTTTAGTTCCAAGCAAACGGTTTTGTATTTTTTTTTAAGTTCT	H	H	H	H	B	B	B	B	B	H	H	B	B	B	B	B	H	B	H	H	H	B	H	B	B	B	B	B	B	H	H	H	H	H	H	H	H	H	H	H	H	H	H	H	H	H
X	10424790	UCE6-1165	GTCAGATGTGCGTCGCAATGGAAATGGAAATAGTGGCCATGGGGCTTACA[A/T]GGGAAAGAAAATTCCAGAGGTTGGTAGTGTGAGATGAGCGAAAATATATACTCGTTTCTTTATTTTTTTTCAATTATCTAAATTGGTGCATTTCAAAAATCGATAATATCAATAAGATGC	B	B	B	B	B	B	B	B	B	B	B	B	B	B	B	B	B	B	B	B	H	B	B	B	B	B	B	B	B	H	B	B	B	B	B	B	B	B	B	B	B	B	B	B	B	B
X	10461229	CE6-174	GCTTTGTGAAGATATCTCTGAAGTCAGAAACATCATTCATGGGAAATTGG[A/G]AAAAGAGAGCGAGAAACAAGAACGAGAGACTCTTGTTGGCCTGGAGTTTGGACATTTCATAAGAGACGTCTTCAGATGGT	H	H	H	H	B	B	B	B	B	H	H	H	H	B	B	B	H	H	H	H	H	H	H	B	B	B	H	B	H	H	H	H	H	H	H	H	H	H	H	H	H	H	H	H	H	H
X	10550197	UCE6-1178	CAGTGCAATTAATGCACCATGTATTCCACTATCCACTAAATTTCTTGAAAATACACCTAGCCCGATTTCTTCCACCCATCGCTGAACTCGTTCATTCGACCACACTAGCAAGTCTGCAAG[A/G]TATTACCCATAAAGGCATTGTTGTAAAGATAATATAATTATTACCTGTGT	H	H	H	H	B	B	B	B	B	H	H	H	H	B	B	B	H	H	H	H	H	H	H	B	B	B	H	B	H	H	H	H	H	H	H	H	H	H	H	H	H	H	H	H	H	H
X	10552813	CE6-175	AGCACTGTGGACAAGGTGAGCATTTTAAAATCATACACAAAAGTGTTAGC[A/G]AAACATTTTTCCAGCTTTTATCGGAATCTAATGATCGCCTTCAACTGCATCTCAAAGAACGAATGCAAGCCCTCGATGAC	B	B	B	B	B	B	B	B	B	B	B	B	B	B	B	B	B	B	B	B	H	B	B	B	B	B	B	B	B	H	B	B	B	B	B	B	B	B	B	B	B	B	B	B	B	B
X	10648859	CE6-176	ATGCAAGAAAAGAAATGTTCTTGATTGAACTATAGAAAAGTTAAAAGATA[A/C]TGCATCACGTCTAGTTTTTTTGTAGCTTTTCAGCTGACCACAAGTGTTAAAAAGTTTCCTATTCCAAAATCAAAAACATA	H	H	H	H	B	B	B	B	B	H	H	H	H	B	B	B	H	H	H	H	H	H	H	B	B	B	H	B	H	H	H	H	H	H	H	H	H	H	H	H	H	H	H	H	H	H
X	10662557	UCE6-1184	GATGCGAACATATTGAGATATATCCCTTTTTAGGTTGTTAGTTTAGCATATCAAAGTTTTTTAGTCAATGTGAGAATATTCTCATATACTAAAAATCACGCGCAAAAATTATCCATCGCG[A/C]GAATAAACAAGCAGAAAATCTAGGTAACCAGTGATCTGGCTTAATTGGAA	H	H	H	H	B	B	B	B	B	H	H	H	H	B	B	B	H	H	H	H	H	H	H	B	B	B	H	B	H	H	H	H	H	H	H	H	H	H	H	H	H	H	H	H	H	H
X	10731039	UCE6-1186	CACTTCGTTATTGCCAAATAAAAGTGACGGCCCTTTTCCAATTTTTTCAACAAAAAACCACAAATGAATCTGACAAAAGCAGTGGGCAGTGTTATTGAATTCAAAAATATCAAGCCCTCC[A/G]TTTTCACTCACCAGGGAGTTTCAATCACATCATTCTCTGGTTATTGAATC	H	H	H	H	B	B	B	B	B	H	H	H	H	B	B	B	H	H	H	H	H	H	H	B	B	B	H	B	H	H	H	H	H	H	H	H	H	H	H	H	H	H	H	H	H	H
X	10739562	CE6-177	GGGAAGGTGGGTGGAGTCTTGATGCCCTATTTTCAGACAAATGTAATTTT[A/G]GATTCAGGTAACCAAGAGTGTACATAAATAAGGAAGTCGTTGAAAATCTTAGAATTCTTACCTGATGAGCCAACATTTGC	B	B	B	B	B	B	B	B	B	B	B	B	B	B	B	B	B	B	B	B	H	B	B	B	B	B	B	B	B	H	B	B	B	B	B	B	B	B	B	B	B	B	B	B	B	B
X	10791653	CE6-178	TGACCGTGTATGTGTTCGTTTTAGAACTGCTAACCGAACATGTGTGTAAC[A/G]AATCAACGATCACTCAGCTACAGCAGGAGATCATCTTGACAACCCACAATGAATTACGAAGATCATTGGCTTTCGGAAAG	H	H	H	H	B	B	B	B	B	H	H	H	H	B	B	B	H	H	H	H	H	H	H	H	B	B	H	B	H	H	H	H	H	H	H	H	H	H	H	H	H	H	H	H	H	H
X	10862511	UCE6-1198	CCATCCCGGCCTGATGTAGACATTTTGAGAGGAATCTCATTTGATGTGAA[A/G]CAAGGAGAATGTATTGCACTTGTTGGCGCAAGTGGTAGTGGTAAAAGTACAATTGTTCAACTACTTCTTCATTTCTACAATATTCAATCTGGAACAATCAAGATTGGTGACTCTCATCTA	H	H	H	H	B	B	B	B	B	H	H	H	H	B	B	B	H	H	H	H	H	H	H	H	B	B	H	B	H	H	H	H	H	H	H	H	H	H	H	H	H	H	H	H	H	H
X	10869240	UCE6-1199	ATGAAGACAACTGGAAAACAGAACACGCATTATGCTAACGCTGGGTCCAT[A/T]GCCTTCCAGACACTTGGTGCATATAAAACAGTTTGCTCTTTGAATGGTCAAAATACGGAGATTGAACGGTCAGTAGAAAAAACACATTAATGATTGAAAAAAGAAAACAGAACATGTTTC	B	B	B	B	B	B	B	B	B	B	B	B	B	B	B	H	B	B	B	B	H	B	B	B	B	B	B	B	B	H	B	B	B	B	B	B	B	B	B	B	B	B	B	B	B	B
X	10944577	CE6-227	ATTTAAATTACAATTTTTTAATTGCCGAAGAGAAACTTGTTTTGAATTCAGATAGGGCAAGAAAATATGGAACATTTAGT[A/G]AAGAAACTATTATAGGAATCGGAAACTCTGACACATCCTTCAAGATCTAC	B	B	B	B	B	B	B	B	B	B	B	B	B	B	B	B	B	B	B	B	H	B	B	B	B	B	B	B	B	H	B	B	B	B	B	B	B	B	B	B	B	B	B	B	B	B
X	11071492	CE6-179	CTTCAAAAAACAAAGCAATTATTCAAATTCTAATTTCCTAAACCACATCATGTTGATTCATTTAGAATGTCATTATCCGG[A/C]TGCAGGATTCTGTCAACAATCTTGCTGGTTTCAATATATTTGGTCAGCAA	B	B	B	B	B	B	B	B	B	B	B	B	B	B	B	B	B	B	B	B	H	B	B	B	B	B	B	B	B	H	B	B	B	B	B	B	B	B	B	B	B	B	B	B	B	B
X	11096460	UCE6-1204	TTGGAAAAGGACACAGAAATTTTCAAGGGAAAAGATGGTCCACAATTTGA[A/T]GTATATCGAGAAATGAGAATCTATTGCAAGTGAGTAATATATTCCTCAAGAAATCTTGAAAATATCACATCTTTCAGAAGCGATTGGAAGAAATTTTTGAAAAGAACAAATCTTATGTGG	B	B	B	B	B	B	B	B	B	B	B	B	B	B	B	B	B	B	B	B	H	B	B	B	B	B	B	B	B	H	B	B	B	B	B	B	B	B	B	B	B	B	B	B	B	B
X	11127957	UCE6-1207	AATGAATATGCAAATGTTGCAGTATGTCTTGTGTCTAGAAGTGCAACGGAGAAACAGTTTCATCAAATATTAAACAGAGTTGAAAATTGAAGGCGGAGAGGAAATTGCTACCCGATTATA[A/G]TTGTGCCTGCCTTTTGTGTCAGGCCTTCAATTAGTCGGGTTATGGTGGTC	B	B	B	B	B	B	B	B	B	B	B	B	B	B	B	B	B	B	B	B	H	B	B	B	B	B	B	B	B	B	B	B	B	B	B	B	B	B	B	B	B	B	B	B	B	B
X	11342561	UCE6-1212	AACGCCAAGAGATTTCAACACTTATGGAGCTCGCCGTGGTAACGATGAGGTAAGAGTTTATTCATTCAATATATGATTTTCTAAAAACTTTGAATTTAACAACACATCACGTTTTTTTTT[A/T]AATTTCAGATCATGGCTCGTGGAACATTCGCCAACATTCGTCTTGTTAAT	B	B	B	B	B	B	B	B	B	B	B	B	B	B	B	B	B	B	B	B	H	B	B	B	B	B	B	B	B	H	B	B	B	B	B	B	B	B	B	B	B	B	B	B	B	B
X	11346702	CE6-180	TTTCAGAGCGAAACCGATCTCATTTCGAACATTTCTGCAAGTTCCATGATGCCCCTCGAAAATCATCCACTTATATATTC[A/G]AATCCAGAATTTACGACAGTTCGGTTCTTGACTCCTCAAGCAAGTGTTCA	H	H	H	H	B	B	B	B	B	H	H	H	H	B	B	B	H	H	H	H	H	H	H	H	B	B	H	B	H	H	H	H	H	H	H	H	H	H	H	H	H	H	H	H	H	H
X	11433411	CE6-181	AGGTTTTCCGAATATGGATAACCTTATTGAGCTACCGTAAGACGATAAAA[A/G]AAGATCATTTTTGTGAAACATTTTTGTGATTACAGAGATCAATCCGAAGCTGGAATAGCTCAAAATCTTCACGAACGGTT	B	B	B	B	B	B	B	B	B	B	B	B	B	B	B	H	B	B	B	B	H	H	B	H	B	H	H	B	B	H	H	H	H	H	H	H	H	H	H	H	H	H	H	H	H	H
X	11452971	UCE6-1215	AATTATTTTTTGAGGTTGTACAAAAGGCATGAAAGGTTATTTTTTAATTTATGATTTCGGCTTTTTGAAACTAAAAAGTTTCTGAAAAATTTTCAAAACTTTGAGTTTGCCTTGATAATT[A/G]AAGAAAAGGTATTCCTTTTAAAAATTATTAATATAACAGTTGTTATAAAA	B	B	B	B	B	B	B	B	B	B	B	B	B	B	B	H	B	B	B	B	H	H	B	H	B	H	H	B	B	H	H	H	H	H	H	H	H	H	H	H	H	H	H	H	H	H
X	11517222	CE6-7	GTTTCACATTGGAGGTGAAGGTATGGGTAACATGGGATTCATGGTGGTGGTGGTGGTGGTCATGATCATGATGGGTTATG[A/G]AGTGTTGATCCTCTCCGAAATCGACCGATAACACATTATGGTTCTCATGG	B	B	B	B	B	B	B	B	B	B	B	B	B	B	B	B	B	B	B	B	H	B	B	B	B	B	B	B	B	H	B	B	B	B	B	B	B	B	B	B	B	B	B	B	B	B
X	11530495	CE6-182	ACAGTCAGCTTGTTAAGACTTTTGCCGAGGAGCACACCCATTTAAGGGACGCAAGCAGACATCGAGCGATTTCTACAGTG[A/G]CACTCGATAGTTCCGGTTCCGGAAGGTCAACTCGTTGCGAGATTTTTGAA	B	B	B	B	B	B	B	B	B	B	B	B	B	B	B	B	B	B	B	B	H	B	B	B	B	B	B	B	B	H	B	B	B	B	B	B	B	B	B	B	B	B	B	B	B	B
X	11622417	CE6-183	AAGAATTTCAAAAGAAGCTACTCACTAAAAGCCATAAGAAAAGGGAATCC[A/G]TTAAAGCAAGGCCTTTAGTAACCAAGCAATTTTGTTATTAGAAAAGTACAGAACATTTTTATGTCTTTGCATTTGTGTCT	B	B	B	B	B	B	B	B	B	B	B	B	B	B	B	B	B	B	B	B	H	B	B	H	B	B	B	B	B	H	H	H	H	H	H	H	H	H	H	H	H	H	H	H	H	H
X	11836656	CE6-27	ACAGCCATTGTCTTTTTCTCCTTTTTCTTTCTAAATCTACGTTTTTTGGCATTTTTCATCGGTGGTGTGATTCCGTGGGG[A/G]TAGTGGTATTCTTTGACTTTCTGAAAAAAATATTGTAATATCATATGTAT	B	B	B	B	B	B	B	B	B	B	B	B	B	B	B	B	B	B	B	B	H	B	B	B	B	B	B	B	B	H	B	B	B	B	B	B	B	B	B	B	B	B	B	B	B	B
X	11952422	CE6-185	TTCTGAGCTCTTGTTTCGTAATGTTTTGGAGCATTGATTTGATCGAGGTAAAGACGACGGAAAAATGCAGTCCAAGTCTC[A/G]TCATCTCCTTTCTCGTTTAGTCGTTTCCCAAATCTTTTCTTGGCCTCCTT	B	B	B	B	B	B	B	B	B	H	H	B	B	B	B	H	B	B	H	B	H	H	B	H	B	H	H	B	B	H	H	H	H	H	H	H	H	H	H	H	H	H	H	H	H	H
X	12022174	UCE6-1244	TAATAAAATCAAATTCAGTTCAAAATTTTAACCGGAAAAGTTAACTTCCA[A/G]CTCATCGAGCTTGAGGTCAAAACCTAAAAGGTAAAACTAGACTAGATTTCTATAAACCTAGATTTCTATGTTACTTTAAATGATAATTCTAGGAGTTATAGTCCGGAAAAAAGAAAATCT	B	B	B	B	B	B	B	B	B	B	B	B	B	B	B	B	B	B	B	B	H	H	B	H	B	B	H	B	B	H	H	H	H	H	H	H	H	H	H	H	H	H	H	H	H	H
X	12076251	CE6-186	AGATGAATAAATTATGAACTTTTTCTTTTACTTTCAGTTGAAATCTAATAACCTAACAAATGTTTTATGAGTCACTTCTG[A/G]CAGAAATTACTGCTATCAACAAACTGACTAATTCAATTTTAGGTACTTGT	B	B	B	B	B	B	B	B	B	H	H	B	B	B	B	H	B	B	H	B	H	H	B	H	B	H	H	B	B	H	H	H	H	H	H	H	H	H	H	H	H	H	H	H	H	H
X	12208257	CE6-187	ACGTTACTAATAGAAAATCCTGTGGTAAAAGTGTAACATCCCATGATAACTTGAAAATCATTCTTTTAAAAAAATGTTCG[A/G]ATTAAACATTTCCTCACGTCCCCCCTTTCCTTAATTCCAATATTATTGAA	B	B	B	B	B	B	B	B	B	B	B	B	B	B	B	B	B	B	B	B	H	B	B	B	B	B	B	B	B	H	B	B	B	B	B	B	B	B	B	B	B	B	B	N	B	B
X	12293104	CE6-188	ATCTATTAATTAATTGTTTTTTCAGATCCTGATGTTTATCGTGTTCGCTCATCGATTAGCTCCATAGGAAATTCCGAAGA[A/C]TTTCGATCATTCGATAGCTGTTCCACATCTGAAGTGAACGATGTACTTCC	B	B	B	B	B	B	B	B	B	H	H	B	B	B	B	H	B	B	H	B	H	H	B	H	B	H	H	B	B	H	H	H	H	H	H	H	H	H	H	H	H	H	H	H	H	H
X	12359449	CE6-189	GACAAGTTGACAGCAGCCTGATAAAATATCAATTTTTTTATTATTCTGTTCGCCAATATTTGTTATTAGTTAAATTTTTT[A/G]GGATTATTTCGATATTGCGTTATGTTTTTTTTTGTCCGTAATATTAAAAC	B	B	B	B	B	B	B	B	B	B	B	B	B	B	B	H	B	B	B	B	H	H	B	B	B	H	H	B	B	B	B	B	B	B	B	B	B	B	B	B	B	B	B	B	B	B
X	12364405	CE6-218	TAGCTAATGGATTTAAGGTACGGGTTGGTTTTAAGTTGGTCAAGTCGCTT[A/T]CAAATTTTATGGACTTAAAAAACGTTTTTTTTAATGTGAGTCGTTATAGAATGTTATCCAGCTGTTTTCAGAATTTATAG	B	B	B	B	B	B	B	B	B	B	B	B	B	B	B	H	B	B	B	B	H	B	B	B	B	H	B	B	B	B	B	B	B	B	B	B	B	B	B	B	B	B	B	B	B	B
X	12533025	UCE6-1264	TTTTCAAATAAGAAAAACAAATGTTTTATTCCTAATTAATTTTTGAAGCTTATAAGCTTTTTTTTCATTTTTGAAAATGTAGTAGTTGAAAAATAAAACAGTTTCTAAAAAAAGTGAACC[A/G]TAATAAAAATCAAAGCATTAAAAAATCCATATAAGTCCAGATTTAAATAA	B	B	B	B	B	B	B	B	B	B	B	B	B	B	B	B	B	B	B	B	H	B	B	B	B	B	B	B	B	B	B	B	B	B	B	B	B	B	B	B	B	B	B	B	B	B
X	12615248	UCE6-1285	GAGACTTCATCAGCAATTGAAAACGAAAGAAACTGGATGCCTACTGAACACAATATAGCCAGTCGAATTGCTTTTCCGGGACTTTGGTTGAACGTCAAATCGAATGATAAATATTTGCCA[C/G]CTACAATTTCTCGTACGGAATGTTGGCCTTACATAACAGATCGCAAGGAA	B	H	H	H	B	B	B	B	B	B	B	H	H	B	B	B	B	H	B	H	H	H	H	B	B	B	H	B	H	B	B	B	B	B	B	B	B	B	B	B	B	B	B	B	B	B
X	12750713	CE6-191	TTTTTAATACCATATAATCTCATTCTAGAAATTAACGACCAAAATTTAATTTTTTATTTCAGTCCTATGCATTTTTTTTT[A/T]AATTAAAGAGGGATTAACCGTTCATTTTTCTAATCATTTTGCTTGTATTT	B	B	B	B	B	B	B	B	B	B	B	B	B	B	B	B	B	B	B	B	H	H	B	H	B	B	H	B	B	B	H	H	H	H	H	H	H	H	H	H	H	H	H	H	H	H
X	12763105	UCE6-1296	CATTGTTTGTAAAGTGTTAAAACGTTTTGATGTATCAATTCCACTTTTTT[A/T]AAAAACTTTTCGATGTTGCTCTAACAGTTTTTTTTTTGATTGTTGAAAAAGCAAAATGAGAAATAAAACTTGAGAATATTGAGATTAACCCAAACTCAAAATTTCAATTAATTTATGTGT	B	B	B	B	B	B	B	B	B	D	D	B	B	B	B	D	B	B	D	B	H	B	B	B	B	D	B	B	B	B	B	B	B	B	B	B	B	B	B	B	B	B	B	B	B	B
X	12878121	UCE6-1304	AAAGTTTCACATTTCTTCGTCTTTCTATCCCATATCAGATTTCACTGATC[A/G]CAGAGAAGAGGTCACAGAGGTGAAAAAGACAGGTGACGGTGATTACATCATCTTTGAAAATCTTCAAAAGTTATCGCCCGCACAACGGATAGAAATGTGTGGCAGACCGGCGGGTAACAA	B	B	B	B	B	B	B	B	B	H	H	B	B	B	B	H	B	B	H	B	H	H	B	H	B	H	H	B	B	H	H	H	H	H	H	H	H	H	H	H	H	H	H	H	H	H
X	12974281	UCE6-1314	AAGCTTCCTCACTTCATTGTTGATAACACCGTCCATTCCAGGATGCATTGTTCGAAACCAGTCTGGTCCCGATTCCTCTTCCTCGGTGATCATTGGATGGGAATGACTGTTTGTGAGCAT[A/G]GCCGAGTTTGATGCACAGAGATCCGCAACTGATAGAATTGTCGGAACTCC	B	B	B	B	B	B	B	B	B	H	H	B	B	B	B	B	B	B	H	B	H	H	B	B	B	B	H	B	B	B	B	B	B	B	B	B	B	B	B	B	B	B	B	B	B	B
X	12990085	CE6-192	AGCATTATATGAATGGGTTTTTATCATTTACTCAAAAAGTCGTAGTTCATTTTTTGAACGTTATTGTTGACTTTATTCAT[A/G]AAAACATTAATAAAACCAATTGAAAATTTTTGAAGAAAAAACCTTAAAAA	B	B	B	B	B	B	B	B	B	H	H	B	B	B	B	B	B	B	H	B	H	N	B	B	B	B	B	B	B	B	B	B	B	B	B	B	B	B	B	B	B	B	B	B	B	B
X	13050494	CE6-193	GTGTGACAGAGCAATGGGATGTGGCAATGGCTCATCATTGATTGGTGGCG[A/G]TCGCATCATATGAGACAGTGATGGCGGTGGAGTTGGTACATACTGGCGATATGAGCTGTTGTTGTTTGGACGAATCGGCA	B	H	H	H	B	B	B	B	B	H	H	B	B	B	B	H	H	B	H	H	H	H	H	H	B	H	H	B	B	H	H	H	H	H	H	H	H	H	H	H	H	H	H	H	H	H
X	13262690	UCE6-1337	CAACACATAACCTTATCAGTCATTTGACGCGAGTTCACCCAAAAGAATATGTTCTTCAAGAAGAGCCACCAGTTATGATAGCTCAGGAGGATTCTTCGGAATTCAGTTTTCAAAGTAACA[A/G]TATGAAGACTGAAGATTTCACAATGCAATCATTTTTTGAACCAGAATTCA	B	B	B	B	B	B	B	B	B	B	B	B	B	B	B	B	B	B	B	B	H	B	B	B	B	B	B	B	B	B	B	B	B	B	B	B	B	B	B	B	B	B	B	B	B	B
X	13339566	CE6-194	GATAAGAACTGTTTCACATACACATATGAGTTCATTGAGAAGATGCATTTTCATTATTGAATTTTCGTTGAATGGTTTTT[A/G]AAGTCTCATAGTTAAAGGTTCCATGTATGTCTCCCATTTATATATTTTTG	B	H	H	H	B	B	B	B	B	B	B	B	B	B	B	B	B	B	B	H	H	H	H	B	B	B	H	B	B	H	B	B	B	B	B	B	B	B	B	B	B	B	B	B	B	B
X	13378095	UCE6-1343	ACGGCTTCTTCATTTCATCTCCTCCTCCCACTCGTCCGCCCCATTCAAAT[A/T]ACTTTCCGTAATGCTCACATTCAAGAAAAACTGGGGAGAGTGAAGAGAGGCGGAAATTTGTGTTTATGTCTCAATTGCATCCGTTTTGAGGTGTGCACTTGCTCCCACCACATCTTTTTT	B	H	H	H	B	B	B	B	B	B	B	B	B	B	B	B	B	B	B	H	H	B	H	B	B	B	B	B	B	H	B	B	B	B	B	B	B	B	B	B	B	B	B	B	B	B
X	13482071	CE6-195	TGATTTTGTTCTCAAATTCTAGAATCCAAACTTGTAAAAAATGTATTTCCTCAAGTCAAAAGAAAAAATTAAACTCATGG[A/G]AATTTTGGGAACTTTTTTCAGTACTTTTCTTTTTAGGTATATAAAAAATC	B	H	H	H	B	B	B	B	B	H	H	B	B	B	B	H	H	B	H	H	H	H	H	H	B	H	H	B	B	H	H	H	H	H	H	H	H	H	H	H	H	H	H	H	H	H
X	13557283	CE6-196	GCGCCGCCACAGCTCATGACGGCTTCGTTTTTGTACGCATTTCTAAGGAT[A/C]CCCTCACGGCCCCGCCCTGACCTTAGAGCTCATGTCTTCGGGCCCCGCCCCATATTTAGTAGTGAGAAGCTCCAAGATGT	H	H	H	H	B	B	B	B	B	H	H	B	B	B	B	H	H	B	H	H	H	H	H	H	B	H	H	B	B	H	H	H	H	H	H	H	H	H	H	H	H	H	H	H	H	H
X	13600717	CE6-15	ACCGTATCCATATCAGTTAGAAGCTGTTTAACTGAATGGTTGATGTTGGC[A/G]ATTTCGACCAGCAGATTCGAATCTAGAATTAGCGTTTTTAATGTGAGATAATTTAACTTTAATTACTAACATTTCAACTC	B	B	B	B	B	B	B	B	B	B	B	B	B	B	B	B	B	B	B	B	H	B	B	B	B	B	B	B	B	B	B	B	B	B	B	B	B	B	B	B	B	B	B	B	B	B
X	13656584	CE6-197	CCGGTGGTGAGGACAGTTGTTTCGAGAGTGTCATGGAAGTTGTAATTAAGTTTATTCTTGTATTCGTTTGATACACCATG[A/G]CACTTCTGTAATGAAAAAGTGGATTTTTTTTTCACTTTGTGGCATTTTTG	B	H	H	H	B	B	B	B	B	H	H	H	H	B	B	B	B	H	H	H	H	H	H	H	B	B	H	B	H	H	H	H	H	H	H	H	H	H	H	H	H	H	H	H	H	H
X	13676249	UCE6-1358	TTCTAATTTTAAATGAAGAATGACTCTTTTTAAGCGCTTTGAATACAATG[A/G]AGTTTGATCAATTTGACCGCCGAATTTAAGATTTCCTACACCTACTTCGTACAAACAAGTTCAGGAAAAATGGCAAAGTTGACAAGCCCTGTGATAAATAATAAAGTTACAAGGAAATAC	B	H	H	H	B	B	B	B	B	H	H	H	H	B	B	B	B	H	H	H	H	H	H	H	B	B	H	B	H	H	H	H	H	H	H	H	H	H	H	H	H	H	H	H	H	H
X	13733871	UCE6-1360	TTTTTAATTTGAACATCGGAAGCCATGCAAATGTTTATGTCAGGCTAAAAAGACTGAAAAATTGAAAATTGCCAAAAGTAGCTTCACTAGGAAAATCTGTTTTTGTTGTTTTTTCAAGCT[A/G]ATATCCTCACAGAACTCATCTAGAGACTTGATTTTTTTTATTTACCAGAT	B	B	B	B	B	B	B	B	B	B	B	B	B	B	B	B	B	B	B	B	H	B	B	B	B	B	B	B	B	B	B	B	B	B	B	B	B	B	B	B	B	B	B	B	B	B
X	13812846	CE6-198	TTTTTTTCATTGGTTCGAAAAAGAATTCCGAAAACTTTTCCTTTTTCCTT[A/G]TGGTCGAGCTTTTTGCAGAGCTTTACAGTTTCTTCCCAAAACATAAATTTGAAGTTTGTGTTTTATGAGAACCAAAAAAA	B	B	B	B	B	B	B	B	B	B	B	B	B	B	B	B	B	B	B	B	H	B	B	B	B	B	B	B	B	B	B	B	B	B	B	B	B	B	B	B	B	B	B	B	B	B
X	13893785	CE6-199	GATTATCACGGTTCAGATGAGTGTCACACTTTTCAAAAAAAATATCTGAAGTGGAGCTGAAACTAATATGCGTGGAGAAC[A/G]TGCTGTATTCAGAAATTTGGAACACGTGTTCAGAAAAATACATATACGGG	B	H	H	H	B	B	B	B	B	H	H	H	H	B	B	B	B	H	H	H	H	H	H	H	B	B	H	B	H	H	H	H	H	H	H	H	H	H	H	H	H	H	H	H	H	H
X	14072817	UCE6-1369	TGGGATTGGGGACCGTCTTTTCCAACAGTTGGAATCCCAAGCACTATCACTATAAATATCTACAGAGGACAATATTTCCATGATTTCAATTGGAAAACTAGATTTGCTCATGGTATATTG[A/G]TTGTGATAAGGGTACTTTTTCAACAAAATATTTTTTTATAGGAAAATGGA	B	H	H	H	B	B	B	B	B	H	H	H	H	B	B	B	B	H	H	H	H	H	H	H	B	B	H	B	H	H	H	H	H	H	H	H	H	H	H	H	H	H	H	H	H	H
X	14089636	CE6-201	TATTTGAAAAATGAAATAACTTTTATTTGTAGTACAAGTTATTTGCAATT[A/T]ACCAAAAATGTTTTCAAAATTAGAGTGCAGTATGATCTCTTCCCAAATTTCTTTCGTCCCTTGCCGCTCTGAAATCACAA	B	H	H	H	B	B	B	B	B	H	H	H	H	B	B	B	B	H	H	H	H	H	H	H	B	B	H	B	H	H	H	H	H	H	H	H	H	H	H	H	H	H	H	H	H	H
X	14179996	CE6-202	GAACGTTTCAGATAAATTCTATAGGCTGAAAAGTTTGAAGTACGATGTTTCCTCAATTCAGAAGACCAAGAAAAAAAGAA[A/G]GCATGATTAAAAATAGCCCATTTTGGCTTTTGTGACAATTAATTATTATC	B	H	H	H	B	B	B	B	B	H	H	B	B	B	B	B	B	B	H	H	H	H	H	H	B	B	H	B	B	H	H	H	H	H	H	H	H	H	H	H	H	H	H	H	H	H
X	14252101	UCE6-1386	ATAAAAACTGCCTTTTAATTCTTTGAGCGTTTTTGTGCTTCTCGATCTCA[A/G]TTTCACAAATATTCAATATTTTTCAATTAAAATAACGTTTTCAGATGGTTCAACCGGATGATGTGCTACTCGGAAGATACAAAATCCGATTTGATATTGGCCCAGGAAGGATTGGACGTA	B	H	H	H	B	B	B	B	B	B	B	B	B	B	B	B	B	B	B	H	H	B	H	B	B	B	B	B	B	H	H	H	H	H	H	H	H	H	H	H	H	H	B	B	B	B
X	14271376	CE6-203	TTTGAATAAATTACCATTTTCAATATAAACAAATGAATGTTTAATTTTTGGGGTACGTCAACTACATAAGTACCAGGAAA[A/T]GATTTAAAGAAAATTGCAAGATAATGTCATACAGTCTAAAAATATGTATT	B	H	H	H	B	B	B	B	B	H	H	H	H	B	B	B	B	H	H	H	H	H	H	H	B	B	H	B	H	H	H	H	H	H	H	H	H	H	H	H	H	H	H	H	H	H
X	14364840	CE6-204	TACTTTCCTAAAAAAACTTCTTTTTTTTCGAAATGTTTTTTAAAGCTTGA[A/G]CTTGAGTTTTTTGTCATATTTATAATGGTTGTATTTCTTTGAACGATTTCTATAAAAGCATTAACAAATTGCCGATTTTT	B	B	B	B	B	B	B	B	B	B	B	B	B	B	B	B	B	B	B	B	H	B	B	B	B	B	B	B	B	B	B	B	B	B	B	B	B	B	B	B	B	B	B	B	B	B
X	14365263	UCE6-1397	AACTTTGTGAAACTATTTTCCAGTTCTACTTTCAATTGTAACAACCTTTT[C/G]TTTACCGCAGTTGATAAAATCCAAAATTGTTCTAACAGCCAACTGTATTAAGAAAAATTATTGAGCCCGACTGTTGTTCATATCATTCAAGATCTGAATGACGTTTTTTTTCCTACGTAT	B	H	H	H	B	B	B	B	B	H	H	H	H	B	B	B	B	H	H	H	H	H	H	H	B	B	H	B	H	H	H	H	H	H	H	H	H	H	H	H	H	H	H	H	H	H
X	14437076	UCE6-1429	AAACATTCTATCTTTATTAGAAAATGTTTCTAAAACATAGACTGACGCTT[A/G]CCTTACCTTGTTACCTTGTTACCTTGTTTTTTGTCCGCCACACAACCTCCGACAAAAGTGTCGAGCAGCACTTTGCCCTTTCTTTGCACCGACTCGGCTGTAAACATACAATTATGTCAG	B	H	H	H	B	B	B	B	B	H	H	H	H	B	B	B	B	H	H	H	H	H	H	B	B	B	H	B	H	H	H	H	H	H	H	H	H	H	H	H	H	H	H	H	H	H
X	14451269	CE6-205	GGTCTAAAATTCCAGTCAGCTTTGAAAACCAAATTAGCGAAAACTTTTCAAAAGATTTCCAGGAGTTTTGAGCAAAATAA[A/C]GCAACGTCGCAACCATTTGAACCTCAATGGCATCCCAATGAAAATATTTG	B	B	B	B	B	B	B	B	B	B	B	B	B	B	B	B	B	B	B	B	H	B	B	B	B	B	B	B	B	B	B	B	B	B	B	B	B	B	B	B	B	B	B	B	B	B
X	14542103	UCE6-1456	TCCTACAGTTCAATAAAAACGAGAATAGAGTATTCGAATCTTAAAAACAAATTTAACAAATTCGTGAAACAGCAGGCGTTGCCAAGGAAACGGAGCATGACAAATCAGAAGAGAATTAGA[A/G]ATGCATGCGAACAGGCAGCCAGACCATGTAGAGCTGTCAGAACGGTGTGC	H	H	H	H	B	B	B	B	B	H	H	H	H	B	B	B	H	H	H	H	H	H	H	B	B	B	H	B	H	H	H	H	H	H	H	H	H	H	H	H	H	H	H	H	H	H
X	14547204	CE6-206	CAAACAAACAAAGAAAGTTTGTGATTCCGCGCCAATACAAGGAATTCGACGAGGGCGATCAAGATGATGAGTATGATTCT[A/G]ACTATGAGGACGACGAGTACAGAACATTCAAATGGCTGGGATTTTGAAGA	B	B	B	B	B	B	B	B	B	B	B	B	B	B	B	B	B	B	B	B	H	B	B	B	B	B	B	B	B	B	B	B	B	B	B	B	B	B	B	B	B	B	B	B	B	B
X	14600463	UCE6-1468	CTTTTGTTTTTGTCTCGCCAGACTTGTCGTGTAAATTCAATTTAATCAGT[A/G]AAATTTGACAGCAGCTTTGAGTTTTTGAGTCTATAAAAAAGGAAAATACAAATCCGGTTAAAATGTGATTTCTTGTTTCATATGATCAAAGTTTTTCTGGATACCACATTTTCGACATCA	H	H	H	H	B	B	B	B	B	H	H	H	H	B	B	B	H	H	H	H	H	H	H	B	B	B	H	B	H	H	H	H	H	H	H	H	H	H	H	H	H	H	H	H	H	H
X	14636404	CE6-207	CATTATTGTGATTGAATCTGAATTGTTACTATGAATCTCAGGTAGAATATTGTGATTTTCTCTACAAAAGTGGAACTGTA[A/C]ATATACATTTACTTGTATAAAGAAAGGCGGTGGTAAGAAACAAATTCGGA	B	B	B	B	B	B	B	B	B	B	B	B	B	B	B	B	B	B	B	B	H	B	B	B	B	B	B	B	B	B	B	B	B	B	B	B	B	B	B	B	B	B	B	B	B	B
X	14678987	CE6-219	ATATTTTGATTGTTTTATTTTTCAGCGGAATAAAATTTTCGGTACATCCCCAATTTTTCGGACCGAACAGATTGTCAATA[A/T]TTTGCCACCATCCACTACTCCTTCTTTACCTATTATAACTTTTATACCAT	H	H	H	H	B	B	B	B	B	H	H	H	H	B	B	B	H	H	H	H	H	H	H	B	B	B	H	B	H	H	H	H	H	H	H	H	H	H	H	H	H	H	B	B	B	B
X	14739634	CE6-208	AGTGCATTTATCATAAATTTGAAACTTCAGCAAAATGATAAGGACGTCACGCAGGAAGTAAATGCAACATCAAAATACTA[A/C]AACCACAGGTCAAAAAACATTTTAAAAAAGCAAAAATTTTAATTTCTCAT	H	H	H	H	B	B	B	B	B	H	H	H	H	B	B	B	H	H	H	H	H	H	H	H	B	B	H	B	H	H	H	H	H	H	H	H	H	H	H	H	H	H	B	B	B	B
X	14740346	UCE6-1490	TTCGACGTTTTTAAAAATGAAGATACATTTTATTGAAACTATTTGGTTGAAATTAATTGAATGCTCTCAAACCCAAAAAAATTCTAAACAAAACATTAAAAATGGAATTTCACTGACTCA[A/G]TTTCGGCCAGGGTTGCCATTTTTTGGTACAAAAAGTTGAAAATAAATAAA	B	B	B	B	B	B	B	B	B	B	B	B	B	B	B	B	B	B	B	B	H	B	B	B	B	B	B	B	B	B	B	B	B	B	B	B	B	B	B	B	B	B	B	B	B	B
X	14791150	CE6-209	CGCTTCTTGAGCAAGGTAATTACATGTTTTGGCTCGCAATTGAGTAGGCGTGCTTTTAATTTTACCCTGTAGACTTTCGT[A/G]TATAAATATTCCACCCAACTCCCCCAAAACTTCATTCACTATCATGTCTT	H	H	H	H	B	B	B	B	B	H	H	H	H	B	B	B	H	H	H	H	H	H	H	H	B	B	H	B	H	H	H	H	H	H	H	H	H	H	H	H	H	H	H	H	H	H
X	14888419	CE6-210	AGGTCCATACCATTCAAATGCATTTCTGACTAGAGGTTCAATTTGCAGAA[A/T]CTGCATAGAAAACCTGTAAAATACAGAAACTACATATAGTTGGTGTATTGAAATAAATAAAAAGTAAAATGAAAAGGTGT	H	B	B	B	B	B	B	B	B	B	B	B	B	B	B	B	H	B	B	B	H	B	B	H	B	B	B	B	B	B	B	B	B	B	B	B	B	B	B	B	B	B	H	H	H	H
X	14961400	UCE6-1507	CACAATGTCTTTTGAATCTATGCACCACAGGGGAAAGACTAGTCTGAAAACCATTGTTTCAGCCAAAAAAAAGCGTCATATTGAGAAATACCTCTTGAGCTAATATTCCAGAAATGAGAA[A/G]TGAGCAAGACAAAATTAGAGAGAAACTGTTCATTGTTGTTGATTGAGAAA	H	H	H	H	B	B	B	B	B	H	H	H	H	B	B	B	H	H	H	H	H	H	H	H	B	B	H	B	H	H	H	H	H	H	H	H	H	H	H	H	H	H	H	H	H	H
X	14961815	UCE6-1508	GAGACTCTTGCGAGGAACGACGGCGGCCTTGTTTTTTCCGGGTTAAATTTGTTTGTTCTGTTGGGAATATTATTATAATAATCCGTATTTATCATTTATAAGGTTGGATGTTAGATTTTT[A/G]AGGGAGATTTCAAAGCTTAACCGTACTAAGAAGATATTCACTTCATATTT	H	H	H	H	B	B	B	B	B	H	H	H	H	B	B	B	H	H	H	H	H	H	H	H	B	B	H	B	H	H	H	H	H	H	H	H	H	H	H	H	H	H	H	H	H	H
X	15074614	UCE6-1516	TTTTGTTGTGTAAGAATGATCAATGTTTCTTAAAGGATATTGAACGACTC[A/G]GTTAACATCGGGATTATCTCAATTCGCAGCACGACACGTCGTCTCGCGTGTCAAACCGGTTCCGGAATTATTTTGATTTTTGACTCGAATGCGGAAAATGGGCCATCGTGGAGTTCGTGC	H	B	B	B	B	B	B	B	B	B	B	B	B	B	B	B	H	B	B	B	H	B	B	H	B	B	B	B	B	B	B	B	B	B	B	B	B	B	B	B	B	B	H	H	H	H
X	15137625	CE6-230	ACATGAGGCGGAAAAGAAGGAGATAAAAGAAGAGAGAAGGTGCATCAATATACTTAAGACAGAAAAGGCAAAAGTTTTTG[A/G]GAGGGCGCCCAGAAAGTTTTCATCTCCTCCTGTCTTCCTGACGTCCTCGG	H	B	B	B	B	B	B	B	B	B	B	B	B	B	B	B	H	B	B	B	H	B	B	H	B	B	B	B	B	B	B	B	B	B	B	B	B	B	B	B	B	B	H	H	H	H
X	15138096	UCE6-1520	TGAAAAGAGCTCTGCTCTCATCAAAAAAAAATTGTAGTATGTAGTTGTAAAAAAATTGGAAGAAGGATTGGCAGAGAAATGGAAAAAAGAGAACGTGGGGATGGAGATGAGTTGCATTAA[A/G]ATAATAGGTAATTACAACACTGGTGGTAGGAGGTAAGAAGACAGCTCAAG	H	H	H	H	B	B	B	B	B	H	H	H	H	B	B	B	H	H	H	H	H	H	H	H	B	B	H	B	H	H	H	H	H	H	H	H	H	H	H	H	H	H	H	H	H	H
X	15196795	UCE6-1528	GACGGAGAAAATGTAAGAACCTTGTGTGAATTAAGCTAATGAAATTTGAA[A/C]TTTTTTGTAGAAAGGATACGGGCAGGTTCTGTTCGCGTTATCCTATCTTTCCCATGCACAACGACTCACAATGAACATTTTCAAAGTGAGGAATGTGAGGTTTAGGAATGGAGGAAGTGA	H	B	B	B	B	B	B	B	B	B	B	B	B	B	B	B	H	B	B	B	H	B	B	H	B	B	B	B	B	B	B	B	B	B	B	B	B	B	B	B	B	B	H	H	H	H
X	15252244	CE6-231	CAGTCAAATTGAAGATACTCGACAATGTTGTGAATATCAGTTGTTGACAA[A/T]GTTTCGCTTTTCTTAGCGTCTGCCATATGCTCAAAAAACATCTGAGACAGTTCACAACATTCTGGGAATATAGAATCAAG	H	D	D	D	H	H	H	H	H	D	D	H	H	H	B	H	H	H	D	D	H	H	D	H	B	H	H	B	H	D	D	D	D	N	D	D	D	D	D	D	D	D	H	H	H	H
X	15330737	UCE6-1548	GAGAAAAATCACATTTGTATCATTTTTGGTTTTGTGTGTATTTTTACTATTTAACTACGTGTTACGGTACATCACTCCCTATTCGAAATATGCAAATCACGGCGGGTGACGTTTGGTACA[A/G]TTTGCATGAAATCAGCATAAAGATCGCTTGATTTTTCAAAGATCGTCTAT	H	H	H	H	B	B	B	B	B	H	H	H	H	B	B	B	H	H	H	H	H	H	H	H	B	B	H	B	H	H	H	H	H	H	H	H	H	H	H	H	H	H	H	H	H	H
X	15366117	CE6-5	TGCTAAAAACGAAATACTCTAAATTAACCTGGTGTCTTTAGAAAAAAAAA[A/T]ATTTGCTAAATAACAGAAGTTGCAATTTAAATTTAAAAAAAAACATTGTTGTCGAATAGCAGGACAATTTGTCTTTTTAA	T	H	H	H	B	B	B	B	B	H	H	B	B	B	B	B	T	B	H	H	H	B	H	T	B	B	B	B	B	H	H	H	H	H	H	H	H	H	H	H	H	H	T	T	T	T
X	15500580	UCE6-1556	ACATTGTAAAACTCCTCATCAACTCCATTTCCCCAGTCCTTGACGTTGCTGTACATATCCGAAATTTGCATTCTCTTTCCATCCATACCATGTCTGAAATATGATTGTAAAATTGGATGC[A/G]TTTTGTTTCGATAATCTCACCGTTCTGAGAAGTAGGCTCTCAACGTACTA	H	H	H	H	B	B	B	B	B	H	H	H	H	B	B	B	H	H	H	H	H	H	H	H	B	B	H	B	H	H	H	H	H	H	H	H	H	H	H	H	H	H	H	H	H	H
X	15500713	UCE6-1557	CATGCGTCTACGATACCAGAAAACGATCAAAAGTGACGTTTGGTGGATAT[C/G]GAATTGTGGATGAGATGTGCGTCAACTATATTTATTACTACCCAGCTTCTGATGTAGAAGTTTGCAAATCAGCAATTTCTAATAGTACGTTGAGAGCCTACTTCTCAGAACGGTGAGATT	H	H	H	H	B	B	B	B	B	H	H	H	H	B	B	B	H	H	H	H	H	H	H	H	B	B	H	B	H	H	H	H	H	H	H	H	H	H	H	H	H	H	H	H	H	H
X	15560858	CE6-232	CCACGGATTTGGGAAAGATGGTGTTGGAAAAAGTTGCCAAAGATTAGAATGATTAGTTGCTAGTATCGATGGGCTTTGAT[A/T]GTGTTTTTAATGATAGTGTTTTTGAAATTTTTTTGTTGCTTGTTTGTCGG	H	H	H	H	B	B	B	B	B	H	H	H	H	B	B	B	H	H	H	H	H	H	H	H	B	B	H	B	H	H	H	H	H	H	H	H	H	H	H	H	H	H	H	H	H	H
X	15563593	UCE6-1565	CTCTCACTAGGAAGCAGCTTGCCCTCCAAACTGGATGAGAAATTGTAGGC[A/G]GTGAATAAATCAACGGGCAGAAAGAAAGAAATGGGCAATTTTCTCTCTAAAAATGGGCTTCGCTCACTTTTTTCCGCATTTTTTTCTTTCTCTTATTCAGAAAATGAATGTCAATAATAA	H	H	H	H	B	B	B	B	B	H	H	H	H	B	B	B	H	H	H	H	H	H	H	H	B	B	H	B	H	H	H	H	H	H	H	H	H	H	H	H	H	H	H	H	H	H
X	15658948	UCE6-1580	TAATTAGTTTCAGCTCTATGTGAATAATTTTAAATGAATAATTTGAAATATTTTCTACCTGGTGTAGCTGAACCTGAAGAAAATAAAAGAAAAACCTAGAAATTGTTCAGTTTCAAATTT[A/T]GTAGTATTTTAATGCCTATGCATGCGTTTGAAATAGTGCTCATTAATATT	B	B	B	B	B	B	B	B	B	B	B	B	B	B	B	B	B	B	B	B	H	B	B	B	B	B	B	B	B	B	B	B	B	B	B	B	B	B	B	B	B	B	B	B	B	B
X	15697711	UCE6-1585	ATGTCTCGAGAAACAAAAGTATACCTCTTTTTGACACTCGGTATAGGCAG[A/C]TTGTGTAGAATCGGATGGTGGAGCCAGAGCACACTTGAGCTTGAAGGCACACGTAGCTGGACTTCTCTTCTTTCTTCCTGGAATAACTTCCATATCGTCATGAGTGCACTCATCGATGCA	H	B	B	B	B	B	B	B	B	B	B	H	H	B	B	B	H	H	B	B	H	H	B	H	B	B	H	B	H	B	B	B	B	B	B	B	B	B	B	B	B	B	H	H	H	H
X	15820520	UCE6-1590	GAAATTGAGGAATTGAAGAACATGAACTTGGGCTATAAGCTCTGAAACGGCAAAACCCACGAGATAGCGTAAAGTTTTTGAAAATTTTCGAATAGAACTGCTGACGGTCAAGGAGCTCTA[A/G]AAGTTTCAAGGGAACATCATAAAAATGAAATCAAGGCGCTGCAAAAAGCA	B	B	B	B	B	B	B	B	B	B	B	B	B	B	B	B	B	B	B	B	H	B	B	B	B	B	B	B	B	B	B	B	B	B	B	B	B	B	B	B	B	B	B	B	B	B
X	15842349	CE6-233	TGTTCTTGGAATAAACGCATTTATTTTTGGCTTACAAATTTGGTAAAATGAACCCGTTTGCGGGGAAGAATTGTAAATGA[A/G]ACAAAAAAAATTGGAAAACCGAATCTCGAAAACGGAAGAAAAACATGTTT	B	H	H	H	B	B	B	B	B	H	H	H	H	B	B	B	B	H	H	H	H	H	H	B	B	B	H	B	H	H	H	H	H	H	H	H	H	H	H	H	H	H	H	H	H	H
X	16035557	UCE6-1606	ATTTAACTCACTCAATTTTCAGATGGTATCTAAGCCTCCTACGCCGGTTA[A/G]TGAAATCTACGATGCACTTGTTCACGCAACAAATTCGCATAAAAAGTACACCATGGATTGTATGGATGCAGCTGGAATGGACAGACATTTATTGGCATGGAAGTTGATCGCTACTGAAAA	B	B	B	B	B	B	B	B	B	B	B	B	B	B	B	B	B	B	B	B	H	B	B	B	B	B	B	B	B	B	B	B	B	B	B	B	B	B	B	B	B	B	B	B	B	B
X	16072842	UCE6-1607	TCCACATAGAGCAGCTATCAGTGAAATCAATGGCAGTGAAATATAGGAAA[C/G]AAAGGACGGTGACGATGATGGCATGACAATAGTGAAATGTATGCCAAAAGTTTCGTCGCAATCCCCCCTTCAACAGTCATTAGATGTGACTTATCCGCTTTTGTAATCCCTATATACAGA	B	B	B	B	B	B	B	B	B	B	B	B	B	B	B	B	B	B	B	B	H	B	B	B	B	B	B	B	B	B	B	B	B	B	B	B	B	B	B	B	B	B	B	B	B	B
X	16203694	UCE6-1612	TTCCTTCTTCATCCATTTACTCTCTGCCATCTCTTTTCCTCCTCATTTAC[A/C]TTTTCACCATTGTCTCAACCCTATCCTTTCCTTCAAGGAAACGATATATTATTCGACGCAGGAAGGCGAGGAGCTATTGAAACCGAAACATCGTTCGCGTCGAAATTTTATGGTTTTGTG	H	B	B	B	B	B	B	B	B	B	B	B	B	B	B	B	H	B	B	B	H	H	B	H	B	B	H	B	B	B	B	B	B	B	B	B	B	B	B	B	B	B	H	H	H	H
X	16227136	CE6-236	TCAGACAAAATTTATCGTAGTTCCTCGAAGTTTTTGCAGTTTTATTTTACATATATTTGTATTAATAAGTATGACCGAGT[A/G]CTGCAGTTTGAGACAAAGAACCCACAAGTGATAGGCCACTTTTGATAGCT	B	B	B	B	B	B	B	B	B	B	B	B	B	B	B	B	B	B	B	B	H	B	B	B	B	B	B	B	B	B	B	B	B	B	B	B	B	B	B	B	B	B	B	B	B	B
X	16327274	CE6-237	AAAATCCAAGGAATTCGGTTCAAAGAGGCACCTCAACAATACAATATGTT[A/G]TTACGGTATTGGCTGTGTACTTCTGAAAAATAATAATCTATAATATTTTTTTTTCAAAATAAAGAACATAAAATTTTTGA	B	B	B	B	B	B	B	B	B	B	B	B	B	B	B	B	B	B	B	B	H	B	B	B	B	B	B	B	B	B	B	B	B	B	B	B	B	B	B	B	B	B	B	B	B	B
X	16505859	UCE6-1621	TAATCAGATGTATATTGTTCATCACAAAATATAATCCATTCCAATTTCTAGTGAATTTTATGAAATGTTGTATATTTGAATTGATAACATTTTTAAATCCATTTTCTGTATAATAATTCT[A/C]AATTTTTTTCAGGAGACTCATTTCAGAAACCATGAACCTGGAAAATCTAC	H	H	H	H	B	B	B	B	B	H	H	H	H	B	B	B	H	H	H	H	H	H	H	H	B	B	H	B	H	H	H	H	H	H	H	H	H	H	H	H	H	H	H	H	H	H
X	16596096	UCE6-1624	GAGAAGAGATCCTTAGATAAATCGGATAAGTGCGATAAATCAACAATGTTTTTTTGGCTTGCAGGAAATGTGATCGGCACGCTGCCTTTCGAATCGCAGACCTCAAAGGAAACCGATGTC[A/G]AGCTACGGGTGGTGAAGGGAAACGAGTTGGTCGATGTGAAACCTGGCAGC	B	B	B	B	B	B	B	B	B	B	B	B	B	B	B	B	B	B	B	B	H	B	B	B	B	B	B	B	B	B	B	B	B	B	B	B	B	B	B	B	B	B	B	B	B	B
X	16641436	UCE6-1628	CTGCGGAGCTGTCGGTCGCTGCTCCAACTAGGCACGCAATTCCGGAGTTG[A/G]ATTTAACGTTTGACAGTTATAATGACGAGCAGTACAGGCCTACTCCAAAACCAACACAAGTGATCAGTAGGCCTCTTCCACCAAAACCACAGGCGCCAAAGGAACCGTAAGTAATATATA	B	B	B	B	B	B	B	B	B	B	B	B	B	B	B	B	B	B	B	B	H	B	B	B	B	B	B	B	B	B	B	B	B	B	B	B	B	B	B	B	B	B	B	B	B	B
X	16892054	CE6-239	TTGACACCTGCGACTGCATTGAGTGCAAGAGTCTCATGAGCCCAAGATTT[A/G]TCGCGGATCCCGTTGTGCTCTTTGAGGATTAGCTTGGCCACTCTCGCTTCATTGTTGCGATCGTCTTTGCAAAGATGAAC	B	B	B	B	B	B	B	B	B	B	B	B	B	B	B	B	B	B	B	B	H	B	B	B	B	B	B	B	B	B	B	B	B	B	B	B	B	B	B	B	B	B	B	B	B	B
X	16916863	UCE6-1639	CAGAGTCCGCAAAAGAGGATGGAACATATAAGGTTGGTTCTTCTCCATTT[A/G]ATGATGCGGGGCGAAGCGGAACACAGCGCAAGTGTGAGCGCAAGGAAATGTCCTCTAGTTATTGCTTGTTCATACACTATAAGAACAACTACGAACGAACAGCACTCCAGACAAAAGTAT	H	H	H	H	B	B	B	B	B	H	H	H	H	B	B	B	H	H	H	H	H	H	H	H	B	B	H	B	H	H	H	H	H	H	H	H	H	H	H	H	H	H	H	H	H	H
X	17034241	CE6-240	CGCTAATTAAAGCAGTGAAAAACATCGAAGAAGATGGATATTTGAAAAGA[A/C]ATTTTGGGACACGTTTAAGAAATTAGAATTGATATAGGGATGTAGGAAGAAAATTTAATGAAAAAAGTTCATATGAACTT	B	B	B	B	B	B	B	B	B	B	B	B	B	B	B	B	B	B	B	B	H	B	B	B	B	B	B	B	B	B	B	B	B	B	B	B	B	B	B	B	B	B	B	B	B	B
X	17215753	CE6-241	TTCAAGGTCGCCATGAAGACATTCGACAAAACCCGGCCAACTGTTGCAGC[A/C]CTTGCCACCGGAGTTGCTTACCGCTGCTTGGACGTCGCCACACAGTATTCTCTGGAGAGAAAAGCGTTTGGAACGCAAAT	H	H	H	H	B	B	B	B	B	H	H	H	H	B	B	B	H	H	H	H	H	H	H	H	B	B	H	B	H	H	H	H	H	H	H	H	H	H	H	H	H	H	H	H	H	H
X	17339521	CE6-242	AGTTGGGGATTTTAAACTTTATATGAAAAACTAAAACGAAACGTTTTCAA[A/C]GTTTTTGATAAATCACAAATATGCACAAATTGTCTCTATTTACTAACCTCGCATAAGAACTAATTGAACTCTGATACTGT	H	H	H	H	B	B	B	B	B	H	H	H	H	B	B	B	H	H	H	H	H	H	H	H	B	B	H	B	H	H	H	H	H	H	H	H	H	H	H	H	H	H	H	H	H	H
X	17474873	UCE6-1649	TGTTTCTCGAACCATCCTATTTCAATAACGCTATGAGAAAATCAAAAAAAAAGTTTCTATCAAACAAATTGTTTACTCCGACAGAAAACGAGTACTCTAACTAAATTTCCCAAAAGATAA[A/G]AGATTCTTATCGTCGCTCTTAAAAGATTGGGGAACAACACAGCAAAAAAG	B	B	B	B	B	B	B	B	B	B	B	B	B	B	B	B	B	B	B	B	H	B	B	B	B	B	B	B	B	B	B	B	B	B	B	B	B	B	B	B	B	B	B	B	B	B
X	17498443	CE6-243	CATGGCGTTGGTTTTACGTGTACCGTTTTACCTTTTTTGTCTGAATCTTT[A/G]TAAGAAAATTTGAACAGAAAAACCCAGAGACATTATTATTTTACAAAACATGACATATCAACCCAGTTTTCTGAAATTGA	B	B	B	B	B	B	B	B	B	B	B	B	B	B	B	B	B	B	B	B	H	B	B	B	B	B	B	B	B	B	B	B	B	B	B	B	B	B	B	B	B	B	B	B	B	B
X	17618863	CE6-244	ACGAGATTTTCCATGTTGTGAAGTGGGTTTTTATTTCCTTTCTCTTATTTGTGTGCAAAAGTGCATTGTTTCCTCAGATC[A/G]ATGTATCAGATGATGGACTCGTCACTGAAGCCAGCTGTTCTTGCGACCAT	B	B	B	B	B	B	B	B	B	B	B	B	B	B	B	B	B	B	B	B	H	B	B	B	B	B	B	B	B	B	B	B	B	B	B	B	B	B	B	B	B	B	B	B	B	B
1	39041	CE1-105	GTAACCACCCCTTCACAGCAAAACACATGGCTCATAAAATTGAATATTTGAAGTGAACTACTAGTGATAAGCGGTGAAAC[A/G]GGGTATGTGGCACTAATTTTTTTTTCTTCAAAAAACCCATTTCTTATCAC	B	B	B	B	B	B	B	B	B	B	B	B	B	B	B	B	B	B	B	B	H	B	B	B	B	B	B	B	B	B	B	B	B	B	B	B	B	B	B	B	B	B	B	B	B	B
1	55881	UCE1-501	TTGGCATTTGCATTTTACACGACTCTCACTCTTTTCTATCCAGTAAGTGT[A/G]TTTCCAAATGGAGCACAAAAATACCTGCCTAATTGCCTATTCGATGCCCGCGTGTTTACTCGCCTACTTGCAAGCCTATGCGCTTACCTCATGCCTGGCGACGAGCTTAGTTTCTTTGCA	B	B	B	B	B	B	B	B	B	B	B	B	B	B	B	B	B	B	B	B	H	B	B	B	B	B	B	B	B	B	B	B	B	B	B	B	B	B	B	B	B	B	B	B	B	B
1	134126	CE1-1	CCTCTTTTCTCTCTATCTCTCACCTAGTGTTTAACTCCCAATTTTCCCCCTCTCTACTACGCACAACTAACGGAGAATTG[A/T]GAGGCCTTTTATATTTATAGCACCTCTTTATAATTAAAAACTCGAGTGAT	B	B	B	B	B	B	B	B	B	B	B	B	B	B	B	B	B	B	B	B	H	B	B	B	B	B	B	B	B	B	B	B	B	B	B	B	B	B	B	B	B	B	B	B	B	B
1	183575	UCE1-515	AGGCAAGTTTTTGGTGGAATTTATCGAAAAAACCTGATTTGTTTTTTTGCAGAAAATCGTCGACGAGGTGGTTCTTCTCTATCACGCTCTGGGAGCGGAGGCATTAAGTGAGGATAACCA[A/G]GAGATATATGATTTGTATGATTTATCTGCACGTATATTCAACTTAGCTAA	B	B	B	B	B	B	B	B	B	B	B	B	B	B	B	B	B	B	B	B	H	B	B	B	B	B	B	B	B	B	B	B	B	B	B	B	B	B	B	B	B	B	B	B	B	B
1	303836	UCE1-526	ATACGAATTTGAAGGTGGGGATTTTTTTTTAACTTGATTTTAAAAAAAAAATTTTCTCAATCCAAATTTACAGGCAAAAATCTTGGTGCATGTCATGGGAACCCTGAAGCTCTTATACGA[A/G]TTTCTCGACGAACCCCTTCAATGGTGTGATGTTCGATTTGATAATCTCGG	B	B	B	B	B	B	B	B	B	B	B	B	B	B	B	B	B	B	B	B	H	B	B	B	B	B	B	B	B	B	B	B	B	B	B	B	B	B	B	B	B	B	B	B	B	B
1	470146	CE1-106	TCGTCGACGTAGAGTACACGAACTATTTAGCAATAGAGCATGTTTGCATC[A/G]ATTTTCTTGTATTTCTGTCAATAATCTCACATAGATTTTCACAAAAATCGATAAATGTTTCCAGATTTTTTTAAATAAAA	B	H	H	H	B	B	B	B	B	H	H	H	H	B	B	B	B	H	H	H	H	H	H	B	B	B	H	B	H	B	H	H	H	H	H	H	H	H	H	H	H	H	H	H	H	H
1	491766	UCE1-542	GGGTGCGTGGCCTAGAAATCTTAAAAACTCTTCCACTTGTGTTTTTTTTT[A/T]AATTCGAAACAAAAAACCCCCGATGGATATTCTCTTACTGATCGAATAAATAAAGAGCCACGAGAATCCGGAAATATGCCAGAGCCATTCACGTTTGCAGTATTGGAGCAGGCGGAAAAT	B	H	H	H	B	B	B	B	B	H	H	H	H	B	B	B	B	H	H	H	H	H	H	B	B	B	H	B	H	B	H	H	H	H	H	H	H	H	H	H	H	H	H	H	H	H
1	562692	CE1-107	GACTGATTCCTCTCGTTTTTCATCTCTTATCAATATAGCTGAGCACGTGT[A/G]TTTGCCTTCACGGAAGAGCAAACTACGCGAATTCCAATTTTTATGACTTGTCGTTTACTTTTTATGGGATGGAGTCCGTT	B	B	B	B	B	B	B	B	B	B	B	B	B	B	B	B	B	B	B	B	H	B	B	B	B	B	B	B	B	B	B	B	B	B	B	B	B	B	B	B	B	B	B	B	B	B
1	637477	UCE1-557	AAAAAATAAAAATTTTCCAGCAAAAAAATCAATAAATTTCCAGGTAAATGACCTAGAATTCGCAGAAGTTCAACAGCGAGTAACCGATGGCCTTCGACAGGGAAATGAAGCGCTGAAAAA[A/G]ATGAATCAACTATTCGATATCGATGAAATCGACAGGATTATGGAAGAAAC	B	B	B	B	B	B	B	B	B	B	B	B	B	B	B	B	B	B	B	B	H	B	B	B	B	B	B	B	B	B	B	B	B	B	B	B	B	B	B	B	B	B	B	B	B	B
1	796694	UCE1-574	GCACCCAGGCAAAACTAAAAACAGACCTGGTGCAGATCTGATGCAGACTT[A/G]GAAACACCTGTGGAAGATCTGTGAGAGATGCACCTGTGGTGGGCCTAGGTAGGTATGATACAGGCTTGGCAAGATTTAGATCAAACTCAGTGGAGCCTTAGGGCCAACTTATACAGGGTG	B	H	H	H	B	B	B	B	B	H	H	H	H	B	B	B	B	H	H	H	H	H	H	B	B	B	H	B	H	B	H	H	H	H	H	H	H	H	H	H	H	H	H	H	H	H
1	825028	CE1-27	TGGAGAGATGGAGAGGCGCATGAAATGGTGTTCGGGTTCCATAGCAAGCTCATTGAGCACAATGATTTTTTTTTAAATAT[A/T]TTTTATTGGAAATGACAGAAGCTGAAGCTTGAAAGGAACGTCCAGTTTTA	B	H	H	H	B	B	B	B	B	H	H	H	H	B	B	B	B	H	H	H	H	H	H	B	B	B	H	B	H	B	H	H	H	H	H	H	H	H	H	H	H	H	H	H	H	H
1	884391	CE1-159	CCCTGAGAGTCTAGAACTGGGATTGTATTTGCGGAATCGAGGCCTAGAGG[A/C]TTAGAGGCTAGGGATTAAAGGCCAGGGTCTTAGAAGGTCCAAGAGGGCCCAATAGGCAGGAAAAGGCCTAGAAAGTAAAC	B	H	H	H	B	B	B	B	B	H	H	H	H	B	B	B	B	H	H	H	H	H	H	B	B	B	H	B	H	H	H	H	H	H	H	H	H	H	H	H	H	H	H	H	H	H
1	984040	CE1-101	GGCAGGCGATTATCAATGGAGCGCGAAAAATTCAATGAGAGGAGGCCAGAACCCCGTGAATTCCAGCAAAAAACTTTTTG[A/G]AACTATTTGAAATTCCCACAAAAAAACAGTTTTGCTGAGAATGTTTGAAT	B	H	H	H	B	B	B	B	B	H	H	H	H	B	B	B	B	H	H	H	H	H	H	B	B	B	H	B	H	B	H	H	H	H	H	H	H	H	H	H	H	H	H	H	H	H
1	990151	CE1-244	GGCGTGCATTTTGGATATGAAGACGTTCATCACACAGTACTCGTTGCGGCAGACTACGGTAGCAATGATGACAGGTTAGT[A/T]CCCAAAAAAGTGTAGTGGAAGAGTTTTTTTTCTAAAATCTAGGCCGTGAC	B	H	H	H	B	B	B	B	B	H	H	H	H	B	B	B	B	H	H	H	H	H	H	B	B	B	H	B	H	B	H	H	H	H	H	H	H	H	H	H	H	H	H	H	H	H
1	1079165	CE1-102	CGAGAACAACTGAAGGCAAGGTATCACATCGGATCTGGACAAGAAAGGGG[A/G]CATCAGGCAGTTGAGAAGACAGCCTATCGGCGTGAGAATGTTCAATATTTTCATATTACGTCGTAGCAGACGTCAGTTAG	B	B	B	B	B	B	B	B	B	B	B	B	B	B	B	B	B	B	B	B	H	B	B	B	B	B	B	B	B	B	B	B	B	B	B	B	B	B	B	B	B	B	B	B	B	B
1	1130938	CE1-103	CCTTTTCAATTATTTCATCACCACCAACAGCTCTTCTTCTTCCGTTTATCTTCTTCCACCTGCCTCACTCACTTAACCCG[A/G]CAAATCTCAACCTGTAGAGGATGAGGGGGGCGCTGGAAGAGGAGTGACGT	B	B	B	B	B	B	B	B	B	B	B	B	B	B	B	B	B	B	B	B	H	B	B	B	B	B	B	B	B	B	B	B	B	B	B	B	B	B	B	B	B	B	B	B	B	B
1	1265969	CE1-249	TTTTTCTAGGCTTTGGGATCGAGCTTATGTTAGGGCCGAACTTTAGGAAA[A/T]CTCTTCCACTTCCATAACTCCCGTTCCTTAGCTCCCCTTGATTCTAAAATTCTAAAATTCCAGAAAAAATTGAATATTGA	B	B	B	B	B	B	B	B	B	H	H	H	H	B	B	B	B	H	H	B	H	B	B	B	B	B	B	B	H	B	B	B	B	B	B	B	B	B	B	B	B	B	B	B	B	B
1	1272591	CE1-104	GTGGGTTGAAGGGGGGAGAAACCGGTAGTTTCACCCCCGGGGCTACCACT[A/G]CGGACCCGAGAATTGATGATGAAACCGGATTTCTCGAGAAAATGGACAGGCTACTTTGCCTGGTGACTGGGAGAAGATTG	B	B	B	B	B	B	B	B	B	H	H	H	H	B	B	B	B	H	H	B	H	B	B	B	B	B	B	B	H	B	B	B	B	B	B	B	B	B	B	B	B	B	B	B	B	B
1	1433304	CE1-250	AAAGTTCAAACGTTTCAAATAAATTGTTGCAATAAGTGACGATTTTTTTT[A/T]AAACATAAAAACAGAGACAATAATAACTTGTAAACACGAGGTATTTAATTGCAATTTGCAATCTTGCAATCCTGTATTGT	B	H	H	H	B	B	B	B	B	B	B	H	H	B	B	B	B	H	B	H	H	H	H	B	B	B	H	B	H	B	H	H	H	H	H	H	H	H	H	H	H	H	H	H	H	H
1	1451410	CE1-237	CTACCATGATCTACCAGAACTATGAAAACGGTCGCCAGCCATTCATTCAA[A/G]ATGTCCTGCCAGAACATCTCGCACGTCTTGAGAAGCTCTTCCGCACCTACGAGAATGGAGAGAACTTTGTAGCTGGCGCT	B	H	H	H	B	B	B	B	B	B	B	H	H	B	B	B	B	H	B	H	H	H	H	B	B	B	H	B	H	B	H	H	H	H	H	H	H	H	H	H	H	H	H	H	H	H
1	1452097	CE1-108	TTCGGCGAAAATGTTCAATTCCGGTAATTTGCCGATAGGGTGATAAACCATGAGTTTTAACTTTATACATTAAGCCATCA[A/T]CATCTATCTGAAGAGCCAGCGTTCATAAAGTTTCAACGGTATCAAAACTC	B	H	H	H	B	B	B	B	B	B	B	H	H	B	B	B	B	H	B	H	H	H	H	B	B	B	H	B	H	B	H	H	H	H	H	H	H	H	H	H	H	H	H	H	H	H
1	1563141	CE1-252	CTCAAAAAGTTGCTCTAAACTGTCAGAAATCGGACTTTTCAGCATTTTTT[A/T]AAACTAAATTCATTATTTTTGGTCGAAATTTCAGGAAAATCGTTTAGGCGAAAACAAGGAAAAATGCTTCAGAAATTAGA	B	H	H	H	B	B	B	B	B	B	B	H	H	B	B	B	B	H	B	H	H	H	H	B	B	B	H	B	H	B	H	H	H	H	H	H	H	H	H	H	H	H	H	H	H	H
1	1644597	CE1-172	CCTTTCAAAAATTAGTAGTAGAAAGTGGCAAAAATGGGCAACTTCGTTTCTAACATGAAAAACTTGAGTTTTTTGTATAT[A/G]CAGTACCCATTACTGGAACACAATTTGTTCAGATTTAATGAACAATGCTC	B	B	B	B	B	B	B	B	B	B	B	B	B	B	B	B	B	B	B	B	H	B	B	B	B	B	B	B	B	B	B	B	B	B	B	B	B	B	B	B	B	B	B	B	B	B
1	1644911	UCE1-610	GCCGATGCCTATAAGGCAGCACTCAATATTTGGAGTGACTCCAATAAGAA[A/G]AATGTTCAGTGCAAGGCCAATACATCGAGTGCTCATTGAGCAAAGTTAAGAAAATTTTTTAATAATTTATTTTTAATTTATTTTCCTCTCCCCCCCCCCCCTCCTTGGTAGGCAAGAAAA	B	B	B	B	B	B	B	B	B	B	B	B	B	B	B	B	B	B	B	B	H	B	B	B	B	B	B	B	B	B	B	B	B	B	B	B	B	B	B	B	B	B	B	B	B	B
1	1661177	UCE1-616	GAATTAGATTTTTGCAACGAAAATTCTTTTGCTCCGCAAAAAAATACATG[A/G]CCGAGTTTTAATTTTTAAAGGCCACAGAGCCAAAAATCGGGTTTTAAAGATTTTCTTATTTCTCTTCTTCTTATTTTCTTATTTTTTATTCTTATTTTTTTTTCTTCAAAATCTTATTTC	B	B	B	B	B	B	B	B	B	B	B	B	B	B	B	B	B	B	B	B	H	B	B	B	B	B	B	B	B	B	B	B	B	B	B	B	B	B	B	B	B	B	B	B	B	B
1	1823874	UCE1-620	TCTTGTGGCGGAGGCACCGGCTGATCGCTAAGCTTCCAGATTGTGATCCG[A/C]CCCTCACAATCTCCAGAGGCGAGGAGTTCGTCTGAAAATGTGTTTTTTTCTAAGAATTTTTATAAGAATTAAGAATAGTTTAGAGAAAACCAAAAACGCTTACGTTCTTTACTGGGACTG	B	H	H	H	B	B	B	B	B	B	B	H	H	B	B	B	B	H	B	H	H	H	H	B	B	B	H	B	H	B	H	H	H	H	H	H	H	H	H	H	H	H	B	B	B	B
1	2068168	UCE1-624	AGGAACACTGGGGGATGAAGAAGACGGGGACAGTTTACGGGAAATTATTT[A/T]AGTCACTCAAAGTCACTCACTTCATTCGAAATTTCCACGTCATCAAATTCTCGATTGTTCTGATTGTTGAGGAGCAGAAAAATTGGCTTTTTCTGCACATGTGGATTGCTGGTTAGGGAG	B	H	H	H	B	B	B	B	B	H	H	H	H	B	B	B	B	H	H	H	H	H	H	B	B	B	H	B	H	B	B	B	B	B	B	B	B	B	B	B	B	B	B	B	B	B
1	2162880	UCE1-628	AAAATGCATTTTTAAGCCAAAAATTTGAGATTTTATGGACAATCCATCGA[A/G]CCTCATCACTTTGGATATTATTTCTTTTTCCACTGCTGCAACTTTAAAGGAGAGCGCATTTATACAAAATGGTCCCGCCACGCGCTACCCATTGTTTTTTTACGGAGCGCGTGGCGGGAC	B	B	B	B	B	B	B	B	B	H	H	B	B	B	B	B	B	B	H	B	H	B	B	B	B	B	B	B	B	H	H	H	H	H	H	H	H	H	H	H	H	H	H	H	H	H
1	2310075	CE1-242	ACCGGGAGCCGCACACATATCCAACAGGGAATCGTCTTTTTGAAGGCCCA[A/G]AGCCAAAACTGGGAGCAGTGAGCCACCGTCTAGAAGCCAGTAACTCGGAACTCCGACTTCATCTTTCATCGGAGCCGGGA	B	H	H	H	B	B	B	B	B	H	H	H	H	B	B	B	B	H	H	H	H	H	H	B	B	B	H	B	H	H	H	H	H	H	H	H	H	H	H	H	H	H	B	B	B	B
1	2318113	CE1-240	TATTTTCTTTTTAGTTTTCTTCATTTTCACTTATATTTGAAATTTCAATGTTTCAAATATTTTTTGCTTTTTTTTGCTCG[A/C]ATTCTTTTCCCCAGTTATATTTTCTTTCATTGTGAATTATAGATCTTCAA	B	H	H	H	B	B	B	B	B	B	B	H	H	B	B	B	B	H	B	H	H	H	H	B	B	B	H	B	H	B	B	B	B	B	B	B	B	B	B	B	B	B	B	B	B	B
1	2318440	CE1-238	TTATCGAAAAAGGAATCAATTGCTCGATCCGGTGACAGAATCAGATTCCA[A/G]ACCGAAGCCTAGACAAGACTAACATTACAACAACTCTATCACTTTTTATCATTGGATCTCATAATACCCTTTTTCTTCTA	B	H	H	H	B	B	B	B	B	H	H	H	H	B	B	B	B	H	H	H	H	H	H	B	B	B	H	B	H	H	H	H	H	H	H	H	H	H	H	H	H	H	B	B	B	B
1	2448169	CE1-253	TTCCATAAATTTGCACAAAGGATTCTAGAGCTCTGCGACGATCAGTTTTG[A/T]CGGAATTGCATGTCTCTGAATCGGAAGAAGACGATGTACGACCTGATGATGTAGACGTTTCCGAGTCCGAAAAGTCAGCG	B	B	B	B	B	B	B	B	B	B	B	B	B	B	B	B	B	B	B	B	H	B	B	B	B	B	B	B	B	B	B	B	B	B	B	B	B	B	B	B	B	B	B	B	B	B
1	2448381	UCE1-652	AAACATCTTAAAATTGAACTATTCTTGAACTTTTATTCAATCCTAGAAAA[A/C]GCAAATTAACATTCAAAGTTCGCAGAGAACTTCGAAGTTGTTGATGACTTTCTCCACGTAGTCATCAATATTGTCCAAGTATTCCACATGATTATCTTGAAGAAGATTGGCGAAGCCTCG	B	B	B	B	B	B	B	B	B	B	B	B	B	B	B	B	B	B	B	B	H	B	B	B	B	B	B	B	B	B	B	B	B	B	B	B	B	B	B	B	B	B	B	B	B	B
1	2538742	UCE1-667	GTCAAGTGTCGGCTGCAACCAGAGCAGCCGACACTTTCCGGTTTTGCGAAACTCGTTAACTGTCGGCTGCGGTTTAAGCGGCGGATTGCTCGCGGATTCGCGTTTCCTTAGACCAGCAAA[A/G]TTAGGCGAAAACTTTAAATATTTCAGATTCCTGGTACTGTACCGCGGAAG	B	B	B	B	B	B	B	B	B	B	B	B	B	B	B	B	B	B	B	B	H	B	B	B	B	B	B	B	B	B	B	B	B	B	B	B	B	B	B	B	B	B	B	B	B	B
1	2590696	UCE1-682	ATGGAAGCTGGGGATCCTTGGGAACTAACTATTTTGTTAGGGACTTTGTG[A/G]ACTTTCAAGCAGCAATGGTAGAGGAGGAGGAGGCTGAAGGTGGAGAGGAAGAAGCTTCAATTGTGAAGAGAGGAGGAATTGATGTGAATAATTTGCCAATGTTCTTGGAATGGCCGGAGT	H	H	H	H	B	B	B	B	B	H	H	H	H	B	B	B	B	H	H	H	H	H	H	B	B	B	H	B	H	B	B	B	B	B	B	B	B	B	B	B	B	B	B	B	B	B
1	2653236	UCE1-686	ATTGTATAAAAGAGCCTCAAAACGCCCCAAAAACTGGTGGCCGAGTTTTCTGTTTTCCCGGCCACACTAGTTTCAAACCGGCATTCTTAGGCCATCTAGAAAGAGTGCAAAAAATTAGTG[C/G]CCGAGTTTTCTTTTTACTCGGTCATCTAGTTTTCAAAATGGAAAAATAAT	H	H	H	H	B	B	B	B	B	H	H	H	H	B	B	B	B	H	H	H	H	H	H	B	B	B	H	B	H	B	B	B	B	B	B	B	B	B	B	B	B	B	B	B	B	B
1	2751595	UCE1-694	CAAATCTATTAAATTTGATCGTGGCGAGACCCAATCAAAAAATAGCGTGT[A/G]CCTTTAAAGTATTCGCAAACTTGAAACTTTTTAAAAACAATTTTTAAAGATTTTTTCAACTTTTTGCCAATTCAAAAAATACATTGGAAATTTCCGATTTTCTACGAAATATAAATACAG	H	H	H	H	B	B	B	B	B	H	H	H	H	B	B	B	H	H	H	H	H	H	H	B	B	B	H	B	H	B	B	B	B	B	B	B	B	B	B	B	B	B	B	B	B	B
1	2837732	UCE1-746	GGCGGGATCCGCTTCTTTCATTTTTGTGGGCTTTTTGGCTGTTTAGCTGT[A/G]CGGATTTTAAAGAAGGTAAGCTTTTATTTAAGTGGGGGCTTTTTTTTAGCTTCCGTTTAGAAATCAGATAAGTGCCTACTTGGTCGCAGAGCGGCCCACGACCCACAACAGGCTCACTTA	B	B	B	B	B	B	B	B	B	B	B	B	B	B	B	B	B	B	B	B	H	B	B	B	B	B	B	B	B	B	B	B	B	B	B	B	B	B	B	B	B	B	B	B	B	B
1	2852467	CE1-152	GCAGGCATTATCGCGCCTCCCTTCAAACTACCTACTAGGTACTAGGTAGTTCGAAAGGAGACGCGATAATGCCTGCCTAT[A/G]CCTACACACGTTCCTACTGCACATGGAAATAGGCGGCAGGCAGGCAGGTG	H	H	H	H	B	B	B	B	B	H	H	H	H	B	B	B	H	H	H	H	H	H	H	B	B	B	H	B	H	B	B	B	B	B	B	B	B	B	B	B	B	B	B	B	B	B
1	2949031	CE1-110	ATAAAAATGTTGCTTTTGGATAACAATTTTTTTGATAAAAATTTCAAAAATTCGATATTTTTAAATGGTGCCAGGTCTCG[A/G]CACGACAGAATTTTTTACATACAAAAATTGTCAAATTTTTAAATTCGAGA	B	B	B	B	B	B	B	B	B	B	B	B	B	B	B	B	B	B	B	B	H	B	B	B	B	B	B	B	B	H	B	B	B	B	B	B	B	B	B	B	B	B	B	B	B	B
1	3100227	CE1-131	AAATCTTCAGATTTTTAAAAGTTATAAAAGAGAAAAAGGTATATTCCTAT[A/G]CCAAAAAAAAGCATTTCTTACAATAGAAATCAGTTTTTCGCTCTTTTTTTGCAAAATTTTCAAACCCTAAAATTTTGCCC	B	B	B	B	B	B	B	B	B	B	B	B	B	B	B	B	B	B	B	B	H	B	B	B	B	B	B	B	B	B	H	H	H	H	H	H	H	H	H	H	H	H	B	B	B	B
1	3123826	CE1-2	TCGCAAAAGTGCCACGTCATAAAGAGTGACAGCTGGGTGAAACAACGTCATTGTATTAAAAAAGTGAACGGAGCAGTGGA[A/G]AGCAGCATGAATAATGATATGTGGAGAGAGGCGAGCTTGAAACTTGAACT	B	B	B	B	B	B	B	B	B	B	B	B	B	B	B	B	B	B	B	B	H	B	B	B	B	B	B	B	B	B	B	B	B	B	B	B	B	B	B	B	B	B	B	B	B	B
1	3180959	CE1-132	TTATTCCGGAATTGTCGGTTTTCAAGTATCCCGCATTCCAAGAATCATGT[A/G]TTGCACAGGCTTTTAGTCTATTTGCATCCAACAATGAGCATATTCAATTGATAGCTTATTCAGTTGCTAGATTGTAAGAA	B	B	B	B	B	B	B	B	B	B	B	B	B	B	B	B	B	B	B	B	H	B	B	B	B	B	B	B	B	B	B	B	B	B	B	B	B	B	B	B	B	B	B	B	B	B
1	3260999	UCE1-762	TTGCCACGGAGAAAAAATTGCGCGTAAAACGTGGTGCTTTGAATTTGGTAACCGGAAAATTTGCAGATAAGAGGTCATGTGGGGTTTCTAGGCTAAAATGTGGATTTTAGGACATCATCA[A/G]GTGTCCCATATTGGCTGCCTAGGCCACCAGTAGAATTCTCCTTACAGTGT	B	H	H	H	B	B	B	B	B	B	B	H	H	B	B	B	B	H	B	H	H	B	H	B	B	B	B	B	H	B	B	B	B	B	B	B	B	B	B	B	B	B	B	B	B	B
1	3273272	CE1-161	TGGAGATGGTCGAATTCGATGTCCTGGACGGATTCGATGGATTCTCTGACGATGAGTTGATGATCGTGGTGGTTCGGGGG[A/G]CGATGATTCTGGAAATTAATCGTTGTTTCCGAAGAAAAATCCCCAATGCA	B	B	B	B	B	B	B	B	B	B	B	B	B	B	B	B	B	B	B	B	H	B	B	B	B	B	B	B	B	B	B	B	B	B	B	B	B	B	B	B	B	B	B	B	B	B
1	3368661	CE1-133	GAGAGGTAAATTTGAAGAAAAATGAAGAAATGACTTTGAAAAACTGAAAAAAGCGAGCAAAACAAAAGAAAATCCAAAAA[A/T]TCCCGCAAAAAATGGCGAAAAAACTCAAATTTTCGCGCGCAAATTTGAAA	B	B	B	B	B	B	B	B	B	B	B	B	B	B	B	B	B	B	B	B	H	B	B	B	B	B	B	B	B	B	B	B	B	B	B	B	B	B	B	B	B	B	B	B	B	B
1	3433603	UCE1-772	GCATCCTTGCTCGGCTTGGAGACTTGTTCTCATTATTTGAGAAAATTGGAGTCATTGGAACAGACTTCGATGTAACAAATTCTTGTTTCGGTGTCTTCGGCACAGTTTCCATTCGCATCG[A/G]AGTTCGGGCTGAAGTCTTCGGAGTCTGCGGCAAGTTTCTCTGATCCTTTT	B	H	H	H	B	B	B	B	B	B	B	H	H	B	B	B	B	H	B	H	H	B	H	B	B	B	B	B	H	B	B	B	B	B	B	B	B	B	B	B	B	B	B	B	B	B
1	3445313	CE1-134	CGCCTCTTCCTCACTCTCCTCGTCGTCCGAAAATTCAAATTTCGCGGCAT[A/T]GGATGTGGTTGGACGATCCTCGTATCGCGAATGTCTTTCGGGGGATCGGAAAACATTATCCTCGAGACTTCTGGAAATAA	B	B	B	B	B	B	B	B	B	B	B	B	B	B	B	B	B	B	B	B	H	B	B	B	B	B	B	B	B	B	B	B	B	B	B	B	B	B	B	B	B	B	B	B	B	B
1	3502475	CE1-135	ACAACAAGAAGGAAAATTATCAAAAATTGAATCTCAAATTAAATTTTTTCGATTTAAAGTTGATACTTCGGAAATTTTTT[A/T]AAGATAAAATCGATAAATGGACTAATGATAATTTTCAAAAATTGCGCGTG	B	H	H	H	B	B	B	B	B	B	B	H	H	B	B	B	B	H	B	H	H	B	H	B	B	B	B	B	H	B	B	B	B	B	B	B	B	B	B	B	B	B	B	B	B	B
1	3560134	UCE1-777	TTGACAAATAAATATCATCATTTCTTTCAGTTCTTGGAACGTAGTAAAAC[A/G]ACACACGCACTCGGCCGTCCCGGTGATGCCAATGAAGTTGCTGAGGCAATCTATTTCCTCGCCTCTGAGAAAAGTTCATTCACTACTGGAGAACTTCTTCGTGTTGACGGAGGCCGCGGA	B	H	H	H	B	B	B	B	B	B	B	H	H	B	B	B	B	H	B	H	H	B	H	B	B	B	B	B	H	B	B	B	B	B	B	B	B	B	B	B	B	B	B	B	B	B
1	3573193	CE1-136	AAAATTTTCTGTGGACACAAATTTTGGCGGAAAATTCAAATATTTTTAAAGTTTTTTTATGGGAGTACAACTTTTTTTTT[A/T]AATTTTTCGGCGGAAATTCAAATTTTGAGTATAATAATTATTTTTTTCTC	B	H	H	H	B	B	B	B	B	B	B	H	H	B	B	B	B	H	B	H	H	B	H	B	B	B	B	B	H	B	B	B	B	B	B	B	B	B	B	B	B	B	B	B	B	B
1	3675000	CE1-254	AAATAGATAGAGAACAATTCCAAATTTCAGCGGTCAAGTTTGTCTTGAAATTGGTTTTTCTATATTTTTCAGTACCAATT[A/T]CCATCCAAAAAGGGAATTGGAAAACGATGAAGAACCGGCGCCGCGGCGGG	B	H	H	H	B	B	B	B	B	B	B	H	H	B	B	B	B	H	B	H	H	B	H	B	B	B	B	B	H	H	B	B	B	B	B	B	B	B	B	B	B	B	B	B	B	B
1	3684808	UCE1-789	CTTTAATGATGTCTTCACTGCAAGTTTTCGGGGTAATTCCCTCGCCATCG[A/G]CCATTCTTGGAACTTTTTGACCTGAAAAAAGGTGATTTTTTGTTTAAAAAAAAGTTTTTCAAATTGCAAAACAAGAGGATACAAACGACGCTCCGTTTTTACGTTTTTACATCGTCATGG	B	B	B	B	B	B	B	B	B	B	B	B	B	B	B	B	B	B	B	B	H	B	B	B	B	B	B	B	B	B	B	B	B	B	B	B	B	B	B	B	B	B	B	B	B	B
1	3806109	CE1-150	AAAAATAAAATCTCTGAAAGTTAAAAAAAAGCGCTTACAAACACTCGTCGAGGCCTGCGCCTTTAAATGTAACTACGGTA[A/T]TCGTGGTGAGACTCAAGGAATGAATTAACCGCTTGCGCCTTCAGATGAAG	B	H	H	H	B	B	B	B	B	B	B	H	H	B	B	B	B	H	B	H	H	B	H	B	B	B	B	B	H	H	B	B	B	B	B	B	B	B	B	B	B	B	B	B	B	B
1	3871124	UCE1-796	ATTTTCTATCAATTTTTTCCTCACTCAAGATATTTTTTTAGCCTGGCTAG[C/G]CGCGACGGCCCTCATCATCTGGAAAGTCCAAACAATTGACAATACCATCCTCTGCCACTGCTGGGTGGCTCCCACTCACCCCCAGCGCCCAACGGCACCCAATGGCAACCCAACTGGACA	B	H	H	H	B	B	B	B	B	B	B	H	H	B	B	B	B	H	B	H	H	B	H	B	B	B	B	B	H	H	B	B	B	B	B	B	B	B	B	B	B	B	B	B	B	B
1	3890035	UCE1-797	TTCAGGCGAAAAATTAATAATGAAACTCTAGGATTGCATAAGTTTTTATGCCTACTTGCCTACCTGCCTATTTTCTGAATGTTGGAGATAACTCCGTTACTTGGAAGGAAGCTTAACTGC[A/G]GTACTTGATAGGTGGGTTACCTATTTTACTTACAATCAGTTTGTTATTTT	B	B	B	B	B	B	B	B	B	B	B	B	B	B	B	B	B	B	B	B	H	B	B	B	B	B	B	B	B	B	B	B	B	B	B	B	B	B	B	B	B	B	B	B	B	B
1	3989631	CE1-137	AAAAACAAGAGAAAACAAAAATAATGAAGACCGAAAACTAGTGAACATTT[A/G]CAATTTTTAAATACATTTGTAAATAGAGCATTCCTCATTTGATTGGCACTTTGAGTAGAGCCAAGGGAAGTAGAAATTTT	B	H	H	H	B	B	B	B	B	B	B	H	H	B	B	B	B	H	B	H	H	B	H	B	B	B	B	B	H	H	B	B	B	B	B	B	B	B	B	B	B	B	B	N	B	B
1	4078434	CE1-146	GATTTCACTCCTACTGGGCGGAAGGGATTTTCACTGGAACATGAAAGCTG[A/G]GGGAAAATGTATATGAAAAGGGTCTTAACCGGTATAAGCGACTGAAAAGTAATGTTTCTGGATTTTAAAGTTTTTTTGAA	B	H	H	H	B	B	B	B	B	B	B	H	H	B	B	B	B	H	B	H	H	B	H	B	B	B	B	B	H	H	B	B	B	B	B	B	B	B	B	B	B	B	B	B	B	B
1	4175488	CE1-138	ATGATCAACAACACTCAGAAGAACCAATGGATGGACGGTCACCTTAAATA[A/T]TTGTGTTTATTTAAAATCGAATTTTCTCGCTCAGGTATGCTAACCTTATTAACGGGAAGGTTTGCATGAACATTTCCAAG	B	H	H	H	B	B	B	B	B	B	B	H	H	B	B	B	B	H	B	H	H	B	H	B	B	B	B	B	H	H	B	B	B	B	B	B	B	B	B	B	B	B	B	B	B	B
1	4237067	CE1-122	ACATCTTTCTTGGCTTGAGATCCGGATTTGCGACGGCTTGTCTTTGCTTT[A/C]TCCTTCTTTTCCTTTGACTTTGATGGTGCCATTATAACTCCGTTCTCGTTTGAGTTTTTGTTTGAACCTTGGAGACAAGA	B	B	B	B	B	B	B	B	B	B	B	B	B	B	B	B	B	B	B	B	H	B	B	B	B	B	B	B	B	H	B	B	B	B	B	B	B	B	B	B	B	B	B	B	B	B
1	4338253	CE1-123	TTCCAACCAATGACCCGTCTCGTCAGGACCTTGTACAACAACTTCAAGATGTCATTTTGGAATGTGAGGAAGTTGTTGTC[A/G]ACTGCGACAATATTGAAAAGTTGGAAGAGTCGAAGTTAAAACTCGAAAAA	B	B	B	B	B	B	B	B	B	B	B	B	B	B	B	B	B	B	B	B	H	B	B	B	B	B	B	B	B	H	B	B	B	B	B	B	B	B	B	B	B	B	B	B	B	B
1	4436683	UCE1-829	TGTTCGTTTTTCAACACAACAGCGACAAGACTCCTGAAATACGAGATTCT[A/C]TTTCCATGTCCGCTCCTTTTTTTTCTCGATTCATTTTACGTCTTCTGAAGAGACCACACATACTCGTAGTCTATCAGAATCTAGTCAGAATTTTGCCTTATTCAGTCATATTAGTATGAA	B	B	B	B	B	B	B	B	B	B	B	B	B	B	B	B	B	B	B	B	H	B	B	B	B	B	B	B	B	H	B	B	B	B	B	B	B	B	B	B	B	B	B	B	B	B
1	4516443	UCE1-835	TAATTTCTATTTTTCTCCCAAGTTTTACGGAATATAACTTTTCAATACAA[C/G]AACCGCATAAGTGATCGGTCACTTTCAAATGTCCAAACTCCCAAACAAAAACCGATTCCCGGTACTCAAACAATCTAGCAGATCACATTTTGAACTGCTAACCCGTTTGTTGTTTTGCTA	B	B	B	B	B	B	B	B	B	B	B	B	B	B	B	B	B	B	B	B	H	B	B	B	B	B	B	B	B	B	B	B	B	B	B	B	B	B	B	B	B	B	B	B	B	B
1	4533147	CE1-124	TTTTTGCCAACCAATTTGAATTACCGCGCTTTTGTCTCTAAACTCCTCCGTAGAACCATGCCGAACTTCGGTTTTTTTTT[A/T]AATTTCGACGCAAATTCTTCTCTTTTTTGTGTTGTTTTTCCAAATTTTAA	B	B	B	B	B	B	B	B	B	B	B	B	B	B	B	B	B	B	B	B	H	B	B	B	B	B	B	B	B	H	B	B	B	B	B	B	B	B	B	B	B	B	B	B	B	B
1	4590528	CE1-228	AAAAAAAGATTACAAAAAAATGGAATATTTCATAACAGAGTTCTCAGAAAATTCGAAATTGTGCCGGATATTTATAGAAA[A/C]GTATGGGCGGAGCCTGTTGAATTTTTGATCTTTTTTTCATGTTTTCCCAT	B	B	B	B	B	B	B	B	B	B	B	B	B	B	B	B	B	B	B	B	H	B	B	B	B	B	B	B	B	H	B	B	B	B	B	B	B	B	B	B	B	B	B	B	B	B
1	4651939	UCE1-848	TGTTTATTCCAATTCCACTGTCCTCTTTCCGCCGCCACACTACACTTCCC[A/C]TTTTCACTTCTTTTGCCGTCTTTTGCCCCACTATATTCCTCGGCTTTCTCCCCACTCATTATCTGTGTCTCTCGTGACTAGAGTGCTATTTCATACGCACCTTCCACACACACACACACA	B	B	B	B	B	B	B	B	B	B	B	B	B	B	B	B	B	B	B	B	H	B	B	B	B	B	B	B	B	H	B	B	B	B	B	B	B	B	B	B	B	B	B	B	B	B
1	4696915	UCE1-855	ACCGTAACCCTGATAACCATCCCAATATCCTGGTGGTGCCTGTTGTTGACTGTGTGGTGGATATTGATGCCTCATCTGTGGAGGAGGTCCCGCTTGTGGAGCATACGGTGATTGTTGGGA[A/G]GGTGGTGGTGGATATCCAGTGGATGCCTGTGGTGCATAACCATATGGACC	B	B	B	B	B	B	B	B	B	B	B	B	B	B	B	B	B	B	B	B	H	B	B	B	B	B	B	B	B	B	B	B	B	B	B	B	B	B	B	B	B	B	B	B	B	B
1	4845515	CE1-125	AGGCTGTCACGCGACGAGTGCTGTAAAGCTACCCCAATCATGTGCCTTCAAGGACAGGTAGGACTATCGATATTACCCGG[A/G]CGCAAACTTTTTTGATTAAAACAATGTTAAAAATACGGTCTTGGCACGAC	B	B	B	B	B	B	B	B	B	B	B	B	B	B	B	B	B	B	B	B	H	B	B	B	B	B	B	B	B	H	B	B	B	B	B	B	B	B	B	B	B	B	B	B	B	B
1	4976880	UCE1-863	AAATATCTAGATCGTCCCTCGAGTGTGAAAATCGATCAACTATGGATAATTAGATAATCTAGAATAGCTAGAATGGTTTATAAAGTGCTATAGGAATTGGAAAGAGTTTATAGCGAACTA[A/C]CATCATAAACTATCGAATTAGGTCAATTTCGGGTGGTTCTAAAACTTGAA	B	B	B	B	B	B	B	B	B	B	B	B	B	B	B	B	B	B	B	B	H	B	B	B	B	B	B	B	B	B	B	B	B	B	B	B	B	B	B	B	B	B	B	B	B	B
1	4977201	UCE1-864	CGGACCAATCAGAGCTCGAAGACGTTGATTGGTTTGAAAATAAGCGTGCTTTTCATTTTGCAGGTGTTTCAAATTGGGCCAAAATAATGCCCAAATTTTCACTCGTTCTCGATATTTTTT[A/T]TAGTTTTATGATGTAGTAATGCGGATTTTCAGACTATTTTGGGCACTTCA	B	B	B	B	B	B	B	B	B	B	B	B	B	B	B	B	B	B	B	B	H	B	B	B	B	B	B	B	B	B	B	B	B	B	B	B	B	B	B	B	B	B	B	B	B	B
1	5052410	UCE1-869	AGCAATGGGAATATTTGGCACGAATCGCGAAGCTTGGTAACTTTGACGAGTGGCCTTATATGAAAACAATTGAAAATATCACGACATATCTTCAAGAAAAACGGAAAAGCAATGTTATCG[A/G]GTACAAGAATATCAATTTCAAGTTAAGTGAAGATGGAATGGATTATGAAG	B	B	B	B	B	B	B	B	B	B	B	B	B	B	B	B	B	B	B	B	H	B	B	B	B	B	B	B	B	H	B	B	B	B	B	B	B	B	B	B	B	B	B	B	B	B
1	5083461	CE1-151	TCTCATTCACTACGAACCGTTCGTTTCTTCTTGGTTAGCAATGGATGCAATATGCTTCTAAACTTATTTTGAATAGCCAA[A/T]GTTATATCGTAAAGACTAGGTTTTCATTAAAACTCAACTTCAAGTTTGTT	B	B	B	B	B	B	B	B	B	B	B	B	B	B	B	B	B	B	B	B	H	B	B	B	B	B	B	B	B	B	B	B	B	B	B	B	B	B	B	B	B	B	B	B	B	B
1	5196018	UCE1-871	GAAATGCTAGAGGTATTGAGTTTTCGAGGATAGAGAAGAGTAAGTGAAGG[A/G]TCAGAATGAAAGAAAACAATTGAATTTGCTTGTAGAATTGATCCAATTTTTCGAGAACTGTTTTTTGTTAAAAAATTGTTGCTCACTTGGAATTTCTATATACTGACAGCTACATCAAAG	B	B	B	B	B	B	B	B	B	B	B	B	B	B	B	B	B	B	B	B	H	B	B	B	B	B	B	B	B	B	B	B	B	B	B	B	B	B	B	B	B	B	B	B	B	B
1	5428706	UCE1-875	CTCATCCCGATTTTCAATCTGTGCTTCAAACCAGTTCCCTGCCTCATCAT[A/C]CCCAATCATTGAAGATGGTGTTTTAAAGAGTTGTTTAGTAATCGGTTTTATGTATTGTCTTCATTTTCTAGTGGGTCATAACATCAGCAGTGTAATTGTTTGTTCCAGAATTTTAAGTTT	B	B	B	B	B	B	B	B	B	B	B	B	B	B	B	B	B	B	B	B	H	B	B	B	B	B	B	B	B	H	B	B	B	B	B	B	B	B	B	B	B	B	B	B	B	B
1	5521987	CE1-256	ACTGAAGTTTTCAACTCCGTACATCTTTTCAGGGAAAATATAGCTGTGATGAAATGGCTTCAAGCATATCCGTTTGTATT[A/G]AGTACCAATTTACACGGCGGAAGTTTAGTTGCAAACTATCCATATGATGA	B	B	B	B	B	B	B	B	B	B	B	B	B	B	B	B	B	B	B	B	H	B	B	B	B	B	B	B	B	B	B	B	B	B	B	B	B	B	B	B	B	B	B	B	B	B
1	5626784	CE1-127	ATTTCTACTATGCAAAACAGTGCCCCCATGGGGTTTAAATGTTATAATCT[A/G]AATACATCGGGACACAATTGTCATTACTTGGGTATGTAGTTGAGGGTGGAGAGAAATTTAATACTAACAATGTTTTTTAT	B	B	B	B	B	B	B	B	B	B	B	B	B	B	B	B	B	B	B	B	H	B	B	B	B	B	B	B	B	H	B	B	B	B	B	B	B	B	B	B	B	B	B	B	B	B
1	5683306	UCE1-887	TCAATACGTGTTATGTGGACGGAATCTGATGAAACTGCTTTCAATACACA[A/G]TATACAGTTCGATATAGTACAGCTGTTGATGGGAATCAACATAGATACGTGAATAGCACCGAGACATGGGCTACTGTGGAAGGACTACGACCAGCTACTGAGTATGAGTTTGCGGTTAGA	B	B	B	B	B	B	B	B	B	B	B	B	B	B	B	B	B	B	B	B	H	B	B	B	B	B	B	B	B	B	B	B	B	B	B	B	B	B	B	B	B	B	B	B	B	B
1	5715300	CE1-128	ATCAATCGATGGAATCTACAGTATCCTCGAATACTTGTCCGTTATCACCTTCTCTCGCATGCATGTTCATCTTTTCATTC[A/G]TTATTTCACACCTTTTGAGGTATACAGGAAGTGGGGGAATCAGTTAAAAC	B	B	B	B	B	B	B	B	B	B	B	B	B	B	B	B	B	B	B	B	H	B	B	B	B	B	B	B	B	H	B	B	B	B	B	B	B	B	B	B	B	B	B	B	B	B
1	5756863	CE1-19	TTAAATATTATTTATTGTGTATTTTCACAAGGAATAAAGCATTTGAAATA[A/T]AAAGATTTCCAGAAAACTCGTCACGTGATGCCAATTCATCATCATCTTCCAATTGAAATGTTCAACACACCCACCCGAAT	B	B	B	B	B	B	B	B	B	B	B	B	B	B	B	B	B	B	B	B	H	B	B	B	B	B	B	B	B	B	B	B	B	B	B	B	B	B	B	B	B	B	B	B	B	B
1	5885309	CE1-130	GGAACATTATCACAGTTTTAACATCTTCAGACCCTGTCAATCAGCGGTGC[A/C]TTTACAGAAAAATTCAGAGATAAAAACAATCTCTTAAATTTTTTTCACTTTTCTGAGCATATCTTATCTGCATATTGTTT	B	B	B	B	B	B	B	B	B	B	B	B	B	B	B	B	B	B	B	B	H	B	B	B	B	B	B	B	B	B	B	B	B	B	B	B	B	B	B	B	B	B	B	B	B	B
1	6070816	CE1-163	AAAAGAATGCGATCAAATGATGGTGCTTCTACATCTTCAAGACCTGCAAA[A/G]CGTCGGCGGAGTAATGCTTCATCTCCCAAAAAACAAACGGCTTCATCTTCTGCTTCATCCACAAAAAGCTTGAAATCGCC	B	B	B	B	B	B	B	B	B	B	B	B	B	B	B	B	B	B	B	B	H	B	B	B	B	B	B	B	B	H	B	B	B	B	B	B	B	B	B	B	B	B	B	B	B	B
1	6166277	CE1-145	TATGCTTTCAGAAAAATCAACGCAGCTCTTACCGAGCAAGCACAGAAGCT[A/T]TGGCATACCACGTCCATTTATCACACTGAACCAATTTATGAGTATGCTGAGAAGTTGCTCTCAAAGTTCCCAAGCAAATT	B	B	B	B	B	B	B	B	B	B	B	B	B	B	B	B	B	B	B	B	H	B	B	B	B	B	B	B	B	B	B	B	B	B	B	B	B	B	B	B	B	B	B	B	B	B
1	6256996	CE1-173	ATTCAACCGAAAATTACCTTATTGAACACATATCCTTCTTCAACTAATGC[A/G]TATAACATTTCTCTTGCTTCTTTTCCACTCATCATGCTCAACTTCTCTACTTGTTCTTCATCCAGATAATGACGATTTTC	B	B	B	B	B	B	B	B	B	B	B	B	B	B	B	B	B	B	B	B	H	B	B	B	B	B	B	B	B	B	B	B	B	B	B	B	B	B	B	B	B	B	B	B	B	B
1	6351805	CE1-112	GATTGTACCTTTCGGAACGGCGATCCTGTCAGCTTCCAGAATGGCTATCGACAAGTACCTTTCCATACTGATCACGTCAT[A/T]TGGACCATTAAAATCGTCAAGCTTAGCTTCGATTGATTTCCTGTAGGTCA	B	B	B	B	B	B	B	B	B	B	B	B	B	B	B	B	B	B	B	B	H	B	B	B	B	B	B	B	B	H	B	B	B	B	B	B	B	B	B	B	B	B	B	B	B	B
1	6385322	UCE1-906	AATGATCCTGATAGCATAGAGAAAATGGGTCGGGGAGGGGATTAGGCATT[A/G]AACCTATCAATAAGAAACAAAACAGTCAAAAGAAAACGAGTGTGCTAGAGCGAAACAATGCGAGGGAAAAATATCCTGAATTTGGACGAAACAGAGGGAAAGCTAAAAAGGAAATGAATA	B	B	B	B	B	B	B	B	B	B	B	B	B	B	B	B	B	B	B	B	H	B	B	B	B	B	B	B	B	B	B	B	B	B	B	B	B	B	B	B	B	B	B	B	B	B
1	6593043	CE1-144	AAATGGTACCCAGCACATCTCGTGAAACATTAATATCAGTTGGAAGAGAAGGATCATCTCGAAGAGAAAATGGGTATATT[C/G]GAACACCTCCAAAACCTCCATCACCGCCTCCGTCGCCCATTTATTCATTT	B	B	B	B	B	B	B	B	B	B	B	B	B	B	B	B	B	B	B	B	H	B	B	B	B	B	B	B	B	H	B	B	B	B	B	B	B	B	B	B	B	B	B	B	B	B
1	6651083	CE1-113	TTTGTTGTCCATTCTGAAAAGGTCTCTAGCGGGAGGGGTCAAGGGTAAAAAAGGCATAGACAAAAAATAGAGGAGGAGGA[A/C]TCGGTTCAATGAATTTTAAATTTTCATCTACAGCACCTTACACATTTTAT	H	H	H	H	B	B	B	B	B	H	H	H	H	B	B	B	H	H	H	H	H	H	H	B	B	B	H	B	H	H	H	H	H	H	H	H	H	H	H	H	H	H	B	B	B	B
1	6724981	CE1-257	TTTCCAAGGAGGTCCACACAGTCAAATCCTTTGTTTTAGTATATGCTGTATGTTTTACTTGAGAGCGGAATATCCATTTT[A/T]AACTTTAAAAGTGGTCCGTTGTTTTGACTTTTCCGATATAAAAATTGATA	B	B	B	B	B	B	B	B	B	B	B	B	B	B	B	B	B	B	B	B	H	B	B	B	B	B	B	B	B	H	B	B	B	B	B	B	B	B	B	B	B	B	B	B	B	B
1	6795674	CE1-171	GGTGATCTCGGCGACCTAGGTGATTTGGATATAGAACCAATGGATGTTCAGGATGGTCAAACACCGAGTACTTCAAATGG[A/G]GAAAGAAATGAAAGGAGCGATCGACTTGGTATGCAAATTTTTAAAATATA	B	B	B	B	B	B	B	B	B	B	B	B	B	B	B	B	B	B	B	B	H	B	B	B	B	B	B	B	B	H	B	B	B	B	B	B	B	B	B	B	B	B	B	B	B	B
1	7057031	CE1-165	TAAGGAAACGTGTCTTTTGGCTACATTGTAGTTTTGTAGCGGGAATCCACAATTTTCCAAGTGAACTTATTGCGAAACTT[A/G]GTCACCCCACCATCTGATTGGGGGCAAAGTACGTTCACGGAGGACCTACA	B	B	B	B	B	B	B	B	B	B	B	B	B	B	B	B	B	B	B	B	H	B	B	B	B	B	B	B	B	B	B	B	B	B	B	B	B	B	B	B	B	B	B	B	B	B
1	7118751	CE1-114	AAGCTCTTCACTTTTTGGAGCAAGCAGCCAATATGTCAATGTGTGGGGTACTGTATCATTATGTTGTCATGGATATGGTT[A/C]GTTTATTTAATGCCTACAAACTTTTGCATAAATTTCAGGATTTGGTGACT	B	B	B	B	B	B	B	B	B	B	B	B	B	B	B	B	B	B	B	B	H	B	B	B	B	B	B	B	B	H	B	B	B	B	B	B	B	B	B	B	B	B	B	B	B	B
1	7254663	UCE1-924	TCTAAAATTATTCATGGAGATATCAAACCGGATAATTTTATGATCACCAGAAAGTATGGGAAAACATTTGTTAATTTTAGACGTTATCTTTTTTCAGGATCGATGATAAATGGGGCAAAG[A/G]TGCTCTGATGAGTAACGACAGCTTTGTCATCAAGATTATCGACTGGGGAC	B	B	B	B	B	B	B	B	B	B	B	B	B	B	B	B	B	B	B	B	H	B	B	B	B	B	B	B	B	B	B	B	B	B	B	B	B	B	B	B	B	B	B	B	B	B
1	7273650	CE1-166	TTTTCACAGTAGGCAATTGTTGCGTCCCAAAATAATTTTTGAAAAATATACAGAAATGCCATCACATTGCTCAAGTTGAT[A/T]ACTTCAGGAATTGCCGATAACTGTGGAATAATGTTAAAGATTCAATAAAA	B	B	B	B	B	B	B	B	B	B	B	B	B	B	B	B	B	B	B	B	H	B	B	B	B	B	B	B	B	H	B	B	B	B	B	B	B	B	B	B	B	B	B	B	B	B
1	7410352	CE1-28	TAGAGATACATTTGAGCAGGGAACATCACAGCCTATCAAGATGATTTCCT[A/G]TAACTATTTACTGTTAAAACAGTGAGTAGAAGTTACAGTTCGTATATTTTCAATTCTTGGCCGTTGTTAATATAATTAAC	B	B	B	B	B	B	B	B	B	B	B	B	B	B	B	B	B	B	B	B	H	B	B	B	B	B	B	B	B	B	B	B	B	B	B	B	B	B	B	B	B	B	B	B	B	B
1	7436825	CE1-115	AAATGGCATTGTTATATATGAAAATTTTTTTCGTCTAGGTGTTCATAAAT[A/G]TGGGAAGTTAGAAAACGAAAATTAATGATTGAGCTCCTGGTTCTCTAAAAATATTTTCTTTTTTTGTGTTTTTTTTAGGT	B	B	B	B	B	B	B	B	B	B	B	B	B	B	B	B	B	B	B	B	H	B	B	B	B	B	B	B	B	B	B	B	B	B	B	B	B	B	B	B	B	B	B	B	B	B
1	7478903	UCE1-927	TTGACAGTCTTCGGATAGGGAGAAGCTTTGAATTTTCATGTATATTCTTACTATTGCAAGCGACAAAGTTGAAAGTATTCACACTAACCGCTCACTTACAAAACCAAGAAGAAATCCCAA[A/C]AACTGGTAAGATTTTCGTTTGCATACTTTTGAAAGTTGTCCTTGAATATC	B	B	B	B	B	B	B	B	B	B	B	B	B	B	B	B	B	B	B	B	H	B	B	B	B	B	B	B	B	B	B	B	B	B	B	B	B	B	B	B	B	B	B	B	B	B
1	7492494	CE1-160	AACAAAGTCGGAGGACGTCGTGTTGTTAACCGCAAAGATCGCAAAAACTCGGACTCTAATGACAACGCTAACTCAGAAGG[A/G]TCTGACGAAGTGGTACGCGAGATCATAGACTATGATTTGCCAGCTAAGGT	B	B	B	B	B	B	B	B	B	B	B	B	B	B	B	B	B	B	B	B	H	B	B	B	B	B	B	B	B	B	B	B	B	B	B	B	B	B	B	B	B	B	B	B	B	B
1	7581800	CE1-116	CGAATGCTTTGCTGATAAGAAGTGAACAATTTATATTTTAATAATTTAACATATTTTTCCGGAAAATATTCTTCTAAAAC[A/G]TTAAAAACAAAGTAAAGCTGAAAATTGGCACAAAAATTGCCCGAAATAAA	B	B	B	B	B	B	B	B	B	B	B	B	B	B	B	B	B	B	B	B	H	B	B	B	B	B	B	B	B	B	B	B	B	B	B	B	B	B	B	B	B	B	B	B	B	B
1	7628152	UCE1-935	CAGACCTTTGCGTCATCAATACATTCTCCTGAAGTACACTGGAATTGACC[A/G]TTTGAACATTTTGATGCTTTTTGTGCAGATGCAGAATTCTTTGGACAATCTTTTTCATCTGAACCATCTTCACAATCGTCATTTCCATCGCATTTCCATGAATTTGGAACACATTTATGA	B	B	B	B	B	B	B	B	B	B	B	B	B	B	B	B	B	B	B	B	H	B	B	B	B	B	B	B	B	B	B	B	B	B	B	B	B	B	B	B	B	B	B	B	B	B
1	7677531	CE1-117	AGTCTTCAAGAATTGAAATTAGCCAGGTAATTATATTAACATCTTGACGTGTTGTTTTGCATTTAATTCAAGTTTTCTAG[A/G]CAAAAAGCACAAGATCAAAAAGAGAAAGCAGTGGAGGAGTGTAACATGCA	B	B	B	B	B	B	B	B	B	B	B	B	B	B	B	B	B	B	B	B	H	B	B	B	B	B	B	B	B	B	B	B	B	B	B	B	B	B	B	B	B	B	B	B	B	B
1	7759531	UCE1-941	TATGGGTCCCTTTCTCAACCATATTGCATTTTTAGACCCTACACCTTCTT[A/T]CCCCCAAAAAAGTAATACCAAACGATTACTACAATTAATTGTGTAATTTTCTGACTATATGCATTATATGTGCTCCTTTTTTTTCTGATCTTTCAGTCAACGAGCCGTGACGTCCCTCGA	B	B	B	B	B	B	B	B	B	B	B	B	B	B	B	B	B	B	B	B	H	B	B	B	B	B	B	B	B	B	B	B	B	B	B	B	B	B	B	B	B	B	B	B	B	B
1	7833557	CE1-118	TCCCAGCAAGTGTACTTCTTCAAAGCAATTCGAGCCGATCCACTGATAACGTCCATCAATCCAAGTGAATCATTCCAAAT[A/G]AACCAACTTCTCTCGCTTGTCTGATCTTCGCGCCCAATTGGATGAACAAG	B	B	B	B	B	B	B	B	B	B	B	B	B	B	B	B	B	B	B	B	H	B	B	B	B	B	B	B	B	B	B	B	B	B	B	B	B	B	B	B	B	B	B	B	B	B
1	7886017	CE1-24	TTCCCTTATTCAATAAGTACTTCTCTTCCCTCTTCTCTCTTCATCACATC[A/G]GTACCTGCTCCTTGTTATGCTCTGAAGATGAGCCGACCTAATCTATTGCACGGTGGGAATTCATCTGCTTCTCTTCATCT	B	B	B	B	B	B	B	B	B	B	B	B	B	B	B	B	B	B	B	B	H	B	B	B	B	B	B	B	B	B	B	B	B	B	B	B	B	B	B	B	B	B	B	B	B	B
1	7899293	CE1-149	AAAATAATTTGAGTTTTCCAAGGTCATCTTTTCATAAATCGGAAAACAAC[A/C]ACCCCATTTTCATAGATTGCAATGAAATTTTTCAAAAAAATATGTATGTAACTAAATATCAATATATTTTCAGAGATATC	B	B	B	B	B	B	B	B	B	B	B	B	B	B	B	B	B	B	B	B	H	B	B	B	B	B	B	B	B	B	B	B	B	B	B	B	B	B	B	B	B	B	B	B	B	B
1	7916192	CE1-233	TTACAAAGGTATGTGAAAACGAAACAAAGTTCTGGAATTTTGTTTAATTT[A/T]AAAAAAATCGTTACGAGACCCCTACTTGAAAAGGGAGCATGAGATGTTCACAGTAGACCTTGAAATTTTGGATTTTAATT	B	B	B	B	B	B	B	B	B	B	B	B	B	B	B	B	B	B	B	B	H	B	B	B	B	B	B	B	B	B	B	B	B	B	B	B	B	B	B	B	B	B	B	B	B	B
1	7917212	CE1-232	CGCTCATTTTTTCATTTTTCCAAGTATGTACAAACCTGAGTTTCATCATCTGGTCCAGCACAATTAGTTGATTCTATAAA[A/C]ACAGATGGACCACAAGTCTCAATATCAATTGCATATTCTCGAAATACACT	B	B	B	B	B	B	B	B	B	B	B	B	B	B	B	B	B	B	B	B	H	B	B	B	B	B	B	B	B	B	B	B	B	B	B	B	B	B	B	B	B	B	B	B	B	B
1	7917995	CE1-231	TTGAATGTTGTATCTACATCGGAAATCAAAACTCCCACTTCTAGCATGGC[A/C]AAAATCCGAATTATTACACCTGTAATACCTCTTAAAATAGGTTAGATCAAGATAGTTAGTTTTCCACTTTAAACTTTAAT	B	B	B	B	B	B	B	B	B	B	B	B	B	B	B	B	B	B	B	B	H	B	B	B	B	B	B	B	B	B	B	B	B	B	B	B	B	B	B	B	B	B	B	B	B	B
1	7934579	CE1-234	AGGTCAGGTCAGATGGGACAAGCAGATTACCCGCCTTTTATTCCATTTAA[A/C]TTTTCAGCTAATTGATTACAACAACAGCTCCAGCGGTAATAATGACATCATCTCGACAAAAAGATGATGAGATTGACCAA	B	B	B	B	B	B	B	B	B	B	B	B	B	B	B	B	B	B	B	B	H	B	B	B	B	B	B	B	B	B	B	B	B	B	B	B	B	B	B	B	B	B	B	B	B	B
1	7937792	CE1-236	AAACCCCTTGAGTAACCTGAAATATTAAATTGGCTCTAATTTCAAAATACGAGACTCTCACCGAACCGTAGTTGATCCAC[A/G]ACATATGAGACGAGAACAGTGGCGGCTCGAAGACTTTCTCTGTGAATTTT	B	B	B	B	B	B	B	B	B	B	B	B	B	B	B	B	B	B	B	B	H	B	B	B	B	B	B	B	B	B	B	B	B	B	B	B	B	B	B	B	B	B	B	B	B	B
1	7938290	CE1-235	CAAACAATGAAAAGTCATAAAATGGAGCGTTTTATGAAAACATAAAAGAT[A/T]ACAAACAGAAATCAATAGTTCGTAACGCATGGAGACATATGAGTCAAAAAGGACCGTCAAACTGTGGAAGTACAATAACG	B	B	B	B	B	B	B	B	B	B	B	B	B	B	B	B	B	B	B	B	H	B	B	B	B	B	B	B	B	B	B	B	B	B	B	B	B	B	B	B	B	B	B	B	B	B
1	7997346	CE1-119	ATAATACTTTCACAAACAATTTTCAGCTAATTAGAAATGTTTATTTTTCAACTTGCCAAAAATATTGTAAGTTTTTAGTT[A/G]AAAAAAAGATCTTCGACGTTATTGAAAAATCAAAAAAAAAATGTACGAAA	B	B	B	B	B	B	B	B	B	B	B	B	B	B	B	B	B	B	B	B	H	B	B	B	B	B	B	B	B	B	B	B	B	B	B	B	B	B	B	B	B	B	B	B	B	B
1	8069190	UCE1-955	TTTTGAAACACCACCCTAGGAGATTCAAAATTTTCAGCAGATTTTGAATTTAGCAAAAGGAAGCAATACCTAACAGAAAATATTAATACCTTAAGCCTCTCCAATCTAACAGAAAGAGTT[A/G]ATCTTTTGTACCCAAGCAGTTGAAAGAAATTTTCAACGAACTGCCGATAT	B	B	B	B	B	B	B	B	B	B	B	B	B	B	B	B	B	B	B	B	H	B	B	B	B	B	B	B	B	B	B	B	B	B	B	B	B	B	B	B	B	B	B	B	B	B
1	8083407	CE1-120	CATTTCCACACGCTGCGATGCATCACAAAGTAAACAGGTTTTTACTTAAA[A/C]GTTTAAAATACGCGGAAAAGCAAGAAAATCCGTTAGAAAATTGTTGTTAAATGTGAAAACTGATTTTTTTGCGATTTTCT	B	B	B	B	B	B	B	B	B	B	B	B	B	B	B	B	B	B	B	B	H	B	B	B	B	B	B	B	B	B	B	B	B	B	B	B	B	B	B	B	B	B	B	B	B	B
1	8158558	CE1-153	TTATTGATAAGGTACAATTTATTATTCTTTAGGTACCATTATCTATTTTAATTTCAGATTCCTGATCTCAAGTTTATGGA[A/G]GATCAGAAGATAATAAGAGCTTCACTGTCTCATTTAGATCTCAACCCGCC	B	B	B	B	B	B	B	B	B	B	B	B	B	B	B	B	B	B	B	B	H	B	B	B	B	B	B	B	B	B	B	B	B	B	B	B	B	B	B	B	B	B	B	B	B	B
1	8203498	UCE1-967	TGATCCACTCTTATTCTTCTTCCAACTTTGAACATTATATCATCAATTATTCGTGCTCGTGAGTGTGTGTCGTCTGCCTGCAAGTGACGCGACCACTAAAAGTGCCATTCCTATTTTTTT[A/T]AAACCACTTCTGACCAGTATGAAAATGCTTCTATTGTGTTCAGAAACCAA	B	B	B	B	B	B	B	B	B	B	B	B	B	B	B	B	B	B	B	B	H	B	B	B	B	B	B	B	B	B	B	B	B	B	B	B	B	B	B	B	B	B	B	B	B	B
1	8278630	CE1-17	TTTATGCAGTTACTGTCAGAGGAACAGAGAAGATGAATAAGAATCTGTCT[C/G]CGTTGAACTCTTGTTGATGTGCTCATTTTCATGTAGCTTTTTGATCCTTGGTCTATTCCTTAAACACTTTGGTGCGTGTA	B	B	B	B	B	B	B	B	B	B	B	B	B	B	B	B	B	B	B	B	H	B	B	B	B	B	B	B	B	B	B	B	B	B	B	B	B	B	B	B	B	B	B	B	B	B
1	8292940	CE1-170	CAAATTTTCACGCATGATATCCTTCCATTCATTTACTGTGTTAGCCTGAAATAAGAATATTACGAAGTTTAAGAATTATT[A/G]TATAAATGGGTCTTACTAATGCTTCGTCGACTAAGTTTTCGGGATTGAAG	B	B	B	B	B	B	B	B	B	B	B	B	B	B	B	B	B	B	B	B	H	B	B	B	B	B	B	B	B	B	B	B	B	B	B	B	B	B	B	B	B	B	B	B	B	B
1	8361424	CE1-139	TTTTCAACGGCTAGCATGAAATTCTAAAAAACTTGATTAAGATCCGAACG[A/G]AAATTAGCGTAAAGTGGAAAAATTGCTTAAAAAAATTTTTTTCGTACGAAAATAATAAAATGTGTAGGGCTTTTTGTATA	B	B	B	B	B	B	B	B	B	B	B	B	B	B	B	B	B	B	B	B	H	B	B	B	B	B	B	B	B	B	B	B	B	B	B	B	B	B	B	B	B	B	B	B	B	B
1	8455563	UCE1-972	TATCAAACATAGATATAAAAAATATATCCAACAACATACAAGTTCAGACG[A/C]CTGAATATTTTCTTTGCAAGTCTCAGCAAGTGACGAACTATGAAAGTGAATAAATTTTAGGTCGAAAAGTGTAACGGGATGTAGCGGTTGTAGGAATATCTAGGTAGACTCCGATGCTCC	B	B	B	B	B	B	B	B	B	B	B	B	B	B	B	B	B	B	B	B	H	B	B	B	B	B	B	B	B	B	B	B	B	B	B	B	B	B	B	B	B	B	B	B	B	B
1	8539997	UCE1-977	CAATTTCCTAAAAGTGTTCATATTGATTAAACGGGTGAATGCTTTTGTTA[A/G]TTAGTTTATCTCCTTTTCTGCATTTTTTTAACGAGTATTTCTTGCTTTTTCTTCTAAATAACTTTTACTTAACTAATAAAATATACATATATGACTCAATGAAAATTATAAATTTGTTTT	B	B	B	B	B	B	B	B	B	B	B	B	B	B	B	B	B	B	B	B	H	B	B	B	B	B	B	B	B	B	B	B	B	B	B	B	B	B	B	B	B	B	B	B	B	B
1	8550709	CE1-154	AACATGATGCTTCTTTCACCAAAACCATCTGATGTTTCTGGAATACCGCA[A/G]CAACGGCTGATGTCAGTTACTTCCATGGATCCACTGCCGTTGCCTCTCGCCAAACTGTCAACAATGTCGATTCGCCGCCG	B	B	B	B	B	B	B	B	B	B	B	B	B	B	B	B	B	B	B	B	H	B	B	B	B	B	B	B	B	B	B	B	B	B	B	B	B	B	B	B	B	B	B	B	B	B
1	8642732	CE1-158	TTCATCATCTGTACTTAATCCTTCTTCATGATTAATTCTAGCAAGTGTAA[A/T]TTCACGTTCTCGACGTCGACGGCCTCTGAAATATATAAATATATAGATTTTGATAGAAATAATCTGAACAAGAATGAGAT	B	B	B	B	B	B	B	B	B	B	B	B	B	B	B	B	B	B	B	B	H	B	B	B	B	B	B	B	B	B	B	B	B	B	B	B	B	B	B	B	B	B	B	B	B	B
1	8646297	CE1-21	GTTATTTGCATGAAATTCCATCGTTTTCGGGATCATTTTTCTGCTATGTCAAAATGTAAATTAAATGAACAGCTTTTTTA[A/G]AAATACTTCAATTCTCTGGTTCTTTTCAAATTAGGTTGCGAAACCATTTT	B	B	B	B	B	B	B	B	B	B	B	B	B	B	B	B	B	B	B	B	H	B	B	B	B	B	B	B	B	B	B	B	B	B	B	B	B	B	B	B	B	B	B	B	B	B
1	8730368	UCE1-987	CCAAAAACAGTAACTACAAAAAATCGTCTGATTGGAGTTCAGAAAAAGTGGGAACATTCTTTAAATGAAAAAGTAACATAATATTGTTTTCAGAGCGACTATTGTGGGAGCCAAATGCAA[A/G]TTGTGTAAAATGCTGATTCATCAGGTAATTGAAATGAATTATTTAAAAAC	B	B	B	B	B	B	B	B	B	B	B	B	B	B	B	B	B	B	B	B	H	B	B	B	B	B	B	B	B	B	B	B	B	B	B	B	B	B	B	B	B	B	B	B	B	B
1	8828147	CE1-157	TAGGATCAACTACACTAAATCTCAAACAGCTTTTTCGCTTCAGTTTGACA[A/G]TGATTTCTGGACTCACTCACCAATTTCACTTTCGATTTTTGAGCGTAATAGGCAAGTGTTTTCTTTCTGTTGTTGCGTGG	B	B	B	B	B	B	B	B	B	B	B	B	B	B	B	B	B	B	B	B	H	B	B	B	B	B	B	B	B	B	B	B	B	B	B	B	B	B	B	B	B	B	B	B	B	B
1	8842903	UCE1-997	AGGGAAAAATGTTATTTTCAGCCGCAGGTGTTCGCTATGACTTTGGAACGTTTAGAAGAATTGGTGATTTTATAACCGTAAGAAAGAAATTTAATTGAAAAGTTGCTCACAGTTTGTCAC[A/C]AATACCATTGTTGTATTCTAGGAATAAACAATAATTTGGTCCCACACCAT	B	B	B	B	B	B	B	B	B	B	B	B	B	B	B	B	B	B	B	B	H	B	B	B	B	B	B	B	B	B	B	B	B	B	B	B	B	B	B	B	B	B	B	B	B	B
1	8920662	CE1-162	GATGTCACGCTCACAGTCATTTGGTCATGTTCTACAAAGTAAGAATACACTTTTCCATAGAATTTCCAGAAATAACTATT[A/G]AATTTTAGACATCGACAACTTGTGAGATCAACCCGGATGACACTTCAGCT	B	B	B	B	B	B	B	B	B	B	B	B	B	B	B	B	B	B	B	B	H	B	B	B	B	B	B	B	B	B	B	B	B	B	B	B	B	B	B	B	B	B	B	B	B	B
1	9026456	CE1-140	AAATTAATTTCTCGACTTTTTTCAATTCCAACTTTTCCATTAATGCTTTG[A/G]CATAAGAGTTGCGTTCTGCATTCGTGTAGGTATCATTCATGCCCCCTGCAAGAAATGTAAATTAACCCGAGAAATTTGAA	B	B	B	B	B	B	B	B	B	B	B	B	B	B	B	B	B	B	B	B	H	B	B	B	B	B	B	B	B	B	B	B	B	B	B	B	B	B	B	B	B	B	B	B	B	B
1	9101077	UCE1-1010	GCTGTGGAAAAACATCGGATGAAATGGATGGAAAACTAGAAACACGATTTGGGGGCTCGATTTGAAAATTAAAACATATTGAACAAAAATCACGGAGAGAAATGTGAGATATTTGATTGG[A/G]TCGGTTGAAGTTCCGAACATTAAATTAAAGCCAAATTAACTCAAAAAAAA	B	B	B	B	B	B	B	B	B	B	B	B	B	B	B	B	B	B	B	B	H	B	B	B	B	B	B	B	B	B	B	B	B	B	B	B	B	B	B	B	B	B	B	B	B	B
1	9126231	UCE1-1013	AATCAATCTGCGAACGCAATTCAACCATTCTCAACGCTAGAAATTAATCT[A/C]AAATATGTTCGAAACTGCTCACATATCTCTTACATTAAGAATTATTTTGTACTACTTATTTTAAAAATTTCTTCTCACAATATAAATGATTATCATTGTAGAATCTTTATAGAACACACA	B	B	B	B	B	B	B	B	B	B	B	B	B	B	B	B	B	B	B	B	H	B	B	B	B	B	B	B	B	B	B	B	B	B	B	B	B	B	B	B	B	B	B	B	B	B
1	9190194	CE1-141	TGGCGAGTCGTTAGAATTGAACAAGAAAGAATTCAAACAAGTTAATACTG[A/T]CACAATCATCATCAAAGCAGTTAGCAAAAAAAAAGAAGAAACATGGGAAACGCAAATATTATTTTTTAAAGAAAAAATCC	B	B	B	B	B	B	B	B	B	B	B	B	B	B	B	B	B	B	B	B	H	B	B	B	B	B	B	B	B	B	B	B	B	B	B	B	B	B	B	B	B	B	B	B	B	B
1	9279935	CE1-142	AAAGCTCGTTGTGAGACTCTATGGAAACAATTCCTGTAACTTCTTCAATAAGAATTTAGCTGAAGATCCTAACGAAAAAT[A/G]ATCGTCTGAAATTTCTCAGAAGCCAAAAAATATGGAGAACGATTTTTTGA	B	B	B	B	B	B	B	B	B	B	B	B	B	B	B	B	B	B	B	B	H	B	B	B	B	B	B	B	B	B	B	B	B	B	B	B	B	B	B	B	B	B	B	B	B	B
1	9372154	CE1-143	ATTAAAATAAAATACCAGAGAAAACGGCAAGTACAAAAAAGGAAGCCATG[A/C]AATTAACAGAGATTTTCGGTTTCGTTTCGTCATTGGATGACGAGAGTGGGATTTTAAGTGCACAAACTACAATACACAAA	B	B	B	B	B	B	B	B	B	B	B	B	B	B	B	B	B	B	B	B	H	B	B	B	B	B	B	B	B	B	B	B	B	B	B	B	B	B	B	B	B	B	B	B	B	B
1	9471281	CE1-176	AAATTGTCATATTTGTCAATTCGTTCCCGCATTGCGTTCTATAACGATCGATAACTCTGCGTCTCTTCCTTTGTGTGTAC[A/T]CTGTTTCCTCGCTTCTCTACACTGTTTCCTCGCTTCTCTCGCATCATACG	B	B	B	B	B	B	B	B	B	B	B	B	B	B	B	B	B	B	B	B	H	B	B	B	B	B	B	B	B	B	B	B	B	B	B	B	B	B	B	B	B	B	B	B	B	B
1	9561565	CE1-177	CTCTTTTTTATTCAATTTTGTTCACATATGTGATGCAAGATGTTGGAATGGAAATACGCGCATCGATCTTCGTTAAGTTA[A/C]CAGAAAACCGTGTCAAAAACAGAGAAGGGGGAGAAAAAGATTTGATCTAT	B	B	B	B	B	B	B	B	B	B	B	B	B	B	B	B	B	B	B	B	H	B	B	B	B	B	B	B	B	B	B	B	B	B	B	B	B	B	B	B	B	B	B	B	B	B
1	9603887	CE1-8	AGAAAGTTTGTAGTTTTGAAATACTGATTTCGTAACATTGTATTTTTCAG[A/G]AATGTGTTTCCTTCTTTTAATTTTGTTTGTTTCAGATGTTCTTTCTTATCACTGTGAATGTTCTATAACTTTATGTTATC	B	B	B	B	B	B	B	B	B	B	B	B	B	B	B	B	B	B	B	B	H	B	B	B	B	B	B	B	B	B	B	B	B	B	B	B	B	B	B	B	B	B	B	B	B	B
1	9657789	UCE1-1038	CTTTCTCAATTTCCCGTTTCACTCGATCCTCGACTTTATTCAACAATGGT[A/G]AGCCATAAGAAAAATGATCGTCCTCGCCCATTGTGGATCTTGAAAATCCATAAACGGCTTAGGTAAGCATTCAGAAGTTCCAATATTTCAAAAAGTGGTAATTTTTAGCTTGTTTGAGTT	B	B	B	B	B	B	B	B	B	B	B	B	B	B	B	B	B	B	B	B	H	B	B	B	B	B	B	B	B	B	B	B	B	B	B	B	B	B	B	B	B	B	B	B	B	B
1	9743539	CE1-179	CGCCCCGATTGTCCAGTTTCCAAATAGGTCCCAAATCACTCCTGGGTACTGAGTACCTTGACGACAAGCACATTTTCAAC[A/G]TTTTGTCAATGTTCAATGTTTATGTCTAAAAATCTTCTCTTCAATTCAAA	B	B	B	B	B	B	B	B	B	B	B	B	B	B	B	B	B	B	B	B	H	B	B	B	B	B	B	B	B	B	B	B	B	B	B	B	B	B	B	B	B	B	B	B	B	B
1	9759693	CE1-20	GCTAAATTGTACAGTAAATTTCCAAAAGCATAGGATTAAACACAAACAACAAAAACGATAATTTCGAATGATTGTTTGAT[A/G]CAAATTTGTAAGATTAATGACGCCAGAAGAGGAACACAAAATACTAATTT	B	B	B	B	B	B	B	B	B	B	B	B	B	B	B	B	B	B	B	B	H	B	B	B	B	B	B	B	B	B	B	B	B	B	B	B	B	B	B	B	B	B	B	B	B	B
1	9838700	CE1-180	AGATTCCCCTATCAGATCTCTCATGCACTCTCCACACAAATGTACGTTCT[A/G]AGCTACTAGTAATTAATTAAAGGAGATAATAATTGAAGGTTTTGTTTATTGAAGCCCTGAAATGCAATTTTTTCCGAATT	B	B	B	B	B	B	B	B	B	B	B	B	B	B	B	B	B	B	B	B	H	B	B	B	B	B	B	B	B	B	B	B	B	B	B	B	B	B	B	B	B	B	B	B	B	B
1	9882149	UCE1-1050	TAATAAAGTATCTCAATTTCTAGTTGAAACTTTTCTAGAACAAAATTCTAGTTTAGTCTATCCTTCTTTGTACCCGACTTCATAAAAACTGATCTTCCTGATTTCAAATTGTCAATGATC[A/C]TTAAAACGTGTGTGAAGAACAAAAAAAGAGAGTATGAAGAAGCAGGAAAA	B	B	B	B	B	B	B	B	B	B	B	B	B	B	B	B	B	B	B	B	H	B	B	B	B	B	B	B	B	B	B	B	B	B	B	B	B	B	B	B	B	B	B	B	B	B
1	9899718	CE1-181	TTTTCGGCAATAGGAACAGAAATTTCTATCAGCTAAAAATATATTAAAAT[A/C]CATCAAAAAAGCGGATTATACTGCAAAATATGGAAGAAACTGAATAAAAATCAATATATGGACGCTGTAACACGAAAAAT	B	B	B	B	B	B	B	B	B	B	B	B	B	B	B	B	B	B	B	B	H	B	B	B	B	B	B	B	B	B	B	B	B	B	B	B	B	B	B	B	B	B	B	N	B	B
1	9958062	CE1-182	CTCAAACAAAAATAAGTTAGAACTCACCTTACGTGTTGTGATGCATTTCTATTATCTATTCTGTCAGTTTCTCTTGGTGC[A/G]GAATATGTAGCATCATCGGAAAATTCTTCCTCTTCTTCATCCATCATTTC	B	B	B	B	B	B	B	B	B	B	B	B	B	B	B	B	B	B	B	B	H	B	B	B	B	B	B	B	B	B	B	B	B	B	B	B	B	B	B	B	B	B	B	B	B	B
1	10069729	CE1-183	CACGTCTAAAAAAAATCTTAAAAATTTGACTATGAAGCCCCAGAACTGGAAAAATTAACATTATTTTCACCCTGAAATTT[A/C]AAAATCTAGACAACAAATCATTATTTTCAGAATATCATAAAATTTCCAAA	B	B	B	B	B	B	B	B	B	B	B	B	B	B	B	B	B	B	B	B	H	B	B	B	B	B	B	B	B	B	B	B	B	B	B	B	B	B	B	B	B	B	B	B	B	B
1	10163981	CE1-184	CGAACTTTTCGTTGTGCACGACGACGTCTGAAGTCTCCACGTTCGAAATCTTTGACACATGCAGGATGGACTGCCCAGTA[A/G]TGACCCTGAAACATTTGAATTTTTAAACAACTGATGAAAAGGTTCTTGGC	B	B	B	B	B	B	B	B	B	B	B	B	B	B	B	B	B	B	B	B	H	B	B	B	B	B	B	B	B	B	B	B	B	B	B	B	B	B	B	B	B	B	B	B	B	B
1	10170678	CE1-3	ATCAAAATGTTGGAAACCCGAAAATTTCTGTTTAAAAAAAATTAATTTTTCGATTTAAAAAAATCTAAAACCACCATTGA[A/C]TGCTAGTATATACCACACCGATGAAATTTGTTTTAAATCGCTTACCGGCA	B	B	B	B	B	B	B	B	B	B	B	B	B	B	B	B	B	B	B	B	H	B	B	B	B	B	B	B	B	B	B	B	B	B	B	B	B	B	B	B	B	B	B	B	B	B
1	10238035	CE1-14	GAGTACTGTAGCTCCAAACTTTGTGCTGAATGTTCTTTGATTTTTCAGAGATTTCTCTTGATTTTTGGCATAAATGATTA[A/T]CGAATTGAGCTAAAACAAGGGATCGTATTTAGATGATACATATTATTGGA	B	B	B	B	B	B	B	B	B	B	B	B	B	B	B	B	B	B	B	B	H	B	B	B	B	B	B	B	B	B	B	B	B	B	B	B	B	B	B	B	B	B	B	B	B	B
1	10331091	UCE1-1068	ACGTAGATGATGATGGCGGACTTGTTTCCAAGCTCAACCTCCTGAATAAA[A/T]ATATGATTTTCAAAGCTCTTTTCAAAATAATCAAAAATTCAAACGTTAAATGTTTAAACACAAACCTTGACTCCGACGATGTACAGTTCCTTCAATTGGCTCTGGACATCATCGTTGGTC	B	B	B	B	B	B	B	B	B	B	B	B	B	B	B	B	B	B	B	B	H	B	B	B	B	B	B	B	B	B	B	B	B	B	B	B	B	B	B	B	B	B	B	B	B	B
1	10366094	CE1-185	CAATAATTTTTCAGCCGATAATTTCCAAAGTTTATCTATTTTTAGTTGAA[A/G]TTACATTTATTCGAGGGCGCCTCACAACCGCCTCTTCACTCTCCCTTCTTTCGTTCGCCTTGTGAGGCGTTTTCGAGACA	B	B	B	B	B	B	B	B	B	B	B	B	B	B	B	B	B	B	B	B	H	B	B	B	B	B	B	B	B	B	B	B	B	B	B	B	B	B	B	B	B	B	B	B	B	B
1	10427198	UCE1-1075	CTCAATGATCTTCAAACTCTTCGCTCAAAAAGTTCATCAATTCAATCCAC[A/G]TCGTTCTATTTTGCAAACGGAGGAGGATCTGTGCAAGAGCGGCTCAACAAAAAAGCTCAAGTACTTGATATTACCCAATTAACAGCCATGACATCTCCAATTGCAATGACAGTGGGGATA	B	B	B	B	B	B	B	B	B	B	B	B	B	B	B	B	B	B	B	B	H	B	B	B	B	B	B	B	B	B	B	B	B	B	B	B	B	B	B	B	B	B	B	B	B	B
1	10533225	CE1-187	TATTGACGAATCCTCAATGTTTTTTTTTATTTTGCGTTTTTCTAAAGATT[A/C]ATTTTAATTTTAATTTGTAGGCGCACAATAATCGACAAATTTGTGCATTTTTTGGCTGAACTAGAATAGGTTTCAGCTAA	B	H	H	H	B	B	B	B	B	B	B	B	B	B	B	B	B	B	B	H	H	H	H	B	B	B	H	B	B	H	H	H	H	H	H	H	H	H	H	H	H	H	B	B	B	B
1	10535270	UCE1-1079	GACGTTTAAGTCTTGGATTGGAGTAACAAGACATCCAATGACGGATGAATATAGTCCACTCTTTTGGTGTTATAATTAAATTTTCAATAAATATACTTGAGCAATCGAAATTTTAAAAAA[A/T]GATTCAATGTAATCCATGGGGCCTCTGAAGCATGAAACCTTTCTGCGCTG	B	H	H	H	B	B	B	B	B	B	B	B	B	B	B	B	B	B	B	H	H	H	H	B	B	B	H	B	B	H	H	H	H	H	H	H	H	H	H	H	H	H	B	B	B	B
1	10614679	CE1-188	GCAACAATCTTTGATTCAGGAACAGCTACGTCAAGGGAAACCTCTTGAAT[A/G]TTGATAGCATCACCTCTTGCTGGATATGTGTAGGTTCCACGGATATATATTCCTTGGGTGTCTTGTAGAGCAACCATCAT	B	B	B	B	B	B	B	B	B	B	B	B	B	B	B	B	B	B	B	B	H	B	B	B	B	B	B	B	B	B	B	B	B	B	B	B	B	B	B	B	B	B	B	B	B	B
1	10722147	CE1-247	GTTGAACGGTGCCAGATTTTTCAATTCTGAAAATTCATTTAAGTTTTTTT[A/T]AATTTCAAGTTCAACTGTTTCTTACTCGGCAAGAAAATCAGTTCTCACTGTCCCTTTTAATACAAACATCATCCGAATCC	B	H	H	H	B	B	B	B	B	B	B	B	B	B	B	B	B	B	B	H	H	H	H	B	B	B	H	B	B	H	H	H	H	H	H	H	H	H	H	H	H	H	B	B	B	B
1	10722389	UCE1-1091	TTCTCGATTGACCAATTCCTCGAAATCAAACGATGCAGATTCCTGTTCCA[C/G]GTAGCCATCAACTATTTCCATAACTTCTACATCATCCGTGTCAGACAACTCATTCTCAGTGATTTCGCGTCTTTTTGTAGGTGTATTGCTGGATTTGGTCGACCTTCTTCTCTTCACTCC	B	B	B	B	B	B	B	B	B	B	B	B	B	B	B	B	B	B	B	B	H	B	B	B	B	B	B	B	B	B	B	B	B	B	B	B	B	B	B	B	B	B	B	B	B	B
1	10793131	CE1-190	TAGAAACGGAAACATTTTCAGAAAACCGACAAAATTATGTAAAAACGTGC[A/C]TCCATGAAACTTCATTTGACATTAATTGATTTTGAAATCAAAAATATTTTAGCATCGACTCAAATTTTGAGTGGGAAAGA	B	B	B	B	B	B	B	B	B	B	B	B	B	B	B	B	B	B	B	B	H	B	B	B	B	B	B	B	B	B	B	B	B	B	B	B	B	B	B	B	B	B	B	B	B	B
1	10924237	CE1-191	CCGTAAATCTACATTGAGCACCGTAAATCAGCAGGAAAATCCTTGGCGGCATTGCAGAACTTTTCAGAAAAAATTTGGAA[A/G]AAAAATCTTTATAAAAAGTGAATTGGGAACAGAAAGTGAATAAAAGTAAA	B	B	B	B	B	B	B	B	B	B	B	B	B	B	B	B	B	B	B	B	H	B	B	B	B	B	B	B	B	B	B	B	B	B	B	B	B	B	B	B	B	B	B	B	B	B
1	11077233	CE1-192	AATTCTAAATTCTGAAGAAAAAAAAATCAAATTCAAAAAGTGGGCGTGGC[A/C]TATATAATTTACGAAAAAAATGAATTTTTAGGATTTTTCTTCTTTTTTTTTTAATTCAAAAAAAAATTAAAAGTGGGCGT	B	B	B	B	B	B	B	B	B	B	B	B	B	B	B	B	B	B	B	B	H	B	B	B	B	B	B	B	B	B	B	B	B	B	B	B	B	B	B	B	B	B	B	B	B	B
1	11133778	UCE1-1139	GCGATAATCGGAAATGGGAAAGGCGAAACGGGCAATGTTGCGTGAAGCTATTCGAAAAGAAAAAAGACTAGAAACTACACAAATTCCTAAGCCTCACCCAAGCTGTCAGACTACAAACTA[A/C]AATTCTTCCACTACAAACTAGAAAATGTTCAGCCTCAACTGAATATCGGT	B	B	B	B	B	B	B	B	B	B	B	B	B	B	B	B	B	B	B	B	H	B	B	B	B	B	B	B	B	H	H	H	H	H	H	H	H	H	H	H	H	H	B	B	B	B
1	11263141	CE1-194	AAAATATTGGAGAAATTTCATTTTGAAGTCAAGTCAAAATTGAATTGTGT[A/G]TGGGGGTTCAATAGGTTTCATATATACTTTTTCATAAATTTATGCAAATCTTTTCACGCGGTTTTCGATGAAATAGAGAT	B	H	H	H	B	B	B	B	B	B	B	B	B	B	B	B	B	B	B	H	H	H	H	B	B	B	H	B	B	H	H	H	H	H	H	H	H	H	H	H	H	H	B	B	B	B
1	11283515	CE1-26	TATTGCAATGGGACTTGCAAATTATCTTCCAATTCTATTAAAATTAGATG[A/T]GGACACCATTTTGACCGTCCGGACATATATGGATTATATTTTCCATTCGTAAGTTTTTGAGCTTGAAAACGCTAAAAAAG	B	H	H	H	B	B	B	B	B	B	B	B	B	B	B	B	B	B	B	H	H	H	H	B	B	B	H	B	B	B	B	B	B	B	B	B	B	B	B	B	B	B	B	B	B	B
1	11330004	CE1-195	TAATGGGATGGCCTAGAAAAGCGCCCCGAGAAGTTAGGCCATCAATTAGGTGGCCGAACTTTTCCGTTTGGGGTTTTCTA[A/G]GCCACGAGTTGAAATTTATATTTTTGATCATTCTAAAAAATGCGTTGGCC	B	H	H	H	B	B	B	B	B	B	B	B	B	B	B	B	B	B	B	H	H	H	H	B	B	B	H	B	B	B	B	B	B	B	B	B	B	B	B	B	B	B	B	B	B	B
1	11415243	CE1-196	TTTTCCCCAATTTTTATCTAAAAAATCTCCATTTTAGCCAGAATTTTGAT[A/C]GATTTTTCATCGAAAATTACGTTTTTTGGCTTATTTTAATCGATTTTTCTCGGATTTTCACTGAAAAATTGCAAATTTTC	B	B	B	B	B	B	B	B	B	B	B	B	B	B	B	B	B	B	B	B	H	B	B	B	B	B	B	B	B	B	B	B	B	B	B	B	B	B	B	B	B	B	B	B	B	B
1	11494130	CE1-197	GGGTACACTGATTCTCCAATATAGGCTATATTTTTTTTCTCGTCATTGACAATACGTGTCAAATATCATCCAGCATCACA[C/G]TCCCAGCAGTATCCAAACCGATAATGATCGATACTTGCAATAACTTGGTC	B	B	B	B	B	B	B	B	B	B	B	B	B	B	B	B	B	B	B	B	H	B	B	B	B	B	B	B	B	H	H	H	H	H	H	H	H	H	H	H	H	H	B	B	B	B
1	11600954	UCE1-1167	CTCTCCATAAGATTTCCGAAATTTTGACACATATATCGACTAATTTTCAAAAATTGGGTCGAATTTTGGAGCATTTGAATGCTCTTAGAGGCCAGAAAAGCTCAAAATTTGATTTTTCAG[A/G]GTTTTTAGCATTTTCACTAGAATTTCCTGCAAAATCACACCCATGTTACC	B	B	B	B	B	B	B	B	B	B	B	B	B	B	B	B	B	B	B	B	H	B	B	B	B	B	B	B	B	H	H	H	H	H	H	H	H	H	H	H	H	H	B	B	B	B
1	11648478	CE1-199	ATAAAATTATTGTACAAGTAATTGAAAGTTTAACTTTGTTAAAGTAATGC[A/C]TATGATACTTTACCAACGGTTGTTAATTCACAATTTCGTGCACAAAACGAATCACATTCTCACTTATAGGTGAGAACTAT	B	B	B	B	B	B	B	B	B	B	B	B	B	B	B	B	B	B	B	B	H	B	B	B	B	B	B	B	B	H	H	H	H	H	H	H	H	H	H	H	H	H	B	B	B	B
1	11648662	UCE1-1174	AATCAAACGCTTTAACCATGGCTGAAAAGCCGGTTCACATTTCAGTGTCA[A/G]CTGAGCATCAAAATATATAGCAGAAAAGATTCTGAGAGGTTCAAAAATATAACCAAAAGTTTTTGAGAAGCTAGTTCAACATAAATTCTGTAAAGGCTCGGACCAATTTTTTAATAATCC	B	B	B	B	B	B	B	B	B	B	B	B	B	B	B	B	B	B	B	B	H	B	B	B	B	B	B	B	B	B	B	B	B	B	B	B	B	B	B	B	B	B	B	B	B	B
1	11722283	UCE1-1186	TATGCATACATTGTGGATGGTTGTTCTGTAAAAAATCATGTTATGTGCCA[C/G]CAGCCACTCATTGCAACATTCGAACACGAGGAACAAATCTATCCCAGTTTTCCTTGTTTATCTGAAAGTATGCACTGAATATTTATGTTTTCTATGATTAATAATATGTTTTCAGGTAAA	B	B	B	B	B	B	B	B	B	B	B	B	B	B	B	B	B	B	B	B	H	B	B	B	B	B	B	B	B	B	B	B	B	B	B	B	B	B	B	B	B	B	B	B	B	B
1	11737882	CE1-200	TTTTATGTAATCTTAGAAACATTGTGGAAACATAAGATAATGGGATCCACAGTGCTGGCTATAATTGTATGCAAAAAAAA[A/T]TTTTTGAAGTAATTTTACACTTTTTCGAAGAGTCATAACTCAACAACTGC	B	B	B	B	B	B	B	B	B	B	B	B	B	B	B	B	B	B	B	B	H	B	B	B	B	B	B	B	B	B	B	B	B	B	B	B	B	B	B	B	B	B	B	B	B	B
1	11805353	CE1-201	GTTTCCGGGCGGGTTTTTCATCCAAAAAAGCAGCCGACACCTCACAGGACAAGCCACAGAAAGTTGGACCCGCGAGGTGT[C/G]GGCTGCAATAAAATTTGGAGTAACATTTAAAGAAATACTTGTTTCCGGGC	B	B	B	B	B	B	B	B	B	B	B	B	B	B	B	B	B	B	B	B	H	B	B	B	B	B	B	B	B	B	B	B	B	B	B	B	B	B	B	B	B	B	B	B	B	B
1	11875863	CE1-202	TAGAAATATTTGTGCATTTTTCAACTTAAAATCTGCCTAAAAGTAGATTT[A/T]GGCCGAAATTTGCCGGTTTTCGACAATTTTCTAGGTATTTTGTTATGAAAATCGACTTTTTAGGTGACTTTTAACATTTT	B	B	B	B	B	B	B	B	B	B	B	B	B	B	B	B	B	B	B	B	H	B	B	B	B	B	B	B	B	H	H	H	H	H	H	H	H	H	H	H	H	H	B	B	B	B
1	11912194	UCE1-1206	AATAAATTAAACAAGTTAAAGAGATTTGGTGGATAAAATAGAACAGAGTCTGAAGGAATTAAATTAGATTGGCTTGATCTTGAAGTGAAGGCCAATGAGCGAGAAGACGAGGCACTTGAG[A/G]TCCTGAACGAGATAGTAGAACGAGCGGAGACCATCCGGATCTTTCGAGTT	B	H	H	H	B	B	B	B	B	B	B	B	B	B	B	B	B	B	B	H	H	H	H	B	B	B	H	B	B	H	H	H	H	H	H	H	H	H	H	H	H	H	B	B	B	B
1	11956742	CE1-203	CACCTGAGCCATTTGCCTAGTCGCATTCTTATACGGAGCCGCTCGTTTTTGAGCCATTCTTGCTCCAGCTCCAGCTCCAG[A/C]TGGAGCCGAAGATGATGTAGATGGTCCTCCTGAAGCAGGAGAAGCACCCT	B	B	B	B	B	B	B	B	B	B	B	B	B	B	B	B	B	B	B	B	H	B	B	B	B	B	B	B	B	B	B	B	B	B	B	B	B	B	B	B	B	B	B	B	B	B
1	12080463	UCE1-1215	TAACTTTGGTTACACATCACCTACCCATTCAGTTTCCATCAAATTGACTCCGGTAATACAGTAGCCGTATCCTTTGATTAGTCCATTCTTCTGCCGAACCCCCTTCTCATTGACATCAAT[A/G]TTTAAACACACAATGAGTGATCCCATCTGCACTCCCCTCATTATCATCGC	B	B	B	B	B	B	B	B	B	B	B	B	B	B	B	B	B	B	B	B	H	B	B	B	B	B	B	B	B	D	D	D	D	D	D	D	D	D	D	D	D	D	B	B	B	B
1	12166158	UCE1-1253	TCATCCCTGCCTGCGTGCCTAGAGCATGCTGGTCAATGCATCTGCCTCAT[C/G]TAGGTCTGCCTGCCAGCCTTATGTATTCCTGCCTACCCCGTACTTTTCTGTATATATACCTTATGCCCATGTCATGACTGACTGCCTACGTGCCTACCTCATGCCTGACCGTATATTTTT	B	B	B	B	B	B	B	B	B	B	B	B	B	B	B	B	B	B	B	B	H	B	B	B	B	B	B	B	B	H	H	H	H	H	H	H	H	H	H	H	H	H	B	B	B	B
1	12205641	UCE1-1260	CGGTCTCTTCGCCAGAAACTCGAGAAGGAGCTCGTCCTGAAGCCTAAGGAGCAAGTGCTCGCCGAGCAACAACACAAAGCCAACTGCGATGAGCCAAGCTTTGTCTCTGAAATCTTCTGC[A/T]CCCCAAGAGCAGTTTTCAGCGATGAAACTGTAGTTCTGCTGGAGCCAACG	B	B	B	B	B	B	B	B	B	B	B	B	B	B	B	B	B	B	B	B	H	B	B	B	B	B	B	B	B	H	H	H	H	H	H	H	H	H	H	H	H	H	B	B	B	B
1	12334119	UCE1-1284	AGCATTTCTCTACAAGAGTAATTAGTTTTGGAAAAAAACACTTTTTCCAGCTAAATCTCAAATTTTTATTACTTTTATAAAAAATTTCAAAACGGCTCACATGAAATTTGGTAGTTTTGG[A/G]CCGTGTTTTGGATCTAAAAAGCAAGAATTCCAATTTCGTCAATTTACTTT	B	B	B	B	B	B	B	B	B	B	B	B	B	B	B	B	B	B	B	B	H	B	B	B	B	B	B	B	B	H	H	H	H	H	H	H	H	H	H	H	H	H	B	B	B	B
1	12365029	CE1-18	AACAAAGCAGAATAGTTGACCAGTATTTGGTAGCCTAAGAGCAGAAGCTG[A/G]ATGCTCAATCCCTGGAATCAACTTGGCAATGATCCTGGTCCTAAAATTCTAAAATTGTGTTTGATGTGCAGTGCTGTTAG	B	B	B	B	B	B	B	B	B	B	B	B	B	B	B	B	B	B	B	B	H	B	B	B	B	B	B	B	B	B	B	B	B	B	B	B	B	B	B	B	B	B	B	B	B	B
1	12433085	CE1-7	TTGTGGGCTTTTCCCATTGTGGAACAGTGGCGGAGATGGTTATCCATTGA[A/G]AATTGGCTGACAGGACGCTCGACAAGCACCTTCATTTTGCGAACTTCAAAATTGTGAGAGATCTGAATCTCAATAGACGC	B	B	B	B	B	B	B	B	B	B	B	B	B	B	B	B	B	B	B	B	H	B	B	B	B	B	B	B	B	B	B	B	B	B	B	B	B	B	B	B	B	B	B	B	B	B
1	12456601	UCE1-1308	TTTGTACTCCTGATAGTGTATTGTTTGTTGGAAAATTACAAACTTGTGACTTTTTGAATTGGGAAGAAGACTCAACTGTGTCAGGCATCTCGGTGGTGTTTTAGGAGCCTTACAACTAGG[A/T]GCGCAACTGCTCAAAAACTCTTGAAGTTTCGTTACTGTTAGCCGATCAAA	B	B	B	B	B	B	B	B	B	B	B	B	B	B	B	B	B	B	B	B	H	B	B	B	B	B	B	B	B	B	B	B	B	B	B	B	B	B	B	B	B	B	B	B	B	B
1	12498907	UCE1-1312	GCTCCAGGGAGATGTCCGACATGGATATGACGATGAGCTCGGCGATTGGGGCGTCTAGCTCGACGGTTTCGACGCCTTCACGGAAGACCTCGAGCATTCCTGTAAGAAAATATTGAAATA[A/G]CGCCAGTCAGCTACAGTACCCCAGAACTCACCAAGAAAGACGTAAAAATC	B	B	B	B	B	B	B	B	B	B	B	B	B	B	B	B	B	B	B	B	H	B	B	B	B	B	B	B	B	H	H	H	H	H	H	H	H	H	H	H	H	H	B	B	B	B
1	12567413	CE1-207	AGGATGAACGGTTGAGCTTTGAGCTTGAACGGGCTGAAAATTAAAGCTTATTTAGTAAGTTGGAAGTTTATTGGAAAAAA[A/T]TGTAGTGTTAGAATTTAAAGAAAAGGGCAGAAAACCATGCAGTTAAACAA	B	H	H	H	B	B	B	B	B	B	B	B	B	B	B	B	B	B	B	H	H	H	H	B	B	B	H	B	B	H	H	H	H	H	H	H	H	H	H	H	H	H	B	B	B	B
1	12612098	UCE1-1333	AAGTCGGGCAAAATCAGCAAAAGCTAGCTATAATTGGTGAAAGTTGGTTAAAATGTGGAGGTAAATTGCCAAGTATCGCTGGTTTGAGCAAAAAACCCTTATCATACTCTAAACCAGTTC[A/T]GGAACTCCAATTTCTTAAGCAAAAGTTGGCCAAAATTTACGAAATTTGAC	B	B	B	B	B	B	B	B	B	B	B	B	B	B	B	B	B	B	B	B	H	B	B	B	B	B	B	B	B	H	H	H	H	H	H	H	H	H	H	H	H	H	B	B	B	B
1	12654691	CE1-208	TCTGAAATAATGATTCACAGGACGCTTTTAGAAACACTCGTGTGTGTTCTGCGAGAATTATATGTTTTCCCAGAGAAAGC[A/G]GACGAGAACAGTTAATTGTTATGCAAGCATATGCAATTGGCTCCTGGAGT	B	B	B	B	B	B	B	B	B	B	B	B	B	B	B	B	B	B	B	B	H	B	B	B	B	B	B	B	B	H	H	H	H	H	H	H	H	H	H	H	H	H	B	B	B	B
1	12654992	UCE1-1352	TATTTAGTTTTCTGAACTTAAAAAAAGGCAGCCGCTGACAGAAATACAAT[A/G]CACAATGCATATATTCCACGTGGGTTCCTTTAATCTACGAAATTCCAACGTTTCCCAGGAGAAGTACGTTGCTGCTCGCCACCGAGCAACTACAATATTAAGATAATCCATGAGGAACAC	B	B	B	B	B	B	B	B	B	B	B	B	B	B	B	B	B	B	B	B	H	B	B	B	B	B	B	B	B	H	H	H	H	H	H	H	H	H	H	H	H	H	B	B	B	B
1	12729813	UCE1-1361	TTTTTCGCCCGAAAAATCTCTTGAAATCCCCTTTAAAATCCCATTTTTTGATTGTTTCTGCTGAATTTTTGTTGAATTTTCCGTATTTTTGTCCCGCCACATCCCCCCGATTTGCTTTTA[A/G]ATTTTGCTATAATTTTTCGCCAATTTTTCATAAAATTCAAAAATCCAAAA	B	B	B	B	B	B	B	B	B	B	B	B	B	B	B	B	B	B	B	B	H	B	B	B	B	B	B	B	B	H	H	H	H	H	H	H	H	H	H	H	H	H	B	B	B	B
1	12738895	CE1-209	TTTCAGAAAGATCAGTAGATTCTAGCGGGTTACGATCTTTATATTCGGCTAGGATCCTGAGCTAGATCAACTAGTCTTTT[A/T]CTATAAAAACATGGTTTTAAGGATCCTTGGGATATTATCAATCTTTAATA	B	B	B	B	B	B	B	B	B	B	B	B	B	B	B	B	B	B	B	B	H	B	B	B	B	B	B	B	B	B	B	B	B	B	B	B	B	B	B	B	B	B	B	B	B	B
1	12873377	UCE1-1389	GCCAAAGTGATCTGAGCAATAGTGGTAAAACCTGAAAGAGGAAGTGCGTA[A/G]AAACTACCAAGTAACCTTGAAACACCAACCTACCAACAAACCGTCTTGTTAACCTTCAAAGTGAAAAAATGCTACACTTTTAATGACCACCAACATGATTTGATTCGGTGTTTATTTACT	B	B	B	B	B	B	B	B	B	B	B	B	B	B	B	B	B	B	B	B	H	B	B	B	B	B	B	B	B	B	B	B	B	B	B	B	B	B	B	B	B	B	B	B	B	B
1	12936934	CE1-210	TGGAATTCCCCGTGCATTTCTTTTAAACGGTTTTCATAATGTTCAATTCG[A/G]GTGCGGGCCTGAAAAACCGGGAAAATGTTTTTACTGTGACTATTCCTCTTTGTTGAACTTATAGTACATGACTCTAACTC	B	B	B	B	B	B	B	B	B	B	B	B	B	B	B	B	B	B	B	B	H	B	B	B	B	B	B	B	B	B	B	B	B	B	B	B	B	B	B	B	B	B	B	B	B	B
1	12967075	UCE1-1392	CCAATAGTAAAAGTTACTCTCCGGGTTTTAAAAGGAAAAAACTGCGAAAT[A/G]AATAGATTTTCCAGATCTGAATTGAAAACTTTCTGCGAAAAACTAATTTCCACCTGAATTCTTCTCAAAAGTCAAGAGAGAAGAGTCAAAACTCACAAGAAAAAAATAATCCGATTTGAA	B	B	B	B	B	B	B	B	B	H	H	B	B	B	B	B	B	B	H	B	H	B	B	B	B	B	B	B	B	H	H	H	H	H	H	H	H	H	H	H	H	H	B	B	B	B
1	13140494	UCE1-1400	TGTGCACCAGAAATATACACTTTATTGTTACTCTTGAAGCATTTTCTTTC[A/T]GAGAAAACTTGCAGAAAAAGAACGACACAAGACGGTTTAATATAATGCTTTTGTAGAGGAAAAGCGACCCAATTGCAGCTGAATAACGGCAGACGGTCATTGGGCAAAAGGCGGATGACA	D	B	B	B	B	B	B	B	B	D	D	B	B	B	B	B	B	B	D	B	H	B	B	B	B	B	B	B	B	B	B	B	B	B	B	B	B	B	B	B	B	B	B	B	B	B
1	13219636	UCE1-1415	AAAATCATTTTTGTCGGTGTGGCGGGGTTTATAGCTTGTGTGCAAGTGAAAAGCTGTTAAAAATCGTAAATGCGCCTTGCCGGCGGTAGGCGGTAAGCGAACATGCCTACCTTCAATGGG[A/C]AACTCAATTGTCAGTAGTTGAGCTATTTTCAAAATGTTTTGTCGGGGACT	B	B	B	B	B	B	B	B	B	H	H	B	B	B	B	B	B	B	H	B	H	B	B	B	B	B	B	B	B	B	B	B	B	B	B	B	B	B	B	B	B	B	B	B	B	B
1	13294201	CE1-213	CTCTTTTCAGCTCCTTTTGACTTTCGTTTCTGCAAAAATAAATGATAAAA[A/T]TATGATTCGTGCAAATTTAATTATTTAAAGTATCTCGTAGAAGGTTAGAAAACAGTTTTTGATTTTTTTTTTGAGAAAAT	H	B	B	B	B	B	B	B	B	H	H	B	B	B	B	B	B	B	H	B	H	B	B	B	B	B	B	B	B	B	B	B	B	B	B	B	B	B	B	B	B	B	B	B	B	B
1	13375902	UCE1-1426	AGTCAATATCATTTAAAACAACTAATTATAGTGACGCTGTGCTGAAATTT[C/G]TGAAACGCATGTTTGCAAAGCCATTTTTGCAAAGTGAAATGTGTTAGGGATCTTCTCATTACAAGCAACTCAAACCATTTGCATAACTTCAACTCTAAAACTTTCTACTTTTTCGAAGCA	B	B	B	B	B	B	B	B	B	D	D	B	B	B	B	B	B	B	D	B	H	B	B	B	B	B	B	B	B	B	B	B	B	B	B	B	B	B	B	B	B	B	B	B	B	B
1	13424253	UCE1-1433	TTGTTTCAGTATGTGCTCATTAAAACACAAGTTATTATGCGTATACAAATTGATAGGGTCAAATGTTTTTACACTATCGATGGGTTCCGTTTGATAATGAATCCCTTTCAAAACCTCTTC[A/G]ATATACGTGGATTCTTCAGAAAAAGGAGCTTCTGCTTCAATAGATATACG	B	B	B	B	B	B	B	B	B	B	B	B	B	B	B	B	B	B	B	B	H	B	B	B	B	B	B	B	B	B	B	B	B	B	B	B	B	B	B	B	B	B	B	B	B	B
1	13713121	UCE1-1448	AAACTTCCAGTATGGAAACTCTTGAAACCCTAAAACCTATCACAAATTATGCCAAGTTGTTTCAATATTATGACAACTCACAAGCGATTTATATTAAAGCTGCCACTGATGATGATATTA[A/C]GGGTTTAGACAATTTATTAAGCACTATCAAGACCATTCCAAACAGTAATT	H	B	B	B	B	B	B	B	B	H	H	B	B	B	B	B	B	B	H	B	H	B	B	H	B	B	B	B	B	B	B	B	B	B	B	B	B	B	B	B	B	B	B	B	B	B
1	13727552	CE1-10	CATCATGCTAAACTCAAATATCACAATAATTTTCACACTATAATTTTTTTGGGGGGCATTAATCATGTTAACAGAATTTT[A/T]AAAAAACTCACCTCCAATCGAATCTGCAGATAATATCGAAGGAATGTGAA	H	B	B	B	B	B	B	B	B	H	H	B	B	B	B	B	B	B	H	B	H	B	B	H	B	B	B	B	B	B	B	B	B	B	B	B	B	B	B	B	B	B	B	B	B	B
1	13845117	CE1-217	CAAAGACCATGAAATGTGCCAACTGGAAGGTCCTCAGCAAGTACATTTCT[A/G]TCAATTTAGAAGGTATCAATATTTCCAGTAAGCAAGCCAACAAGTTTCTGAAAAAGCTGAAGGAAAAAGGAAGACTAATG	H	B	B	B	B	B	B	B	B	H	H	B	B	B	B	B	B	B	H	B	H	B	B	H	B	B	B	B	B	B	B	B	B	B	B	B	B	B	B	B	B	B	B	B	B	B
1	13850044	CE1-248	GTGTACAAGATGTGCATATTTGGGTTCTAGAGCCACAAAGCATCACCGTT[A/T]GCAACTGGAATGTGTTCGAAAAAGTGCGGAAATATAATTTCCAAGGGATCAACTTTTCCAGCCATCAAGCGAATATGCTA	B	B	B	B	B	B	B	B	B	H	H	B	B	B	B	B	B	B	H	B	H	B	B	B	B	B	B	B	B	B	B	B	B	B	B	B	B	B	B	B	B	B	B	B	B	B
1	13938762	CE1-218	ACATGACCTGAAGCACTTGGCAGTATCTCTTCATAGCTCACTTGACTCTGTGAAAGTTGGCTCGAAAGCGGAAAATGTTA[A/G]CCAGGAAGTTGTCCCTAAAGTGTACCTGGAGAAAATGGCACATCATTTCT	H	B	B	B	B	B	B	B	B	H	H	B	B	B	B	B	B	B	H	B	H	B	B	H	B	B	B	B	B	B	B	B	B	B	B	B	B	B	B	B	B	B	B	B	B	B
1	14026306	CE1-219	GTTTTTGAGATTTTTAACTTTTTCGAAAAATCTCGAATTTTTTGGAGCAA[A/C]CAGCGGTAATATACTTTTTATCAAGTTTCAGTTCAAAATTTGAATAACTTTCAGGAAAAATTGTCTCCAAGTGCGTTTTG	H	B	B	B	B	B	B	B	B	H	H	B	B	B	B	B	B	B	H	B	H	B	B	H	B	B	B	B	B	B	B	B	B	B	B	B	B	B	B	B	B	B	B	B	B	B
1	14113165	CE1-220	GCGATTAATTACTGTAAAAATAGTGATTTTTTGAGTTTATCAAGTGGTTTTTCGTTTGAAAATATCGAAAATAACGTTGA[A/G]AAACTGAAAAAATGTGCGATGACGTGACACTTCGATTTGCAGTGTCTTCC	B	B	B	B	B	B	B	B	B	H	H	B	B	B	B	B	B	B	H	B	H	B	B	B	B	B	B	B	B	B	B	B	B	B	B	B	B	B	B	B	B	B	B	B	B	B
1	14155576	UCE1-1512	TTCTCAAGTCATCTAGCACTTACTAACAATGAAGTTCATTTCTGTATTCCTTGTTGCAATCCTGGCGATCGGAGCATTCTGTGCAACAGAAACCGAGTCCAAGATGAAGATGGGAGGATC[A/G]GGTTCGGATGTGAAGACTCAGATGAACATGAATTCCCAGGCACCGTGAGT	B	B	B	B	B	B	B	B	B	H	H	B	B	B	B	B	B	B	H	B	H	B	B	B	B	B	B	B	B	B	B	B	B	B	B	B	B	B	B	B	B	B	B	B	B	B
1	14189368	CE1-221	CTAGAACCCCGTTAAGTCAAAGTAAAACCCTATTAGGTCGGATCAAAACC[A/C]TTCAGGTCTACTTAGCACCTATAGGTCAGTGTAGAACACCCATAGGTCGGAGTAAAACCCCCAATTTCGTAGTTAAAGTA	H	B	B	B	B	B	B	B	B	B	B	B	B	B	B	B	B	B	B	B	H	B	B	H	B	B	B	B	B	H	B	B	B	B	B	B	B	B	B	B	B	B	B	B	B	B
1	14266528	UCE1-1518	GACTCACTCAACAACTCCAAATCCTTGCGATTTCTGAACACTTTATAATG[A/G]CTCTGTATCTTTGTCGCCGCCGCATCCTGCTCTTTCTTCAGCTCAGCCTCCTTCGCCGCTTTCTTCTGTCCCAAAAACTTCCTCAACGCAGCTTGTCCCTTAACAACTTCCTTCTCCTTC	B	B	B	B	B	B	B	B	B	B	B	B	B	B	B	B	B	B	B	B	H	B	B	B	B	B	B	B	B	B	B	B	B	B	B	B	B	B	B	B	B	B	B	B	B	B
1	14267212	CE1-222	TTCGGTGGAGTCGTTGGAGCAGCTGTTGTACTATTTGCAGACCAAGCCGAATTATCTGGCAAATTTGATAGAAAGTAAGT[A/G]CCCCGGGTTCTGGCCGGGTACATCAAATGAGGAGCGTTGAGCAGATGTAC	D	B	B	B	B	B	B	B	B	D	D	B	B	B	B	B	B	B	D	B	H	B	B	D	B	B	B	B	B	D	B	B	B	B	B	B	B	B	B	B	B	B	B	B	B	B
1	14307025	CE1-258	ACGCTTTCCAGTGAAGAAGGTGATGTCTTGCAGGGAATCAAGTTTCAAATATCAAATGAACTAAAACCAAAACGAACAAG[A/T]CGCTCAGGAATAGATGTTCGGAGAAACGATGGAACGATCGCAATTATTTC	H	B	B	B	B	B	B	B	B	H	H	B	B	B	B	B	B	B	H	B	H	B	B	H	B	B	B	B	B	H	B	B	B	B	B	B	B	B	B	B	B	B	B	B	B	B
1	14325175	UCE1-1540	TGGCCTAGTAGGTAGGCACAATAATGCCTGCCTACCTTTAAGTCAACTTT[A/G]GCCTGAATTAGGTTCGCCTTTTGCCTACTGGATTTACCTAGGTTTGTAGTAGGTATCTAAGCATGTAGTAGGTATCAAGGTATGTAGTAGGTATCTAGGCAAGTAGTAGGTATCTAGGCA	B	B	B	B	B	B	B	B	B	B	B	B	B	B	B	B	B	B	B	B	H	B	B	B	B	B	B	B	B	D	B	B	B	B	B	B	B	B	B	B	B	B	B	B	B	B
1	14443999	CE1-223	TAAGGCTCAATTATAGGTCCAATGCATTGTGCATACAGTCATGCAGATGGTCATTTGGGGCTCAATTCTGTTGAATATGG[A/G]ATGGCATAGGTTTGTAAAAATAACTGAAAACTCTTTTCAAAGTACCCCCT	B	B	B	B	B	B	B	B	B	H	H	B	B	B	B	B	B	B	H	B	H	B	B	B	B	B	B	B	B	H	B	B	B	B	B	B	B	B	B	B	B	B	B	B	B	B
1	14535059	UCE1-1555	TAAATATTAGTCAGTGACTATTAGTCACCCATCCTCTAATAGTATTGAACAACGTTTTTTTTTTGTTATAGACGCTACTAGTTTAGTTTTGCCTCTGGAGTTTTTAAACCAAGATAATAT[A/G]TTTTTTCCATTTTCGCAAAATCTCCATTTTTGCAATAATTGCATACTTAC	H	B	B	B	B	B	B	B	B	H	H	B	B	B	B	B	B	B	H	B	H	B	B	H	B	B	B	B	B	H	B	B	B	B	B	B	B	B	B	B	B	B	B	B	B	B
1	14576677	UCE1-1557	AAATGTTGTAGTTTGTAGTGTGAGCCTCAACCATTAATTTTTAGCGTTTT[A/C]ATCAAATTTGATCAAATCAAAAACCTTTTTTTAAAATCAATTTCAATCATTTTAATTCTAAATTTTTTTCAGCTGGACTCTCTGAACTCTGCAACAAATCGGAAGCTTGTCCACCTCGGT	B	B	B	B	B	B	B	B	B	B	B	B	B	B	B	B	B	B	B	B	H	B	B	B	B	B	B	B	B	B	B	B	B	B	B	B	B	B	B	B	B	B	B	B	B	B
1	14638545	UCE1-1565	ATTTTCTGACTAAACTATATTAATGCCACTAACTTTTTTTTTTGAATTTTGTGTTTTTTCTTTGAAGTTTTCATATTAAATTTTAAAAAAATCTAGTTTGCTCTTGAAAATTCTGTTCTA[A/G]GACTCGAAAAATCAGTTTTTCAGCTCTTCCACCCTAAAACCCACTTCTCT	B	B	B	B	B	B	B	B	B	B	B	B	B	B	B	B	B	B	B	B	H	B	B	B	B	B	B	B	B	H	B	B	B	B	B	B	B	B	B	B	B	B	B	B	B	B
1	14737590	CE1-225	GACTCCGCCCACATTTTCTTTTGTTTCCATTTTCTCTTTTCCCCTCAATTTATCGATTTTTATCCACTTTTTGTTTTTCA[A/C]ATTTAGAATTGAGTATTTCATCGCTATTCTGGTTGTTTGCGTTAAAGTTT	H	B	B	B	B	B	B	B	B	H	H	B	B	B	B	B	B	B	H	B	H	B	B	H	B	B	B	B	B	B	B	B	B	B	B	B	B	B	B	B	B	B	B	B	B	B
1	14768017	UCE1-1573	GCCGTGGGAGCCATCTGAAATAGATATCATTAATTTTTTAAAGTTTTTACAGGTGCCGTTTATATTACTACGTTAGAAATAGCTGAGTAGTAGATATGTGTCATTCCTATGATTTTAATA[A/C]AAAAGCCTATGATAATCCCCATAATTTCAAATTCTGTAACTTTACCCACT	B	B	B	B	B	B	B	B	B	B	B	B	B	B	B	B	B	B	B	B	H	B	B	B	B	B	B	B	B	B	B	B	B	B	B	B	B	B	B	B	B	B	B	B	B	B
1	14845861	CE1-11	TGTTCTCCCACTCATTTTCGCTCTCACACACTCACACACACACAAAACGAGACCAACACACTCTAGATGCCCGCTCACAA[A/C]CACATTTGCTCCCTTCTCATGATTGGCTAAATGGTTTTTTTTTGGTATTT	H	B	B	B	B	B	B	B	B	H	H	B	B	B	B	B	B	B	H	B	H	B	B	H	B	B	B	B	B	H	B	B	B	B	B	B	B	B	B	B	B	B	B	B	B	B
1	14904789	CE1-227	AGAAACCTTTGAAAAAAACGTATTTGTCAGTAAATCGGGAGAGTTGGAAAAAACTATATATTTCCGATATCAAACAGTTT[A/G]AAAAATTCAAGAGACAGCTAAGCATGAAAGCAAACGGATCAATTGTAAAG	H	B	B	B	B	B	B	B	B	H	H	B	B	B	B	B	B	B	H	B	H	B	B	H	B	B	B	B	B	H	B	B	B	B	B	B	B	B	B	B	B	B	B	B	B	B
1	14910538	UCE1-1602	AGCTTACCAATGGAAAGGACCAAAAATGGAATGACACAGAGAATTGAAGC[A/G]AACCGAACTCCGCACAGGAACATGAGAGCCAGTGCAGTGGCACAAGCCAAAAGAGGAGTCAGACATGCCATAATTGCGAGAATGATTTTATATCCATTCTCTTGATGCATGTACAGAGCA	B	B	B	B	B	B	B	B	B	B	B	B	B	B	B	B	B	B	B	B	H	B	B	B	B	B	B	B	B	B	B	B	B	B	B	B	B	B	B	B	B	B	B	B	B	B
1	15010594	UCE1-1612	GTTGAATATTATCAAACATTTTCAGGTGAAATAACCGAATTTCGCGTTAA[A/G]AATTACATTTTAAATTTACAGGGATGCGTATTCAAAACCTTCCTCAACGGAAAAACTCTTGAGGAGACGTACAAAGCAGTGGCAGCTGATGCGGATCACTGGCTGGATATTCTTCACTCC	H	B	B	B	B	B	B	B	B	H	H	B	B	B	B	B	B	B	H	B	H	B	B	H	B	B	B	B	B	H	B	B	B	B	B	B	B	B	B	B	B	B	B	B	B	B
2	65038	UCE2-503	TCATTTCTGTCAGATCATTTCATTATACAAAACGGAACCCTTCCCAATCGTTTTCGATACTGTCTTTTGTGTCTTTTGAGAATCGGGCGGAGGACGCCCAGTTTCATGCGCGATCATAGT[C/G]GAAAAGTGGAAAAGAATTGAGGATTGTATAGTTCTCAGCACTCACTTTGT	B	B	B	B	B	B	B	B	B	B	B	B	B	B	B	B	B	B	B	B	H	B	B	B	B	B	B	B	B	B	B	B	B	B	B	B	B	B	B	B	B	B	B	B	B	B
2	180755	CE2-225	TTAATCACCGCGGTTCAAATTTTCGTTAGATAATCTACATCATTTCAAATTTATTGATGAAAAAGTTTTCATCCGACAAT[A/G]AATTAAGGGAATAGCATTGACCGAGGTAAGTGTAAAAATATAAAAAATGC	B	H	H	H	B	B	B	B	B	B	B	H	H	B	B	B	B	H	B	H	H	H	H	B	B	B	H	B	H	H	B	B	B	B	B	B	B	B	B	B	B	B	B	B	B	B
2	193948	UCE2-508	GACTTAATTTTTCAACTTAATTTTTTAGTCTTCTGGATAATATCTCATTTGCAAAAAACCTTCTAAATAGGCCCTTGCAAAAAAAATTAAGCGGCAGAGGAGAACTTAGAACTAGAAAAA[A/T]TTCGATCTGAAGTTGCTATTAGTGTATTTTTTTTATTACTTTAGAAGCCC	B	H	H	H	B	B	B	B	B	B	B	H	H	B	B	B	B	H	B	H	H	H	H	B	B	B	H	B	H	H	B	B	B	B	B	B	B	B	B	B	B	B	B	B	B	B
2	417415	CE2-229	TACTTATTGTTGACTGGATGGAAGATCACGCAGTGGGGTATCCGTTGTTGGCACATGTTGAGTTGAAGAA[C/G]GGGCTGGAGCGATGACGGTGGACGATGGTGGAAGAGGCTGTAAATTTAGG	B	B	B	B	B	B	B	B	B	B	B	B	B	B	B	B	B	B	B	B	H	B	B	B	B	B	B	B	B	B	B	B	B	B	B	B	B	B	B	B	B	B	B	B	B	B
2	426624	UCE2-522	TAAAAATTGACGTCGAAGCGGGTTGCCCAGTCGATTCCTTGTATTCGTGCCTCATAAATTGATTTACATATTTCATATCTCTTTCTGTTTCCATTACAATTATTCTTTGGTAATAGGGAA[A/C]AATTTTTTTGAGCGAAAAGTCTGCGTGCCATTCAATGATTACGTTGAAAA	B	H	H	H	B	B	B	B	B	B	B	H	H	B	B	B	B	H	B	H	H	H	H	B	B	B	H	B	H	H	B	B	B	B	B	B	B	B	B	B	B	B	B	B	B	B
2	441357	UCE2-525	GCACGCTGTATTCAATTTCCAATTGACTGGGAGGGGGGGGAGGGGATTGT[A/G]CACCTCTCTCTTGATCTCATAATTCTCTTTCCTTTTTATGTTTCTAATCCCATTTGCAGGTGATAATTATGAATTGTAATTATGCATTAGCTATTTTTTTACCATGTATTGACGGAATTG	B	H	H	H	B	B	B	B	B	B	B	H	H	B	B	B	B	H	B	H	H	H	H	B	B	B	H	B	H	H	B	B	B	B	B	B	B	B	B	B	B	B	B	B	B	B
2	505541	UCE2-528	GTGACAGCCTCAGCGCCGAGTGCCGGCGGCGGCGTAAGTTGGTATGTGCC[A/G]CCGCCGGCGTGTCCACGTGTTCAGTGTTTTTTTTTGCATGGGAAACTCACAACGTTAAGATTGACGCGGACTTGTTGTTCTTTTTTTCGGGCAATTTAAGCATACATTAATTCTTTGCGC	B	B	B	B	B	B	B	B	B	B	B	B	B	B	B	B	B	B	B	B	H	B	B	B	B	B	B	B	B	B	B	B	B	B	B	B	B	B	B	B	B	B	B	B	B	B
2	534281	CE2-102	TTTCATTATTCAAATCATCAATTAGTGTGAGATATTTATTACGTTACCTT[A/G]AAAAACAACGAAATTATTCAAAAAACACAAAATTGAAACGGGAACATTTTAAAATTGTTTTCAGTAGTAAGTTGTCGTGG	B	B	B	B	B	B	B	B	B	B	B	B	B	B	B	B	B	B	B	B	H	B	B	B	B	B	B	B	B	B	B	B	B	B	B	B	B	B	B	B	B	B	B	B	B	B
2	661222	CE2-32	CCGCGTTTAAGTGTCTAATGATCACAGGATTCTCCTTTTCCCCACTCGGA[A/T]CATTCTTCTGGTACCATGCTGGAATAGCTGAAGATCTGCTACCAGGCTTTGTAAATCTGGTAATAATTTGCATCGGGGCT	B	H	H	H	B	B	B	B	B	B	B	H	H	B	B	B	B	H	B	H	H	H	H	B	B	B	H	B	H	H	B	B	B	B	B	B	B	B	B	B	B	B	B	B	B	B
2	762240	CE2-239	AAACTCTGGGCAACAGGTCACGGGTTCAACCCCCGCCTCGGTGTAAACTTTTTTCCAGATTTTTTTCTACGAGTTTTTTT[A/T]ACATTTAAAACTCATAAAAACTTTAAAAAGTCAAAAATTCCCACTTACCA	B	B	B	B	B	B	B	B	B	B	B	B	B	B	B	B	B	B	B	B	H	B	B	B	B	B	B	B	B	B	B	B	B	B	B	B	B	B	B	B	B	B	B	B	B	B
2	828264	UCE2-545	GGCTCTTTTCGCTGTAAGTCCTCTAACATGTTCGAACTCTGCACGTGTAATTTGTTGCAGAAAATGAAAGCATATTCAACAGAACAAGTTGCTACTAGAAAACAAGTTTTACGACAAATC[A/G]GTCAAGCCAAAGAGTACTATTTGCTCTACGGAGCACTTGCTCCAGAGGTG	B	H	H	H	B	B	B	B	B	B	B	H	H	B	B	B	B	H	B	H	H	H	H	B	B	B	H	B	H	B	B	B	B	B	B	B	B	B	B	B	B	B	B	B	B	B
2	866663	CE2-104	GTTTATTGGGACAACGTTGAGAGCTGCTCCATTGGCGTTCTCCTGGAGAGTTCGAAGCTCTTCTGCCTGAAAATTCAATT[A/G]CATGCTCCAAAACAGTAAATAAATGCTTACTACGATCGCACACAATGGCG	B	H	H	H	B	B	B	B	B	B	B	H	H	B	B	B	B	H	B	H	H	H	H	B	B	B	H	B	H	B	B	B	B	B	B	B	B	B	B	B	B	B	B	B	B	B
2	880743	UCE2-554	CTATGCCAATTTTGACAGCTCATTTCGAAGGTTCTGTTTTTGAGTTATACAAACATTTTCACTTCCAGCCATAAACTTCGCATTTCCTCAATTTCATATATTGAATAGAGAGCCAACAAA[C/G]TGGCGTCCCGTTGTACTCCTCCGGAACTGATATGATTCTTATCAAATTTA	B	H	H	H	B	B	B	B	B	B	B	H	H	B	B	B	B	H	B	H	H	H	H	B	B	B	H	B	H	H	B	B	B	B	B	B	B	B	B	B	B	B	B	B	B	B
2	960277	UCE2-590	CAATTGCCGGTTGCCGCGACAGCCTTGATCACAGTATGTAGGGGTTTGAA[A/G]TCAGACAAGCCATTGCACCTGAACCTAGATCGTCGTGTTGAAAATTATCTGAGAATGATTTTAACTCAAATGTCTGTAGTTCCGTTTTCTCTAAAAAATTATTTTCCAGTTTGTGATTTA	B	B	B	B	B	B	B	B	B	B	B	B	B	B	B	B	B	B	B	B	H	B	B	B	B	B	B	B	B	D	B	B	B	B	B	B	B	B	B	B	B	B	B	B	B	B
2	962517	CE2-105	CTGATGCCTAGTTGATGTCTCTTCGGCTTAGGCTTAGCTTTAGGTTTAGGGTTAGGCTGAAAGCTTAATCTAAAAGACTG[A/G]CTTTTTACTTATAATCTTACCCAACCGAAACGTAGACTTGTTTCCGATCT	B	H	H	H	B	B	B	B	B	B	B	H	H	B	B	B	B	H	B	H	H	H	H	B	B	B	H	B	H	H	B	B	B	B	B	B	B	B	B	B	B	B	B	B	B	B
2	1043224	UCE2-653	TCGAGTGTATTTGTTCAAAATTCGGACTTTCCGCTCAATAGGTGCAGTTTCATATTGTATCCCTTCAAGAATAATGTCTTGGTTGAAATGAGTTCCTTGTTTTGGAATAGAAAAGTATTC[A/C]AGTTCTGGCTTAAATCCAGCTATCCAATGTTTCAAGAACATATTGATCTC	B	H	H	H	B	B	B	B	B	B	B	H	H	B	B	B	B	H	B	H	H	H	H	B	B	B	H	B	H	H	B	B	B	B	B	B	B	B	B	B	B	B	B	B	B	B
2	1156986	UCE2-702	TAAATTCCGTAACTTTTCCGGTCTATAAGCCCTATGTCCCTATATATTATCAGTTTTGAAGCTCAAAAATCTAAAAATTCCCCCTTTTTCTCACAAAAATTCGGTCTTTTTTGCTTTTCC[A/G]GCCTAAACAAACATTAGATTTTTTTTTATACTTCTCATACTTTTTTACTG	B	H	H	H	B	B	B	B	B	B	B	H	H	B	B	B	B	H	B	H	H	H	H	B	B	B	H	B	H	H	B	B	B	B	B	B	B	B	B	B	B	B	B	B	B	B
2	1158970	UCE2-705	AAATTTTTTTAATTTCCCTTGACTTCATAACAAAACATAACAAATTCGCTGAGTGTCGACTTGAAACTTTCCATTTGGTTTCAAAACTGAGGTCAAGAAATGTGTAATTCGGTCTAAGCG[A/G]CACTAATTACAAAATGTCACAATTTTGTGGAGTTTTTGTGGTTTGTAAAG	B	B	B	B	B	B	B	B	B	B	B	B	B	B	B	B	B	B	B	B	H	B	B	B	B	B	B	B	B	D	B	B	B	B	B	B	B	B	B	B	B	B	B	B	B	B
2	1228809	UCE2-728	ACGTTTTCGGCCTATTTCAGGGCCTAAATTGGCTTGAAATGGCCTGAGTT[A/G]AGATGCTCTTGAATTTGAAATTGGTGAACTTGAAATCAATTTTATTTTAAAAAACAACGGTTTTCAAAAATGAGGGCGACTTGAAACGGCCTGAAACGGCCTGAAACGGCCTGAAACAGC	B	B	B	B	B	B	B	B	B	B	B	B	B	B	B	B	B	B	B	B	H	B	B	B	B	B	B	B	B	B	B	B	B	B	B	B	B	B	B	B	B	B	B	B	B	B
2	1284039	UCE2-742	TTGTGGTACCCGCCGCCAAAACCTAAATTCACAGAAAACGCTGAAGCTGT[A/G]AATAACATATCACTTTATGCCGACAAATTGAATATTTTTGTGATGAAAGAAGTGGTTGGGTCCCCCTATTCGCAGATAATTCGGAATGTCACTGCAGGATTTGCAAACGGAATTTCGGAT	B	D	D	D	B	B	B	B	B	B	B	D	D	B	B	B	B	D	B	D	H	D	D	B	B	B	D	B	D	H	B	B	B	B	B	B	B	B	B	B	B	B	H	H	H	H
2	1407385	CE2-108	CACGGCTTATCAGCAAGGAAAACCAGTGAAGGAGGCGGCGGATGCTCAGAAGGAGCAATTTTTGCTCGCTCTGAACAATT[A/C]TGCGAAGCTCTCCGAGCTGTTGATTGAGCTTCAGAAGGGATTGATCACGG	B	B	B	B	B	B	B	B	B	B	B	B	B	B	B	B	B	B	B	B	H	B	B	B	B	B	B	B	B	B	B	B	B	B	B	B	B	B	B	B	B	B	B	B	B	B
2	1486590	CE2-109	CTATTATTCATGTACTTGCTCCGATATCCAAGGAGAACCCGACAATCTCT[A/G]ATAACCAAAGAGAACCCGACAAACTTTAATAACCAAGGAGTTTCCAGATCTTCCCCCTACTTTACCCTCTTTCCCTATTT	B	B	B	B	B	B	B	B	B	B	B	B	B	B	B	B	B	B	B	B	H	B	B	B	B	B	B	B	B	H	B	B	B	B	B	B	B	B	B	B	B	B	H	H	H	H
2	1593571	UCE2-778	TACATATACAGATAAAGAATAAAAAATATTATAATTAGAGCAACTTGTTCATCGGACTGGCAAAGTAGAACTCAGTGAATCTGGCATGGAATCCAAACCAATTTGTACTGGTACCATTTG[A/C]TCGGAATGTTACAAACATTGCATTTCCACTTGAGGTGAGTGTTGGGCTAT	B	D	D	D	B	B	B	B	B	B	B	D	D	B	B	B	B	D	B	D	H	D	D	B	B	B	D	B	D	D	B	B	B	B	B	B	B	B	B	B	B	B	D	D	D	D
2	1708761	UCE2-843	AATCGAATTTCAGGTGTTCCAGTTCATAACTCCACTGCAAAGATAATAAT[A/C]ATTGAGAATGCAAGTATCTGTTGAGCAGGTCAAGTTTCTAATGCATCCAGGTCCTTCCGAGTACAATATTGAGTTATTGCCTGTAAAACAAAGGAGGTGTTGTAGAATTTTTAACTATTC	B	H	H	H	B	B	B	B	B	B	B	H	H	B	B	B	B	H	B	H	H	H	H	B	B	B	H	B	H	H	B	B	B	B	B	B	B	B	B	B	B	B	H	H	H	H
2	1750144	UCE2-856	CACAAAAGTTTAGCTGGATTGCACATCAGAGAATTGTGGACCAAATATTA[A/G]ATTGTTCGGCACACTGCCAATTGTGCACAAAATAGTATTTCTCGACTGTAAAAATACGTTAACACCTGGCTTTCATCAGATACTTGTTCAAAATCCCAATAGAGTCACATATTTCAACCA	B	H	H	H	B	B	B	B	B	B	B	H	H	B	B	B	B	H	B	H	H	H	H	B	B	B	H	B	H	H	B	B	B	B	B	B	B	B	B	B	B	B	H	H	H	H
2	1808243	UCE2-915	CCTTCCTGAAAAAACTTCCCAATGAAGTTCGCTGTAAAAACAAGATCATC[A/G]GCACTTCTCATTTATTCATCTATACTTACCAACTTCATAATGTTGCAATTCTCATGTGCTTTAGTTTAATCAATATTTTGCACGAAACAGGGACCAGTGACAAAATTACGCGTGAAGCGG	B	D	D	D	B	B	B	B	B	B	B	D	D	B	B	B	B	D	B	D	H	D	D	B	B	B	D	B	D	D	B	B	B	B	B	B	B	B	B	B	B	B	D	D	D	D
2	1939185	UCE2-947	TTTTCAAATTTCTGATGTTACGTTTACAAGTGTTCGTATGTCATCTGCAGAAATACACAAGACGAATATTGTTACATCTTCACAGTGGCTGAAGTTTTCGATAGGTATCTCAACAACGAT[A/G]CAATCAAGTTGAATTTTCTTTGCATTCTTCCAATGATCCATTACCACAAT	B	H	H	H	B	B	B	B	B	B	B	H	H	B	B	B	B	H	B	H	H	H	H	B	B	B	H	B	H	B	B	B	B	B	B	B	B	B	B	B	B	B	B	B	B	B
2	2065810	CE2-114	TTTCAATAAACATTTCAAAGCGATATTCATCAACCATTGGGTATGGGATA[A/T]GGAACCAAATATCTGCCGTCGTCCCATCATACCGTGTAATTTCGAACCCTCTTGTTATTTCGTTGTCTTGCTCTCCGATT	B	B	B	B	B	B	B	B	B	B	B	B	B	B	B	B	B	B	B	B	H	B	B	B	B	B	B	B	B	B	B	B	B	B	B	B	B	B	B	B	B	B	B	B	B	B
2	2121018	CE2-115	TTACTTTCTAGGAGCCTTGGCATTTCCAAAAACGATGGATTTCTTGGTTT[A/C]AACTTGCACTGTGAAAAGCAAGAGTGCGAAAAAAAGTGGACTTTTGATACGAAATTCATCATGAAGTTAGTAGCAGGCAA	B	D	D	D	B	B	B	B	B	B	B	D	D	B	B	B	B	D	B	D	H	D	D	B	B	B	D	B	D	D	B	B	B	B	B	B	B	B	B	B	B	B	D	D	D	D
2	2182381	UCE2-985	CGAATTTTTCTAAAAATTTCCATCCATTTAACACCCATATTGGCATGTATTAAACAATTTTTAAATTTTAGTAGTTTTGGACCGCGATGCGACCGCGCCGCGGGGCTCAAATTTCAAAGT[A/G]AACCGATTCTAGTCGATATGGGGCTTAAAATTTCAGAAATTGAATGAATA	B	B	B	B	B	B	B	B	B	B	B	B	B	B	B	B	B	B	B	B	H	B	B	B	B	B	B	B	B	B	B	B	B	B	B	B	B	B	B	B	B	B	B	B	B	B
2	2218905	CE2-230	CTTCTCACACCTCAACCTTCCGCGCATTCTGTATAGCTTCAGCTTTCGCCAGTCTTACCAAAGATTCAATATCAATGAGA[A/G]GCCGCTCCTCTGTCTTCCGCTGCTTTCGTGACTCATATTTCCGTCGATTG	B	B	B	B	B	B	B	B	B	B	B	B	B	B	B	B	B	B	B	B	H	B	B	H	B	B	B	B	B	H	H	H	H	H	H	H	H	H	H	H	H	H	H	H	H	H
2	2301117	UCE2-1054	AGTTTTGGTCACCAGAACCTGCGTAGATACGCCGATGTGCAAGGTTCAAGGAGGACTGTTATATCTAGGAAGATCTAGGTCAAGAAAAATGAATCGATAAACAGCGTAGATTGAGAGCAT[A/G]GACCATCGCTTGTTGACGTAACGTTTTACGTTGCTCGGTTTTTAGAAACA	B	D	D	D	B	B	B	B	B	B	B	D	D	B	B	B	B	D	B	D	H	D	D	D	B	B	D	B	D	D	D	D	D	D	D	D	D	D	D	D	D	D	D	D	D	D
2	2354171	UCE2-1078	TCAACAACTGGTTCATCCCGATAACCAAATGCACGTTAAATATCAAGTAAACGTTGTGAAAAACCCAGAAAACCTAGCTACCGAATCCTCCGGCTACATCACTGAAGAACGGACTCCAGT[A/G]ACTATCTATCGCAGAATTCTCAGACCAGCACGGATCACATTCAATGAGGA	B	B	B	B	B	B	B	B	B	B	B	B	B	B	B	B	B	B	B	B	H	B	B	D	B	B	B	B	B	D	D	D	N	N	D	D	D	D	D	D	D	D	D	D	D	D
2	2482896	CE2-117	TCTTAAATGTTTCGAAAGTTTTAGGATGTAATAGCTCACCGAGCCACCAT[C/G]ACCCAACTCGATAAGTCCCATTGATAGGAAAGAGGTGCCACATTGAGTCTGAGCAGCGTAGGCTTCAAGCTCCTTGTCGT	B	D	D	D	B	B	B	B	B	B	B	D	D	B	B	B	B	D	B	D	H	D	D	B	B	B	D	B	D	B	B	B	B	B	B	B	B	B	B	B	B	B	B	B	B	B
2	2486664	CE2-24	AATTCGTCGCAACATATCCACCAACTTTAGCAATTTAGGCGCCAACGTTAACGTATTAAACCCTTCTGCAACTTATCCGT[A/G]AATATAAGCAACGTTTTAACAAACTTTATTGTTTCGCTACTTTTAAGCTA	H	H	H	H	B	B	B	B	B	H	H	H	H	B	B	B	H	H	H	H	H	H	H	B	B	B	H	B	H	B	B	B	B	B	B	B	B	B	B	B	B	B	B	B	B	B
2	2601221	UCE2-1120	CCGAACCTTTCTATGAAGATCCCGTTTCATTCTCGTAATCGCATTGGCGT[A/G]CGTGTTGTTCTCGAAGCAAACATCCGTCAATGCAAACTTCCAGTCCAGATCAACCGCAGCCGGGTCATCCAGACACGCGTCAAGCCAATCGAGGGACACGATCATGCCAGGCCTGTAATG	D	D	D	D	B	B	B	B	B	D	D	D	D	B	B	B	D	D	D	D	H	D	D	H	B	B	D	B	D	H	H	H	H	H	H	H	H	H	H	H	H	H	H	H	H	H
2	2688584	UCE2-1129	GGAATAGCGGAAACTTTAATAAACATTACTAGACTCACAACGTCTTCAAA[A/C]ACCGAATCTCAAGCAGTGGCCCATTTAATAACTACAATAAATACTCTATCAAAGTACCTACAAGTATTCTCATTGCTAAACACAACAAAACACTTTAAAAAATTAATAAAAACCGCGAAA	B	H	H	H	B	B	B	B	B	B	B	H	H	B	B	B	B	H	B	H	H	H	H	H	B	B	H	B	H	H	H	H	H	H	H	H	H	H	H	H	H	H	H	H	H	H
2	2691194	CE2-119	TCGCTCGGGATCCTTGGTGTGGGTGGGGGGTCCGTGCATCCGTCGACATT[C/G]CATTTGGCACATTTATTGGAGAATATGCTGGTGAGCTCATCGATGATGAAGAAGCCATGGATAGGCATGATTCCACGTTT	H	H	H	H	B	B	B	B	B	B	B	H	H	B	B	B	H	H	B	H	H	H	H	H	B	B	H	B	H	H	H	H	H	H	H	H	H	H	H	H	H	H	H	H	H	H
2	2749534	CE2-20	TTTTTGGTACTTTTTTGAAGCTTCCTAGAACTTTTCTCGATTTTGGAAATATTTTTGAAATTCTTTGCAGCTTTCTACAA[A/C]TATCGGCAATTTCTGGCGGCTTTCTAAAACTTTAAAAAAATTTTTTAAAT	B	B	B	B	B	B	B	B	B	B	B	B	B	B	B	B	B	B	B	B	H	B	B	B	B	B	B	B	B	B	B	B	B	B	B	B	B	B	B	B	B	B	B	B	B	B
2	2795341	UCE2-1154	TTTCCAACCCCAAATTTTTAAAATTTTCAGCTTCCAAAACGCTCCAAACG[A/G]CCACGCGTACGGCGAAAACGGCTACCAAAACGGCGTGGGCGGTATGCCACAACAATCCAGCGGCTCATTCGGTCAAATGCCGAGCTCCGGGAGCCAACAACATGAGGCTCTGTGCAAAAC	H	B	B	B	B	B	B	B	B	B	B	B	B	B	B	B	H	B	B	B	H	B	B	H	B	B	B	B	B	H	H	H	H	H	H	H	H	H	H	H	H	H	H	H	H	H
2	2808858	UCE2-1158	CCTGTAACTCTGCAGCCGTTACAAGTTTTTAAAAATTTCAAAAAGACTAAATGATCAGCATCAAGTTTTACACATACTAGAATAAATTTTAAAAAGCTTTTAATATTTCGAAACTAAAGT[C/G]CCCCTCCTAGTCAAAATTTCCCACAAATTCACCAAATTTCTCGTGGGAAA	B	B	B	B	B	B	B	B	B	B	B	B	B	B	B	B	B	B	B	B	H	B	B	B	B	B	B	B	B	B	B	B	B	B	B	B	B	B	B	B	B	B	B	B	B	B
2	2933621	UCE2-1200	CAATCCCTCCCTCTTCCTGAATAACCAACAGTGCCTGATGTATCAAATCG[A/G]TTTTGATATCAAAATGGATTACCGGGATTGTAGTGAGTTTTCTTGGAACTGTAAATTTCCGAGACCCTAAATATTTTTCAGGACCCTACATCTACGACAACTAAACCTGCAGCACAATTT	H	H	H	H	B	B	B	B	B	B	B	H	H	B	B	B	B	H	B	H	H	H	H	H	B	B	H	B	H	H	H	H	H	H	H	H	H	H	H	H	H	H	H	H	H	H
2	2947746	CE2-121	AAGTATCTGATGCCTTTCACTTTTGGTCGATACCCGGCACATCTTTAAAA[A/G]AAACCAATTTTTTAAACGCACCTAATTGTTAATCACTCACTCATCCCACATAATCCATAGATTCTGGTCTTTTTCTAAAT	B	B	B	B	B	B	B	B	B	B	B	B	B	B	B	B	B	B	B	B	H	B	B	B	B	B	B	B	B	B	B	B	B	B	B	B	B	B	B	B	B	B	B	N	B	B
2	3001223	UCE2-1213	AGGTGTTCTCGAGGACGGGGAAGGTTGTTAGTGGTGAGTTTTAGATTTTTTGAGCCAGCTTTAGCGACTTTCTGATCAACTTTAGTCTACCGCAACTTCAAATTTATCCAACTTTACCCA[A/G]CTTCAGCGACTTCTCCGCTATCTCTGGAGATTTTCTGACGAACTTTAGCG	H	H	H	H	B	B	B	B	B	B	B	H	H	B	B	B	B	H	B	H	H	H	H	H	B	B	H	B	H	H	H	H	H	H	H	H	H	H	H	H	H	H	B	B	B	B
2	3044535	CE2-122	AATAGGCTGGAATAGGAAGGCAATGTTCACGTCAGATGCCGTACAAGATA[A/C]CTGGAATTTTTCAAAGATTTTTTTGAACATACAAATATTTTGTTTAAGTTACCTGAAAAGCCAGCAAATAAAATCGAAAG	B	B	B	B	B	B	B	B	B	B	B	B	B	B	B	B	B	B	B	B	H	B	B	B	B	B	B	B	B	B	B	B	B	B	B	B	B	B	B	B	B	B	B	N	B	B
2	3093400	UCE2-1230	ACGATGAGCTTCACCTTACCAGTCAACTTCTCCTATGACGATCCCCTACC[A/G]TTCACTTGTAAAGAGGACCCTGATGTGGCCTATTCCATTTTTATCTACATTTTTCAAGCTAGCTATCTAGTTCTTGGTGCTACTCTGAATAGTCTAATTATTCATACAATTTTTAAATCC	B	B	B	B	B	B	B	B	B	B	B	B	B	B	B	B	B	B	B	B	H	B	B	B	B	B	B	B	B	B	B	B	B	B	B	B	B	B	B	B	B	B	B	B	B	B
2	3254899	UCE2-1259	AAGTTTGGTAGGTAATATCTCTCTTGGCTCTAAAGATAGTTGAGTATGTTCAACTACAAAGTTCTAGAGAAATGAATCACAAATATTTTGTTAGTTCACAAATTTTTGCTAAAACAAACC[A/C]CAAACTTTAATCACGATGCACCATGTCACTCACCGCATCACATAGAAAAA	B	D	D	D	B	B	B	B	B	D	D	D	D	B	B	B	B	D	D	D	H	D	D	B	B	B	D	B	D	B	B	B	B	B	B	B	B	B	B	B	B	B	B	B	B	B
2	3272782	CE2-123	CTGGCGACAGGTTGAATTTTTCTCACAATCAGATAAATTTTTAGGCGCAA[A/G]CTCACATCCTGAGTTTCAGACATTTTGATTGAGTTTTCAATTTCTCAAAATGAATTCAACAAAAAATTGGTAATCATAAC	B	B	B	B	B	B	B	B	B	B	B	B	B	B	B	B	H	B	B	B	H	B	B	B	B	B	B	B	B	B	B	B	B	B	B	B	B	B	B	B	B	B	H	H	H	H
2	3397001	UCE2-1312	ACGAGGATGCTCAGGATGATATGGTCAAAATGGCTCAAGATCTAAAGACA[A/C]AAATAACGGAAATGATTGACAACTCGCCATTTTTTACTAAATGTAAATTTTTCAACCAATTTTGGCCCATTGTACAAACTTTATTTCAGTTCACCTAGTATTTGATGCAGAAGAACAGAA	B	B	B	B	B	B	B	B	B	B	B	B	B	B	B	B	B	B	B	B	H	B	B	B	B	B	B	B	B	B	B	B	B	B	B	B	B	B	B	B	B	B	B	B	B	B
2	3397685	UCE2-1313	ACAATAATTTTCCAGCTGGGGATGATAATTCAGAAGACACCGAAGAGGAC[A/G]CTGGCTAACTTTTTGATATTCCATTTTATTGATGTGATGACCACTGATTTAGCAAATGCTACTAAAGCCTGTAAAGAGGTAGGTAAACTGGTCAGGTAGGCGTGTGGTAGGTAGGCAATA	B	B	B	B	B	B	B	B	B	B	B	B	B	B	B	B	B	B	B	B	H	B	B	B	B	B	B	B	B	B	B	B	B	B	B	B	B	B	B	B	B	B	B	B	B	B
2	3576981	UCE2-1377	TGTATTCATAGCGAACATTTTTCCCACATCTTGAGACGATTAATTTTTAAAAGTCAGAAGAGCTGAACTTTTGGACTTTTCGCAAAATTCCAATCATGCACTTTCCCACTCCAAAACGTC[A/C]CGATGCTTGTATAAATAGCCCAAAGAATTCAAACTGCACACAGTTATCTT	B	B	B	B	B	B	B	B	B	B	B	B	B	B	B	B	B	B	B	B	H	B	B	B	B	B	B	B	B	B	B	B	B	B	B	B	B	B	B	B	B	B	B	B	B	B
2	3703990	UCE2-1456	CTGATTGGTCAGTTTCAGAAATCATCGAATATGATATGATATCCACGTCA[A/G]CAGCAAATAGCCGCCGCAAAAGTCGAATATACTTCTTTATCCAGTCATGTTTCCAAGATTGGATACATTTGATAGTTATCGCAAATAATTTTCTATCATTCTATTATTGTTCTGATTTTG	B	B	B	B	B	B	B	B	B	B	B	B	B	B	B	B	B	B	B	B	H	B	B	B	B	B	B	B	B	B	B	B	B	B	B	B	B	B	B	B	B	B	B	B	B	B
2	3729089	UCE2-1482	GGGCCAAGTCAGGAGCTCAGCAAGGAAACGGATTTGCAGGAAAGCTTGTT[A/C]ATAGAGTCTTCAGCTTTAGCTTCAGCCAATGGATGGCCACAGCTTTCCGTTGATAGTCAAAGTTCGGGCACCAGTGGTTTCCCAACGAGAAGCAGGCTCTTCGAAGAAAAACCATTGACC	H	B	B	B	B	B	B	B	B	H	H	B	B	B	B	B	H	B	H	B	H	B	B	H	B	B	B	B	B	H	H	H	H	H	H	H	H	H	H	H	H	H	H	H	H	H
2	3729978	CE2-126	AAATGGGAAGGAGAGTGAAGAAGATGTAGATAGAAAAAGAAACTATGCGTAGTTTGATCTACCAGTCCTGTATTCTGAAG[A/G]CCAACTAATTGTTTGATTACTCCATAAAATCAGTGATCACGATAGAATAG	H	H	H	H	B	B	B	B	B	H	H	H	H	B	B	B	H	H	H	H	H	H	H	H	B	B	H	B	H	H	H	H	H	H	H	H	H	H	H	H	H	H	H	H	H	H
2	3828599	CE2-16	CTGATAAATTATTTAGTAGATCGTTTTCTATCGGTTTGTAATTGATTATTTATTGATAACTTGGAAATGAGACGCCTTTT[A/G]AAGCCTTTTGCCTTTTGAAGTGAAGTAGCGGAGAAAGTTTTCCCAAAAGC	B	B	B	B	B	B	B	B	B	B	B	B	B	B	B	B	B	B	B	B	H	B	B	B	B	B	B	B	B	B	B	B	B	B	B	B	B	B	B	B	B	B	B	B	B	B
2	3968038	UCE2-1515	AACGCAAAGCTTCGGAGGCACCCAGCGCCGGTGTAGCTACGAAGAAGGGAAAAGCGATGGCGGCTTCTGTTGATGAAATCCAAGTGAAAGAAGAAGAAGAAGATCAGAAGGAAGAAACGG[A/T]GGGATCCGTGGAGCGTCAGGAGCCGCCAAAGAAGCCAGTTGCCGATGATC	H	H	H	H	B	B	B	B	B	H	H	H	H	B	B	B	H	H	H	H	H	H	H	H	B	B	H	B	H	H	H	H	H	H	H	H	H	H	H	H	H	H	H	H	H	H
2	4003594	CE2-128	TTTTAACCTTGAGGATTGGTCGAAATTTAATGAAGGTCGAAGAGAAGTCTGAAATTTTGGAATTAGATACTTAGATACTG[A/G]AGACGAGCCTAAGCATAGTCCTGAGCCTAAGAATAAGCCTAAGCCTGAGC	H	H	H	H	B	B	B	B	B	H	H	H	H	B	B	B	H	H	H	H	H	H	H	H	B	B	H	B	H	H	H	H	H	H	H	H	H	H	H	H	H	H	H	N	H	H
2	4092529	CE2-129	CAGACAAAAGCAAAATTTCTCTGCCTGCTTAGCCTACAGTGCCTGCCTAT[A/G]CCTACCTAGCGCCTATTTTTCACCAAAAACTCACTTGGAAGCAGTTCTCGAGATAGCTTCATCTGCGAGGGAGGAGGTTC	B	B	B	B	B	B	B	B	B	B	B	B	B	B	B	B	B	B	B	B	H	B	B	B	B	B	B	B	B	B	B	B	B	B	B	B	B	B	B	B	B	B	B	B	B	B
2	4145249	UCE2-1552	TATCATCGAAAGGGATCAGATCATCGCCCAGGTTTCTTGATATATGTATC[A/G]ACTTCTTCTTGTCTCGCCACCATCATCAACTAGCCTTATACAACTTCCGTGATGATGATGATGATTTGCAAAAAAAAGGGCGAAGAAATGGCGTGGACTTGATAGGCCGTGAGTGGCAAA	H	H	H	H	B	B	B	B	B	B	B	H	H	B	B	B	B	H	B	H	H	H	H	H	B	B	H	B	H	H	H	H	H	H	H	H	H	H	H	H	H	H	B	B	B	B
2	4188418	CE2-130	GAAAAATTTCCAAATGCTTTGCTCATTTTTTGAACTTTCACTAAAATTTG[A/C]ACCATAAAAATAGCCTAAAACTTACTGAATCTGTGCTGCTCCACTATGGCTCTCGTAGGAGATGTGAGAAGCTGGTGCAA	H	H	H	H	B	B	B	B	B	H	H	H	H	B	H	H	H	H	H	H	H	H	H	H	H	H	H	H	H	H	H	H	H	H	H	H	H	H	H	H	H	H	H	H	H	H
2	4278687	CE2-131	GCAGAAAGTATGCCCCTGTATAATAAGCACAGTGTCTCGATAACTATCATGTCGATCGCCGTGCTGGTCAGTATTATGGC[A/G]AAGACGTTGTGTAATCCAATTATCTATGCGACAAGGTAAGAGTTTTTGAG	B	B	B	B	B	B	B	B	B	B	B	B	B	B	B	B	B	B	B	B	H	B	B	B	B	B	B	B	B	B	B	B	B	B	B	B	B	B	B	B	B	B	B	B	B	B
2	4317263	UCE2-1559	TTTCGGTGATGCAATTATTCAGACTCAAGTCTACTCGTTCCTCTGTGACG[A/G]GTACTCGGAGGAATCGTCTCACGCATTTGCTCTATTCAAGTTTTACAGTGTAAGTGGGAATGTCTGCTTGGTAGGCCGCTTTTTCGAATAGGATTCTGGCAGGCAACAAGGCAGGTAGGC	B	D	D	D	B	B	B	B	B	D	D	D	D	B	B	B	D	D	D	D	H	D	D	B	B	B	D	B	D	B	B	B	B	B	B	B	B	B	B	B	B	B	D	D	D	D
2	4406580	CE2-2	CAAATAGAAGAAATACGATAACTGAATTTGCCGAACAAAAATTGGTTCTTTCAATAGTTTTATTTTCCGGTATGATTTGT[A/T]TGGTCACGTTTGCACATTATATTTATTAGTGTTTAAATAAGCTACTGTTT	B	B	B	B	B	B	B	B	B	B	B	B	B	B	B	B	B	B	B	B	H	B	B	B	B	B	B	B	B	H	B	B	B	B	B	B	B	B	B	B	B	B	B	B	B	B
2	4434611	CE2-132	TCGCTCCAAGTTTTTCATGTCACAATAGTCTCCAGATGGGAAAATGACAG[A/C]GTCCGGCATATTGTTGATATGACTTAAAAATGCAGTTTCCATCATGAAAAATGGAATGTAGGAGTTGCGGAACAAGATAT	H	H	H	H	B	B	B	B	B	H	H	H	H	B	B	B	H	H	H	H	H	H	H	H	B	B	H	B	H	H	H	H	H	H	H	H	H	H	H	H	H	H	H	H	H	H
2	4471992	UCE2-1577	CAAGGACAATTGGAGAGAGAAGGGCGTCATTCGACGCGTCGTCGTCCTGTTCGCCCAGACTGATCGGGGTGATAAAGTCGACGATCTCGTGACTTTTTTCCGGAATAAATATGTTTCCGT[A/G]GCGCCTGAGAAGAGAATCTGTGAAGATTTCCATGTTATGTCCGAAATCGA	B	H	H	H	B	B	B	B	B	B	B	H	H	B	B	B	B	H	B	H	H	H	H	B	B	B	H	B	H	H	B	B	B	B	B	B	B	B	B	B	B	B	B	B	B	B
2	4537318	CE2-133	TAAGAAAATTTAATTTTTTACTAAAATGTAAATATTGGAAAAAAAATAGATCAACCACATGCACAAATAATATGTGAAAA[A/G]GGGAACCTTGCAATTAAGAAATCATGTCTGTTTTCGGCAGGTTCTCTGTT	H	H	H	H	B	B	B	B	B	B	B	H	H	B	B	B	H	H	B	H	H	H	H	B	B	B	H	B	H	H	B	B	B	B	B	B	B	B	B	B	B	B	H	H	H	H
2	4676292	CE2-134	TTCAGCAAAATTTTTATCCTTCTAACTAAAAAATCATAAAATAATAAATCATTGGAATTATTTTTAAGAGTTTTCCACAA[A/G]GAAGCTTCAGAGTTTTGAAAAAAAAAGTCACGAGAATCGTATCTTTTTGA	B	B	B	B	B	B	B	B	B	B	B	B	B	B	B	B	B	B	B	B	H	B	B	B	B	B	B	B	B	H	B	B	B	B	B	B	B	B	B	B	B	B	B	B	B	B
2	4692061	UCE2-1582	AGAGTTCTGACAGCTTGCTTCCCACAAACGCTTACTCGTGTATGTTTGACAGGAATTTACCTGACTGAAAGCCTGATTGACCACATGGTTTCTCTGAAAAACTTGGCGAGCTTGGACATG[A/G]TTGGATGTTTGGTCGATACACGTGCCGGTGCCAAATATGTTCCAAAACTT	B	B	B	B	B	B	B	B	B	B	B	B	B	B	B	B	B	B	B	B	H	B	B	B	B	B	B	B	B	B	B	B	B	B	B	B	B	B	B	B	B	B	B	B	B	B
2	4740930	UCE2-1586	GTTCAAAATGTTTGTTACAAATCGAAGAAAAAGAGCAGAAAATTCAAGAT[A/G]TTGATTCTATTGCAAATATTTAGAAAACTCAACATTTTTTAGTCAAAAACTCACCCGAAAAGGACAATAAATCCCCAACACTCGGCAATCATTCCGAACAATGGGTACCCAAATAGAACT	B	B	B	B	B	B	B	B	B	B	B	B	B	B	B	B	B	B	B	B	H	B	B	B	B	B	B	B	B	B	B	B	B	B	B	B	B	B	B	B	B	B	B	B	B	B
2	4800869	CE2-242	AACAATTGGTTTTGCATCCTTAAACCATTCCACAGATGAATAACTATCAGCATTTGATAAGAGACATTCGAAGCTGACAT[A/T]TGACTCGGTTGGAACAAGACGATCATGCAATCCTTGTAGGATGGATGGTG	B	B	B	B	B	B	B	B	B	B	B	B	B	B	B	B	B	B	B	B	H	B	B	B	B	B	B	B	B	B	B	B	B	B	B	B	B	B	B	B	B	B	B	B	B	B
2	4934750	UCE2-1597	GCTGTGGGCGTGGCGAGATCCACTTGATAAAATCTTGATTAGACCTGACA[A/C]CAATATTCTGGGTCTTATTATAAATCATTGATTTTTGTTCACAAAAACTGACCTGAAAGCAATCTCAGAACTACCTTTTTTGGTTCAAAGTTCCCGTATAAATCTAACTTTTTTGTAGGG	H	H	H	H	B	B	B	B	B	H	H	H	H	B	B	B	H	H	H	H	H	H	H	H	B	B	H	B	H	B	H	H	H	H	H	H	H	H	H	H	H	H	H	H	H	H
2	5048614	UCE2-1602	TTTCTCTCTTCAATTCCACAAATGGCTGAGTGTAAACACCGTCTACACATGACTGACTAAATTGTCATGTCCCATCCCTTATATTCAATGAATCCATATATGAGAAAACTGTCCTCTTCT[A/T]CTTCTTCTTTTTCTCGTGTTGTATTGGGGTGTGTACGATTCGCATTACAA	B	B	B	B	B	B	B	B	B	B	B	B	B	B	B	B	B	B	B	B	H	B	B	B	B	B	B	B	B	B	B	B	B	B	B	B	B	B	B	B	B	B	B	B	B	B
2	5150057	CE2-235	CATCTTGTAAGATTGAAGATTATCAAAATCATTTTTTAAACACTGTGAAATAGAAGGTGGTTGCACAAATTATACATTTT[A/T]GCTTGATGTTTGAACGTGGGAAAAACAGATTGAATTCATGTTTGAACTAA	B	H	H	H	B	B	B	B	B	H	H	H	H	B	B	B	H	H	H	H	H	H	H	B	B	B	H	B	H	B	B	B	B	B	B	B	B	B	B	B	B	B	H	H	H	H
2	5202380	CE2-137	AAAAGACAATGTAGCAAAAAAGTGAAACCAAAGCCTTTTAAGTTTCAGAT[A/C]AAAAAACCAAAACTTCAGAAAAAAACGAAGTAACTGATATTGATAAAATAGCCAAGTCTACTGCACGCCTCACTCGCCTA	B	H	H	H	B	B	B	B	B	H	H	H	H	B	B	B	H	H	H	H	H	H	H	B	B	B	H	B	H	B	B	B	B	B	B	B	B	B	B	B	B	B	H	H	H	H
2	5235769	UCE2-1610	AACTTTTACTATGGTCTCTGCCATTTCCATTGTGGCAATTTTTGCCCTTG[A/C]GGGTTTCGTGACTACATACTCTGATGGTACTAAAGACCTTGTTTTTGTTCAAACGGTTGGTAGAAGTTATCTCAAGAGAAGTTGAATTTTTCGAGTTTTAAGCTTTGGAGACACGGAGAT	B	H	H	H	B	B	B	B	B	H	H	H	H	B	B	B	H	H	H	H	H	H	H	B	B	B	H	B	H	B	B	B	B	B	B	B	B	B	B	B	B	B	H	H	H	H
2	5274748	CE2-138	TAAGGAGTGGTGTTTTAAGTGAAAGAAAATATTAAAGTTTTATTTTGAATTTTTGAAAATGGCAATAGAGGAGCACTTTG[A/T]GCCAGAAAAAACCTGAAAAAAAATTGCATGGTTGAAAATTTGCCTCAAAA	B	B	B	B	B	B	B	B	B	B	B	B	B	B	B	B	B	B	B	B	H	B	B	B	B	B	B	B	B	B	B	B	B	B	B	B	B	B	B	B	B	B	B	B	B	B
2	5329500	CE2-8	GTAAATGTCTCGGTTCTTTCCGAGAGTAATGCTTTTTGCAAATTATTTTCTTGAACTTTCCCATGGTTTTCGTTAGCTCA[A/G]CATTTTGAGGTGTGATCGTGATTTGATGAGCATCCAGATTCTTTTTATTT	B	B	B	B	B	B	B	B	B	B	B	B	B	B	B	B	B	B	B	B	H	B	B	B	B	B	B	B	B	B	B	B	B	B	B	B	B	B	B	B	B	B	B	B	B	B
2	5351443	CE2-139	CGGATCGTTTGACAACAGGTATATATTTATTTATTGTTACGACTATCCTACTAAAAAGTTGTTCAGTGGCAGGTGAAATG[A/G]AAATAGGTGTAAGAAATGATGAAAATGAACGTTTTATATTAATTATTACT	B	B	B	B	B	B	B	B	B	B	B	B	B	B	B	B	B	B	B	B	H	B	B	B	B	B	B	B	B	B	B	B	B	B	B	B	B	B	B	B	B	B	B	B	B	B
2	5401579	CE2-140	TTAAAAACGATAAATTACTGTCAATTTTTAAGGAAAAATGTCTGTAAAAC[A/G]TCATTTTTAGTCATTTTCAAGAGAAATTGAAATTGTTTTCAATTAAAAAAATTTTGCAGTTTTTTTTTTAAATATAAATT	B	B	B	B	B	B	B	B	B	B	B	B	B	B	B	B	B	B	B	B	H	B	B	B	B	B	B	B	B	B	B	B	B	B	B	B	B	B	B	B	B	B	B	B	B	B
2	5598604	CE2-141	TGAATGGGGTTCGACGTGTCACAGAATCACTCAAGGTGACTGATTCAGTGAATTGGACTAGTTTGCCATCTTTTACATCA[A/C]CAAATCGAGAGAGCTGGAAAATTTGGACATTGAAAAAATATTGGAAAGTT	B	H	H	H	B	B	B	B	B	H	H	H	H	B	B	B	H	H	H	H	H	H	H	H	B	B	H	B	H	H	H	H	H	H	H	H	H	H	H	H	H	H	H	H	H	H
2	5860815	UCE2-1644	GCTCCTTTGTTCCATATTTTATGTAAAATTTTGTGCCTCTGTCGCCACCA[A/G]CACACTATTCCATTGAAGAGCAAAAACAGACACATCGTTGAAGGGGAGGACAATGGGACTCTTTCGTCTTCCTTTTTTCTTTCAACTCATTCTTCTCCTTTAGGATCTTCCTCTTCTTGT	B	H	H	H	B	B	B	B	B	B	B	H	H	B	B	B	H	H	B	H	H	H	H	H	B	B	H	B	H	H	H	H	H	H	H	H	H	H	H	H	H	H	H	H	H	H
2	5862803	CE2-143	GTCATTTCTCGAGAAACTCAATAGACAAGTCGCTCCCGGGGAACGAAGATTTATGAGTTGAGGGAGAATGTGTATTGAAA[A/C]CTACCAAAAAAAGAAAAGTTACGACTGACTTTTTAACAAAAACTCATTTG	B	H	H	H	B	B	B	B	B	B	B	H	H	B	B	B	H	H	B	H	H	H	H	H	B	B	H	B	H	B	H	H	H	H	H	H	H	H	H	H	H	H	H	H	H	H
2	5949935	CE2-144	GTCAAGATATAGAGCAAAAAGCAATTTCAGCTGTTTTAATCGAAAAAATAAATGAAGAGTATCTTAAGTCGCACCGAGCC[A/G]AGTGAAATGAAATTGGAAAAGAAAAAACCACTTGATTCTCATCTTCGCAC	B	B	B	B	B	B	B	B	B	B	B	B	B	B	B	B	B	B	B	B	H	B	B	H	B	B	B	B	B	H	H	H	H	H	H	H	H	H	H	H	H	H	B	B	B	B
2	5982970	UCE2-1651	TGATACAAAATAGAGACAAATTGTCTTCTTATGAAAGGATGGTTGCAAAGAAGAGCCTGGAACATAAAAAGTGAAAAGTGTTTTTTTGAAAGTTAGTGACAATCGGTGTCTCTTCAGCGG[A/G]TATTCGTCGGAAGTTCGACGAAGATTTGAAACCCCGTTCTTCTTTCTTTT	B	B	B	B	B	B	B	B	B	B	B	B	B	B	B	B	B	B	B	B	H	B	B	B	B	B	B	B	B	B	B	B	B	B	B	B	B	B	B	B	B	B	B	B	B	B
2	6014830	UCE2-1654	GTACCCCTTGTACCACTAGCTTTTGTTCTGAAGTGCTTTTTGGGAAACGCAGCATCTATTATATGGTCCAAATCCACTGGTTCTTAACGTGTCATGAGTTACAATAATATGCTCATTAAT[A/T]ATTTGCAATTACCGTTTTTTTCCAATAGTTTTGCATTCAATGCTAATTCT	B	B	B	B	B	B	B	B	B	B	B	B	B	B	B	B	B	B	B	B	H	B	B	B	B	B	B	B	B	B	B	B	B	B	B	B	B	B	B	B	B	B	B	B	B	B
2	6175492	CE2-145	GACATATTCACTAGAACTGAAGCTTCAAGGGATGTTTGGTTGGAACTATC[A/T]CGCAATGTTTTGCCATTTTTCAAAAATATATAAATGTTTTTTTTAAACTTACTTACTTTTTGCGGGTAAACATGCAGCTA	B	B	B	B	B	B	B	B	B	B	B	B	B	B	B	B	B	B	B	B	H	B	B	B	B	B	B	B	B	B	B	B	B	B	B	B	B	B	B	B	B	B	B	B	B	B
2	6231651	UCE2-1658	CTACAATGAAAGGCTTCTCGTACGTGATTTGGAGCATTAGTACTACAATG[A/G]GCACTGGAAACAAGCTCTTTTGAGAAAATATCCATTTTCATCGTTGCTCATTCCGTGGGATCCTTTTTTGTTGTCTTTACGTCTTTGGTGACATCCGCCGGAACGCTATTCCGAAGCTGA	B	H	H	H	B	B	B	B	B	H	H	H	H	B	B	B	B	H	H	H	H	H	H	H	B	B	H	B	H	H	H	H	H	H	H	H	H	H	H	H	H	H	H	H	H	H
2	6348699	CE2-147	TTGTTATTCTAACCTTTTATCACTTTTGATCATTTCTAACGTTTAAAATT[A/T]CCTATCAAAAGAATCTAAGAACAAACAATCTGTCGATCGGCACCTGAAACCCCGATGATTCTACACCATGCTGCTCTACT	B	H	H	H	B	B	B	B	B	H	H	H	H	B	B	B	B	H	H	H	H	H	H	H	B	B	H	B	H	H	H	H	H	H	H	H	H	H	H	H	H	H	H	H	H	H
2	6406321	UCE2-1665	CAACAATTAAAATTCCAGAAATAGTCCCAACTAAACTACCCACTGTAGAA[A/G]TACCCGATACTATACCAAAAACTCTTCCAACTACTAAGATCCCCGATATTGTTCCAATTACCTCGCCAACAGTAAAAATTCCTCAGATAATCCCTACTATCAAAATTCCGGATATTATTC	B	H	H	H	B	B	B	B	B	H	H	H	H	B	B	B	B	H	H	H	H	H	H	B	B	B	H	B	H	H	B	B	B	B	B	B	B	B	B	B	B	B	H	H	H	H
2	6441068	CE2-148	TTACCTAATTCCCATGTCCTTTTTACGCTCATAACACTCATCTTGACCCGTGGCGCTCCGATCCGCTCCACTCGCTTTCT[A/G]AACGGGTGTTCCCGAAAAGTTCGAGTCAATTATACGGTATGTACAAGTAA	B	H	H	H	B	B	B	B	B	H	H	H	H	B	B	B	B	H	H	H	H	H	H	H	B	B	H	B	H	H	H	H	H	H	H	H	H	H	H	H	H	H	H	H	H	H
2	6538824	CE2-149	TCAACTTTATCTGTTGCTCCGACAGGAATAAATTCCTTGTGATCTCCATG[A/G]CGCAGTTTTCGAAGATGAAGGAGACGTTCTCTGAAGTTTGTCAACTCACTGTCCTCTGCATCATACAACACTTCGAAAAC	B	B	B	B	B	B	B	B	B	B	B	B	B	B	B	B	B	B	B	B	H	B	B	B	B	B	B	B	B	B	B	B	B	B	B	B	B	B	B	B	B	B	B	B	B	B
2	6627059	CE2-150	GTATCTGGCTGTTCAAATTTCATATCACAGTTACACATGATTCTGTGATGTTTGGAACAAAAATATATCGAAATCTGCCC[A/C]ATATGTGAGCATCTATAGGCACTAGGCAGGCATACTTTGCCTACCATTGG	B	B	B	B	B	B	B	B	B	B	B	B	B	B	B	B	B	B	B	B	H	B	B	B	B	B	B	B	B	B	B	B	B	B	B	B	B	B	B	B	B	B	B	B	B	B
2	6672335	CE2-22	ACTAACCCATCAACATCTTCAAGTACTTCTGGATCATCATCCACTCAATCTATTCCATCATCAACTGCGGCAAACACAGG[A/G]TCGTCCACTAGTGGTCCAACTGTAGCAACTACACAAGGATCCTCTTCAAC	B	H	H	H	B	B	B	B	B	H	H	H	H	B	B	B	B	H	H	H	H	H	H	H	B	B	H	B	H	H	H	H	H	H	H	H	H	H	H	H	H	H	H	H	H	H
2	6765566	UCE2-1676	CAGCAGACGAGTCTTACAAAAAACGAGATCTAAATGTTATTCTACCCTTTCAATAAACAAATAGTATATAGCTATTACAGAAATGGAGGATTCGTACCCAGTTTCTGGAGAATTGCCAAA[A/G]AGAAGTTTGGAGAACTTTTGGAGGAACATTCACTTGCAAATGCCATCAGG	B	H	H	H	B	B	B	B	B	H	H	H	H	B	B	B	B	H	H	H	H	H	H	H	B	B	H	B	H	H	H	H	H	H	H	H	H	H	H	H	H	H	H	H	H	H
2	6765736	CE2-151	CAGTGCAAATGCTTATTACAGACTTGGATAGAGCAGCTCACTTTTGTTTCACAATTTGTCGATTTTCTCTTTTTTATTCC[A/G]TTCTTGATAAATAAAAGTGCTTGTTGGTTGAATATTGGCAGTTCCAATAT	B	H	H	H	B	B	B	B	B	H	H	H	H	B	B	B	B	H	H	H	H	H	H	H	B	B	H	B	H	H	H	H	H	H	H	H	H	H	H	H	H	H	H	H	H	H
2	6825752	UCE2-1690	GAGCAAAAAACAACTGAACGATGGCATGAGTGAGAGCATGAACACTTAGTAAACAAACAAAAAAAAGAGATCATATCTACAATCAAATAATAACAATAATATTTTGATATCACGACTAGT[A/T]TCCAGAGTTGTTCGAAATTAACCTCAAATATTCCAAAAGTGCAGGTGAGA	B	H	H	H	B	B	B	B	B	H	H	H	H	B	B	B	B	H	H	H	H	H	H	H	B	B	H	B	H	H	H	H	H	H	H	H	H	H	H	H	H	H	B	B	B	B
2	6919104	UCE2-1697	CAGTCTGACCCTTATCAGTTTTTGCGTCCTCTGAGGCTTTTACCTTTATCTAACAATAACTTTAGAGCTTTCGCCTACACTATGAGAAATAGAAGAGTACTGTAGCGAATTTAAATGTTT[A/T]TTGTTTGAAAAATCCAGTATTTTTGAGCGCGGAACTCTCTTTTATATACA	B	H	H	H	B	B	B	B	B	B	B	H	H	B	B	B	B	H	B	H	H	H	H	H	B	B	H	B	H	H	H	H	H	H	H	H	H	H	H	H	H	H	B	B	B	B
2	6979015	UCE2-1703	GCATCCGCATCAAATTGGAGCGGGCGATAACGACGGCTCGTAAATAAGCGTATGTAATATTCGCTCGTATTAAACAGTTTTTTCGGTTCTCGTCATCCTTACCTTTCAATTGTATGTCTC[A/G]TGTCGTCTCGGATGGATAAGCTGTTTTCTCATCTCTCTCTCTCTCTTTTT	B	H	H	H	B	B	B	B	B	H	H	H	H	B	B	B	B	H	H	H	H	H	H	H	B	B	H	B	H	H	H	H	H	H	H	H	H	H	H	H	H	H	B	B	B	B
2	7041383	CE2-153	TTGTTTGGGTGATCCGGTTGTCGTTGGGCGTTCTCGAGACCTGAAAAATT[A/G]AATTTATTGTATTTTTGTGACGTTACAAGTTTGTGATTTTCAATTTTTGTGGCGTCACAGCGCATTTTGACTTCATGTAC	B	H	H	H	B	B	B	B	B	H	H	H	H	B	B	B	B	H	H	H	H	H	H	H	B	B	H	B	H	H	H	H	H	H	H	H	H	H	H	H	H	H	B	B	B	B
2	7107955	CE2-154	ATTGGCGAAACTAATTGAAAACGTTGGAGTTCCTTATTTTGCAGTCAATA[A/C]CTAATGAGACCCAATGTTTAGGGGCGGAGAGTTTACATTTCGATTTCACAAGGCCCATTTTCTGCGTCCGAATAATTATA	B	H	H	H	B	B	B	B	B	H	H	H	H	B	B	B	B	H	H	H	H	H	H	H	B	B	H	B	H	H	H	H	H	H	H	H	H	H	H	H	H	H	B	B	B	B
2	7143370	UCE2-1708	ACTGCTAAAATCCAAGAGATCTGTGCTGTTTCCTTCTTCAAAAAGCTATTCAATCCACCCCGTTTCTACTTAAAATTTAATTTTTTGTATGTAAAAAGTGTTTGGAAATTAGTATTTCAA[A/G]CTATAGAAATATGGAATGCGTAGATGATGCTCTCTATGTCAAACTTCTTA	B	H	H	H	B	B	B	B	B	H	H	H	H	B	B	B	B	H	H	H	H	H	H	H	B	B	H	B	H	H	H	H	H	H	H	H	H	H	H	H	H	H	B	B	B	B
2	7207148	UCE2-1709	CCATAAAGCATCTTGTAATTGTTCATCTCTTGCAACTTCTTCGTATAAACCTTTCTCATCATCCCAATTTGAATCCCAATACTTTCCAGAAACATTTGCAACTTCTGGGTGTCCAGCACA[A/G]TAAACTGTTGTAGATGCTCCTTGACTTATATTTTTTGTAAATGGAGTTGA	B	H	H	H	B	B	B	B	B	H	H	H	H	B	B	B	B	H	H	H	H	H	H	H	B	B	H	B	H	H	H	H	H	H	H	H	H	H	H	H	H	H	B	B	B	B
2	7296275	UCE2-1730	CCGGTATAACAACCGGATTTGAGATAACTAAAGGTACATTTGTGAGGAGTTGAGTGTTGGGAATAGTACAAAACTGATTGGGCTAGTGAGATCCCTGCATATCTTGGTATGGATAGCTCA[A/T]GACAGCCGGCTTTTGAAAATATTTTTCAAGTTTTGCTGCAAATTAAGGTT	B	H	H	H	B	B	B	B	B	H	H	H	H	B	B	B	B	H	H	H	H	H	H	H	B	B	H	B	H	H	H	H	H	H	H	H	H	H	H	H	H	H	B	B	B	B
2	7298329	CE2-155	ATTCGTTCGAAAATTATCCGAATAAATACGGAACTCCTGTTCTAAATAGT[A/G]ATTTTTGATTGTTTTTCATTGTTTTCTCATTTTAATGTTCTAAATTCTCATGTGCAACTATTTTAATTAATAAAAATAAA	B	H	H	H	B	B	B	B	B	H	H	H	H	B	B	B	B	H	H	H	H	H	H	H	B	B	H	B	H	H	H	H	H	H	H	H	H	H	H	H	H	H	B	B	B	B
2	7340672	UCE2-1736	TCACTTGATAGGGAACCCTTCATTGCTGGTAAAAATAATTATAGTCGAGG[A/G]ATACTTGCAAATCCTGCAATTTAATTATAGCTATCAAAATTTTTACTAATGTGAAACCTTTTGATCTTTTGATATCTCGCAAGTGATTATAGAAATATAAGGTTGAAATCAGTGCTTATA	B	H	H	H	B	B	B	B	B	H	H	H	H	B	B	B	B	H	H	H	H	H	H	H	B	B	H	B	H	H	H	H	H	H	H	H	H	H	H	H	H	H	B	B	B	B
2	7375197	CE2-156	TTTATTAATGTTTTTCAAATAATTTGTTCAATCGAAAATGAATACTGGTTTCATATTGTTTTTTTTTGTTGAAAAAATCA[C/G]ACTATTGAACCAGATGGTGCAGAAATTGAGCAGACCGTCTCCAGATTTTC	B	B	B	B	B	B	B	B	B	B	B	B	B	B	B	B	B	B	B	B	H	B	B	B	B	B	B	B	B	B	B	B	B	B	B	B	B	B	B	B	B	B	B	N	B	B
2	7491089	UCE2-1748	CTCATACCATTCTATCAGACCCCAAAAGAAACTTATTGGAATTACGGAAA[A/G]ACAAACGGATGGGTCCATCTACCCCGTACTAACCCTCTCAAGTGAAGCTCCTCCCACTTTGTACATCTATATTCGCGCGCGGTGAATAAATTTATAAACAACAAAACTGGTGAGGAGAAA	B	H	H	H	B	B	B	B	B	H	H	H	H	B	B	B	B	H	H	H	H	H	H	H	B	B	H	B	H	H	H	H	H	H	H	H	H	H	H	H	H	H	B	B	B	B
2	7538288	CE2-13	GAGCCGCATCTCAAGGTAATTTATTTGTTGTAAAACATTTTGCAGCAGGTTCGCTGCAAATAATTACCTCGCACACACAT[A/G]CCGGTCTTCATATCGATTAATTTGACGAGTATTCGCTCGACGGGCGGTGT	B	B	B	B	B	B	B	B	B	H	H	B	B	B	B	B	B	B	H	B	H	B	B	H	B	B	B	B	B	B	H	H	H	H	H	H	H	H	H	H	H	H	B	B	B	B
2	7671295	UCE2-1755	TTATCCTCACATTTGGATAAAATTACCATTTTAAATAGAATGGAAAAAAA[A/T]AATCTTGCGGTGCAGCTGCAACATTAGTAGCAATTTTCGTAATTTATAAAACAAATTGCGTACATTTTAAAATAATTATACAATTAAAACAGAAACCGGCTTTCATGCTTTTCGAGTGAG	B	H	H	H	B	B	B	B	B	H	H	H	H	B	B	B	B	H	H	H	H	H	H	H	B	B	H	B	H	H	H	H	H	H	H	H	H	H	H	H	H	H	B	B	B	B
2	7671655	UCE2-1756	TGCTTCTTTTCCATATTGATGATTCGGGAAACACTTTGCCATTGTATCCA[A/G]CCATTCTTTTCGTACTTCTGGTGTTCTGAAAAAAATTGACTTTGTAAGATTTTTTTATTTTGGAATGAAACGAATTAAATTCAGTTTTCAAATGGACATCGTCTGAATTGGATTTTATTC	B	H	H	H	B	B	B	B	B	B	B	H	H	B	B	B	B	H	B	H	H	H	H	H	B	B	H	B	H	B	H	H	H	H	H	H	H	H	H	H	H	H	B	B	B	B
2	7740249	CE2-158	AATGTCTATGAAGGCAGTCAGTGAAAACGCTGTAAATCAGGATCACTCTTTGAAGAAAGATTCCATCGAAGCAGTAGAGA[A/T]GAACATTCCGGATTCGCGAAAAGAAATTCTTCAGAAAAACTATTCAATTG	B	H	H	H	B	B	B	B	B	H	H	H	H	B	B	B	B	H	H	H	H	H	H	H	B	B	H	B	H	H	H	H	H	H	H	H	H	H	H	H	H	H	B	B	B	B
2	7807016	UCE2-1763	AAAACCGGTCCACATTTTACTTTTGGCGCCAAGAAATTTCGACAGCAAAA[A/T]TTTCTCTTTCTTTGTCTCATTATTTCGTTTTCACATGTGTGAGGTGAGCGAGTTGGAAAGCAAAAACAGCAGGGCGAAATGGTCATTTTCGCGCGCCCCGCAGCTGATCATGGCAGTACG	B	H	H	H	B	B	B	B	B	H	H	H	H	B	B	B	B	H	H	H	H	H	H	H	B	B	H	B	H	H	H	H	H	H	H	H	H	H	H	H	H	H	B	B	B	B
2	7814030	CE2-159	ATATATAACATTTTAAGTTACAAAGATTTTTAGAAAGACACTAAAAGAATACAGTACATAATGTGAGTCTATAAAACGGT[A/G]AGATGAAAGGCTTAATGTTTTGACAATCGTCTGTCTTCTTTGTCATCGGC	B	H	H	H	B	B	B	B	B	H	H	H	H	B	B	B	B	H	H	H	H	H	H	H	B	B	H	B	H	H	H	H	H	H	H	H	H	H	H	H	H	H	B	B	B	B
2	7872144	CE2-160	ATTTGATCGTAATTCCTGAAATTAAAAATTATTTTCGGACATTTTAGAGCACAGAACTTACATTCACTTTTCCTGCAACA[A/G]TTTTATTCAATTCAACTCCGCTGACCCATGGGTGGTCTTGTGGACGATCA	B	B	B	B	B	B	B	B	B	B	B	B	B	B	B	B	B	B	B	B	H	B	B	B	B	B	B	B	B	B	B	B	B	B	B	B	B	B	B	B	B	B	B	B	B	B
2	7934363	UCE2-1768	TTTTGGTAAAAACTTGAATTTTGCAATTCTGGGAACTGTTCAAGGTTTTTGTACAAAATAAATTAATATAACAACGTTTTATTTTGTTGTATTTTTGATTTGAGCGATTTTAAAATTGTG[A/G]GATCTTGTCTACCGTCAGAATTCTCTACTCTCTCTGTTAACAAATTAAAC	B	H	H	H	B	B	B	B	B	H	H	H	H	B	B	B	B	H	H	H	H	H	H	H	B	B	H	B	H	H	H	H	H	H	H	H	H	H	H	H	H	H	B	B	B	B
2	8035162	CE2-162	TTCGCGTTCATCAACTTCGCTTCATTCGAAGCTTCAGATACAGCATTAGA[A/G]GCTATGAACGGCCAATTTCTTTGCAATCGAGCTATCACCGTCTCATACGCTTTCAAGAGAGATTCAAAAGGAGAAAGACA	B	H	H	H	B	B	B	B	B	B	B	H	H	B	B	B	B	H	B	H	H	H	H	H	B	B	H	B	H	H	H	H	H	H	H	H	H	H	H	H	H	H	B	B	B	B
2	8117631	UCE2-1775	AGAGTCCGCAGACATGATCATGTCTCCCACTTTCTTCACAGCGGCTGATG[A/G]TCCGTGTATGCTCACTCCTTTCACTTCATGTTGTTCGGGTTGATTTGTTGCCCGCCGATGGTGTTATAGAGGGTACATCGTCAAGTGCTGATTGGTGAGAGATTTTTCTCTGGAGCTCAG	B	B	B	B	B	B	B	B	B	B	B	B	B	B	B	B	B	B	B	B	H	B	B	B	B	B	B	B	B	H	B	B	B	B	B	B	B	B	B	B	B	B	B	B	B	B
2	8132801	CE2-163	TGAGAAATCTGGATATTCTCGTGCAAAGTCGAAGTTGTCGAGCTAAACAT[A/G]ATATTTTTTATAACGATCAGTCAAAAAGAATGAACTTACATCTTTTGGCGGGCTCAGCAAGAAACGTCTAGCAAACTCTG	B	B	B	B	B	B	B	B	B	B	B	B	B	B	B	B	B	B	B	B	H	B	B	B	B	B	B	B	B	B	B	B	B	B	B	B	B	B	B	B	B	B	B	B	B	B
2	8204363	UCE2-1778	ATCTGAAACATATAATTTATAGGATGCTAGTTCCTCATTCTCCGCAATCGATATTGGTCGTGTCGACTGTAATTTCAACTTTCACATTTTTGGCGACCATCACGCTTCTTCCACTTTTCT[A/T]CATGAAAGTTCAAAGAATAAATTCTCAAATGCTCACTGATTTGAGAAATT	B	H	H	H	B	B	B	B	B	H	H	H	H	B	B	B	B	H	H	H	H	H	H	H	B	B	H	B	H	H	H	H	H	H	H	H	H	H	H	H	H	H	B	B	B	B
2	8387074	CE2-164	TTCCACGAAAACCGTCGAAAATCACCAAACTTCACCTTCAGCATACTCTG[A/G]CTTCATTACCATTCATCAACCAATTCGTCATCTTTAACAGATCACTGCCTAGTTGTAGCCTGATTAGAGTCTTCGCTATG	B	B	B	B	B	B	B	B	B	B	B	B	B	B	B	B	B	B	B	B	H	B	B	B	B	B	B	B	B	H	B	B	B	B	B	B	B	B	B	B	B	B	B	B	B	B
2	8418705	CE2-11	AAGAGGCAGAATGTGAACAAGACTCGAGCAAATCGACAACTTTCCAAAAAATGAAGGAATTGTTTACAGAAAGACATTTG[A/C]GAATGGCATTGATATTAAGTGTATCTGCATTAACCAATACTGTCGGATTA	B	B	B	B	B	B	B	B	B	B	B	B	B	B	B	B	B	B	B	B	H	B	B	H	B	B	B	B	B	H	H	H	H	H	H	H	H	H	H	H	H	H	B	B	B	B
2	8571615	CE2-166	ACTACGTTAGGCTCAGATGTGAAGTTTTTCAAACGGATGCTCGAACAATCTGCAAAAGAAGCCATTGATAACGCTGAAAC[A/G]GGTCTTGTCATCTATCAAGCTGTTGGTCCACAATGGATTCGATTTGGTGT	B	H	H	H	B	B	B	B	B	H	H	H	H	B	B	B	B	H	H	H	H	H	H	H	B	B	H	B	H	H	H	H	H	H	H	H	H	H	H	H	H	H	B	B	B	B
2	8702017	CE2-167	AGTTGTTTGCAGTGTAAATAAGCGAAAATGTGTGTAGCGTTGCAGTGCTC[A/G]ATAAGTCTATTTTATGCACCATAGCAACTCGCAATAGACTACAACAATGTTTTTAACGCTCAAAAATCCTTGGTTCTTTA	B	H	H	H	B	B	B	B	B	H	H	H	H	B	B	B	B	H	H	H	H	H	H	H	B	B	H	B	H	H	H	H	H	H	H	H	H	H	H	H	H	H	B	B	B	B
2	8712793	CE2-28	TTTAATTATATTTAAACATAATTTAAACTTATGGTTGATTCCGATTGCCA[A/G]AATATTAGTTGTTATGTTACCTTTTATTGGTACTTGGAATGTCATAATCTCAAGAGTTTTTGTTTTCCCGTCTGATGGTG	B	B	B	B	B	B	B	B	B	B	B	B	B	B	B	B	B	B	B	B	H	B	B	B	B	B	B	B	B	H	B	B	B	B	B	B	B	B	B	B	B	B	B	B	B	B
2	8844580	CE2-10	ACGAAAAAAGAAAAGAGTCAACAGTTTGAACGTCCCGCCTTTTTTTCGCATGATCCATCAAGAGGTAGGGGCAGCTCTTT[A/G]GATGCATTTTTGTTCGGCAAACAAATGAAACACATTTTCAAAATGGTTTG	B	H	H	H	B	B	B	B	B	H	H	H	H	B	B	B	B	H	H	H	H	H	H	H	B	B	H	B	H	H	H	H	H	H	H	H	H	H	H	H	H	H	B	N	B	B
2	8866052	CE2-168	TTGAAAGTTCAAATGTGTCACGATAAGTAGTATTTATTCAGAAACATGTGACTTGTAAGTCAAAGCCTACTCTAATTTCA[A/C]GTGTAAAATCAAGAGTAAAATGAGAGCTCCAGCACAAAAATATGCTCATT	B	B	B	B	B	B	B	B	B	B	B	B	B	B	B	B	B	B	B	B	H	B	B	B	B	B	B	B	B	B	B	B	B	B	B	B	B	B	B	B	B	B	B	B	B	B
2	8927514	CE2-169	AGATTTAAAAAACGCCTAATTCAATGGCCTATAGTGCATGAGGAAGGTGA[A/G]TTTTATGATTTCACAAAGAAATATAAAATTGGAAAATTTTTAACATTGTAAAACGGTAATCAAAATGTGAAAACGAATTG	B	H	H	H	B	B	B	B	B	H	H	H	H	B	B	B	B	H	H	H	H	H	H	H	B	B	H	B	H	H	H	H	H	H	H	H	H	H	H	H	H	H	B	B	B	B
2	9007994	CE2-170	CTCCCACTGCGACTCTTTCTCTTTCGAGGGTCCGTTCTTGAATGCTGCCGCTGCGAGTCTGCAATTTGATATACTAATAA[A/G]AATATGTCCATGGATGATGAACATTTGATACTAGATACCCAGAGATACTC	B	H	H	H	B	B	B	B	B	H	H	H	H	B	B	B	B	H	H	H	H	H	H	H	B	B	H	B	H	H	H	H	H	H	H	H	H	H	H	H	H	H	B	B	B	B
2	9052469	CE2-18	ATCTCAACGCTGTATCAATTTCCTCGGATTTGAATCTGTAAGATGAGAGACACTAGAAGTTAGACCAAGGAATTATTTTT[A/G]AACCCCATTGTGATTAGCATATCTTGATTATCTTGATACTGTTGAGATAC	B	H	H	H	B	B	B	B	B	H	H	H	H	B	B	B	B	H	H	H	H	H	H	H	B	B	H	B	H	B	H	H	H	H	H	H	H	H	H	H	H	H	B	B	B	B
2	9064513	CE2-171	GTCTTGCAGGTACGTAGGTAGGCATTTTACCATGACCGCGTAGAAGGTTTGCCCACATCAATCAAGTTTGAAAAAATGTC[A/G]CAAGTTTTTGGCAACGTGCCATGAGATCTTATCTACACGACATCTTGGAT	B	H	H	H	B	B	B	B	B	H	H	H	H	B	B	B	B	H	H	H	H	H	H	H	B	B	H	B	H	B	H	H	H	H	H	H	H	H	H	H	H	H	B	B	B	B
2	9141835	CE2-236	TGGCTGGACTTTTGTTTCATACATATAATTTGTGTTTTGTACGGCTAAACACCACAAAAAGTTATTCATAATTGAAATTT[A/T]TTTCCGTCAACAAATTCTAATTTAAATACCCCCGATTGGAAACTGAAAGA	B	B	B	B	B	B	B	B	B	B	B	B	B	B	B	B	B	B	B	B	H	B	B	B	B	B	B	B	B	B	B	B	B	B	B	B	B	B	B	B	B	B	B	B	B	B
2	9145102	CE2-172	GGAGAGGATTTATGGTAAATATCAAAGAAATACGAATTATCACTTCACTG[A/C]AATCACATTCTCATTCTCAAGCTTCTTGCTTTTCAGATGGAGAGTTTGGATAGAGTGGTGGAGGTCCAATTGATGTCACA	B	H	H	H	B	B	B	B	B	H	H	H	H	B	B	B	B	H	H	H	H	H	H	H	B	B	H	B	H	H	H	H	H	H	H	H	H	H	H	H	H	H	B	B	B	B
2	9216804	UCE2-1832	ACTGGATTAACATACTCGGACAAAACAGGAACAGAAGGCAACGTCTGAAA[A/G]AAAAACAATTATGCCTTGATAGCTTGCACTTTTTTACCTTAAAATCCTCTGGCGGTTCTGATTTTTCACATTTCACCCAAATTGGTTCGAATTTTATCTCCTCAAAGCGATATGGTTGTT	B	B	B	B	B	B	B	B	B	B	B	B	B	B	B	B	B	B	B	B	H	B	B	B	B	B	B	B	B	B	B	B	B	B	B	B	B	B	B	B	B	B	B	B	B	B
2	9307798	UCE2-1837	GGTGGGCTATTATTACTGACTAGTGAGTCTCGTGTTCAGGTTTAGATGAA[A/C]TTTTGTTTTGAGGCAAGGTTATACCTGATAGAGCATTTTTGATTTCGAAATTATTTTGCTCAGACTGAACTATTTCCATTTCTTTCAATGGGTGGCAAACTGCAGTTAGTCAATTCACAG	B	B	B	B	B	B	B	B	B	B	B	B	B	B	B	B	B	B	B	B	H	B	B	B	B	B	B	B	B	B	B	B	B	B	B	B	B	B	B	B	B	B	B	B	B	B
2	9551019	UCE2-1850	AAGTGCTCGTTAAGTAATGAAATAAAGTTAGTCTACAAATTGATCAACCA[A/G]TACATGACTAAAAATTGGTGACTGTTTTGTTTTAGTCTTTACCCAATTTTTATTTCAGCGATTTCATTTTATACTCAAATGTGATTTTTCTACATTTTTTCGAATTTAGAAAAGATCAGA	B	H	H	H	B	B	B	B	B	H	H	H	H	B	B	B	B	H	H	H	H	H	H	H	B	B	H	B	H	H	H	H	H	H	H	H	H	H	H	H	H	H	B	B	B	B
2	9621382	UCE2-1862	GAGAAACCAAGCTCATGGGCCGGACGAAAAAAAAAGTGAAAAAGAAGAAATGAATGAGCACAAAGTATGTGTGCGTCTGTTTGCGGCTGACGACGATTTTTTATCGATTCATCAATCGGG[A/G]ATGCTCTAACCGGATGTTTGGGCAGACCCATCACTGTTCAGTAGCAAACT	B	B	B	B	B	B	B	B	B	B	B	B	B	B	B	B	B	B	B	B	H	B	B	B	B	B	B	B	B	B	B	B	B	B	B	B	B	B	B	B	B	B	B	B	B	B
2	9782566	CE2-177	CAATCAGGCTTTCAATCAATTTACTCCATTTTTTTATAATAGTAAATGGTAAAAAAACATGACTTGTAGAACCCGAAGAT[A/T]CAGACAACTCGCTAATTAAACAATTGGCAAATATTAATTTCAGAAATTCT	B	B	B	B	B	B	B	B	B	B	B	B	B	B	B	B	B	B	B	B	H	B	B	B	B	B	B	B	B	B	B	B	B	B	B	B	B	B	B	B	B	B	B	B	B	B
2	9835807	CE2-178	AGAATATTCCTCATTTTACCTCCATTCTCACAAGCCCATTCTTCCACAAA[A/G]CTGCACCAAATTCTTCACAAACGTGCTTCTTTGATGGAACCTGAGAGTTGGGAATTAACCTCAGGTCAATATTTGGGAGC	B	H	H	H	B	B	B	B	B	H	H	H	H	B	B	B	B	H	H	H	H	H	H	H	B	B	H	B	H	H	H	H	H	H	H	H	H	H	H	H	H	H	B	B	B	B
2	9917206	CE2-179	ATGCGTACTCTTTGACGCCATTCTCCAAATGCCAAAGTTTGGATTCTGTGTTACAAATAAATGTTGCGTTGAGTCTTGAG[A/G]GTGCGACTTGAAGCTGAAAATTCATATTTTTGCTAAAAAGCTAAGTTTTA	B	B	B	B	B	B	B	B	B	B	B	B	B	B	B	B	B	B	B	B	H	B	B	B	B	B	B	B	B	B	B	B	B	B	B	B	B	B	B	B	B	B	B	B	B	B
2	10013190	CE2-180	CTGCTGCTTCTGGTGCAGCTTCTACTGTTCCTACGTGTTGTTGAACAACTGGTTCTTCTACTGATTGGGCGTCGGTTGGG[A/G]CGGATTCAATTGATTCAACGTGATAAGCTACGGCAACTTCTTCTACTGGA	B	H	H	H	B	B	B	B	B	H	H	H	H	B	B	B	B	H	H	H	H	H	H	H	B	B	H	B	H	H	H	H	H	H	H	H	H	H	H	H	H	H	B	B	B	B
2	10051366	CE2-14	TTGAAGAGTTTTATAAAAAAATATGGTGGTTCTTTGATATATTTTTCCCG[A/G]TGTAATGATAGAAATTCCTATCTGGAAGTAAATTTCCAGAGCTCTCTACGTATTCAGATTCCCACGTAAAGATTTTATAA	B	H	H	H	B	B	B	B	B	H	H	H	H	B	B	B	B	H	H	H	H	H	H	H	B	B	H	B	H	H	H	H	H	H	H	H	H	H	H	H	H	H	B	B	B	B
2	10073230	UCE2-1879	TGATTATCTATCATTGGGATTGGGAAAAAAGTTTGTTAAAAACAAAAAAACAAGTGAGTGTTATGAAGAATAACTGGTCCTCTTCAAATCGTAATTAGAGAATGGAATGACTCCCCAAAA[A/T]GCGTTCAAAAAATTCCTGTTGCTTGTGGTGGCTGCTTCTGCTGGCGGCGG	B	H	H	H	B	B	B	B	B	H	H	H	H	B	B	B	B	H	H	H	H	H	H	H	B	B	H	B	H	H	H	H	H	H	H	H	H	H	H	H	H	H	B	B	B	B
2	10180776	CE2-181	GAATTTGGCATCATCGATGGACCAATCCCTGAGAACATAACATTCCGTTT[A/G]ATGGATTGCATTCCGTCATCGAGCCCACTGGTTGCATTTATCTTCATCGCTCCGTACAGGTAATTACAATAAAGTACAAG	B	B	B	B	B	B	B	B	B	B	B	B	B	B	B	B	B	B	B	B	H	B	B	B	B	B	B	B	B	B	B	B	B	B	B	B	B	B	B	B	B	B	B	B	B	B
2	10201018	UCE2-1883	TATTATTTATTCAAATAGAAAATTGTTGAAAGACAGAAACGGTACCCGAA[A/G]AAAAAAGTAGCGATTCGATACTTTTCGGATTTCTAAAGTAAAAAATAATAAAATCATTTTTAATTGCACATTTCCAAATTTTGTTTTAACTACAAAAATATTAATAAAAACATTTCTAAA	B	H	H	H	B	B	B	B	B	B	B	B	B	B	B	B	B	B	B	H	H	H	H	H	B	B	H	B	B	H	H	H	H	H	H	H	H	H	H	H	H	H	B	B	B	B
2	10244718	CE2-182	CGGTCAGTTTGAGTCGATTGTAAAGCATAAACTTCAGAATATTATTTCCAACTTCAAAGCACTTTTTCTCGGTATAAGTC[A/G]GAGTTTTGTAGAAGTTAACAGTAGAATCATTAGAAATCCAATCAGAAATG	B	B	B	B	B	B	B	B	B	B	B	B	B	B	B	B	B	B	B	B	H	B	B	B	B	B	B	B	B	B	B	B	B	B	B	B	B	B	B	B	B	B	B	B	B	B
2	10315533	UCE2-1884	ACAGCCAACTGCGCAAACGTAAGTTTTATGGGGGTTATTTTGAACAATTA[A/G]CTAACAAAGTTGATTCGGTTGTGCAAATATAATATGACCTTCTTTTTATAACTTTTTCGCGAATTTTTACACCATCCTGTGAATTGTTTGTATATATGTATAATGAACTTACAATTAGTA	B	B	B	B	B	B	B	B	B	B	B	B	B	B	B	B	B	B	B	B	H	B	B	B	B	B	B	B	B	B	B	B	B	B	B	B	B	B	B	B	B	B	B	B	B	B
2	10328419	CE2-183	CTTATCCCACACACACACATACACACACACATTTCCTTGGCGATATCATT[A/C]TCGAATATCGGATATCCGATTTCCCGGTTGGTCATTCATCTATTGACTCTTTTAAGACGACGCCCCCGGTAATCAAACAT	B	H	H	H	B	B	B	B	B	B	B	B	B	B	B	B	B	B	B	H	H	H	H	H	B	B	H	B	B	H	H	H	H	H	H	H	H	H	H	H	H	H	B	B	B	B
2	10414082	CE2-184	CATCATTTTGAATAAAAGCGGATATTGCAGAAAAACTGTTACCGGATGTT[A/G]TGCACCTCTGCCAATGAGAATCACAAAAAACAATGGCTATTGTTATAGTTGGCATTTGCGTAGGTTTGCAGGAAATTTTA	B	B	B	B	B	B	B	B	B	B	B	B	B	B	B	B	B	B	B	B	H	B	B	B	B	B	B	B	B	B	B	B	B	B	B	B	B	B	B	B	B	B	B	B	B	B
2	10437279	UCE2-1897	CGGAAACTTATATATTGAAACAAGTTTCATTACAAGAAAAATATATATTGCCGACCACCAAGAAATATAAAGTAACGGTGGTATGCGGGAAATCGTCGGAAATTACTCACATGTTTCAAT[A/G]GAAATTTGACCTTCTCTGACTAGCCGCCCTTTCTTGCTTCAAACCATTTT	B	H	H	H	B	B	B	B	B	H	H	H	H	B	B	B	B	H	H	H	H	H	H	H	B	B	H	B	H	B	H	H	H	H	H	H	H	H	H	H	H	H	B	B	B	B
2	10506943	CE2-185	GTAACCTTATCTTTCTTTTTGAAAGTTTGTGTTGCGGCAATTGGAAAAATTTTGCGGTGAACACGTTCTTTCGAGGTCGA[A/G]CGGCAGAATGAAAGCTATTTAAAAAAAGAAAGCTATTTAATATAAAATTC	B	B	B	B	B	B	B	B	B	B	B	B	B	B	B	B	B	B	B	B	H	B	B	B	B	B	B	B	B	B	B	B	B	B	B	B	B	B	B	B	B	B	B	B	B	B
2	10665733	CE2-3	GATATGATTCTCATTTTCAATTCAATATTCTGTTATTATTTTCCAATTTT[A/G]CCACTTTTTCTCGTCTTTTTGTTCGCCCATTCTTCGCGTCCAAAATTTCATTTTCGTTGCAAGAACCCGAACCGGACCCA	B	H	H	H	B	B	B	B	B	H	H	H	H	B	B	B	B	H	H	H	H	H	H	H	B	B	H	B	H	B	H	H	H	H	H	H	H	H	H	H	H	H	B	B	B	B
2	10694943	CE2-186	TCATTCTCCCATTCTCCCACTTCCCACATTTCTTTCATCCTTTCTGCTGTCGCGCCCCTAAACCCCGCCCATTTTCTGTT[A/C]TGCCCCTCGCTTTGAGAGCTTCTGCTTCTTCTCCTTCTGCCCCAGTTCCA	B	H	H	H	B	B	B	B	B	H	H	H	H	B	B	B	B	H	H	H	H	H	H	H	B	B	H	B	H	B	H	H	H	H	H	H	H	H	H	H	H	H	B	B	B	B
2	10759073	CE2-187	TTGTCGTCTTCTTAAGTCGATAGAGAAGAAAAAGAAGACGTAGAGGAGGG[A/G]ACCGAAGGAGAGCAAGAAGTAAAATAAGCATTGAGAGAAAGAGACAGAGAGAAAGGACCCTCTTGTGTATGTATAGACTG	B	H	H	H	B	B	B	B	B	H	H	H	H	B	B	B	B	H	H	H	H	H	H	H	B	B	H	B	H	B	H	H	H	H	H	H	H	H	H	H	H	H	B	B	B	B
2	10821798	UCE2-1939	AATAATAAATTCAAATTTTCAGGCCTATATTAACCACGAGAAGCCTTTGATTGCTCTGATCAATGGCCCAGCCGTAGGAATTGCTGTGACCGTGCTCGGAATGTTCGACTACGTAATTGC[A/G]ACCGATAAGGCCTCATTCCACACTCCATTTGCCCCACTTGGACAATCACC	B	B	B	B	B	B	B	B	B	B	B	B	B	B	B	B	B	B	B	B	H	B	B	B	B	B	B	B	B	B	B	B	B	B	B	B	B	B	B	B	B	B	B	B	B	B
2	10900050	UCE2-1946	TTCAGCGCAAGGAGTTATTCTCAAATGCCGACTGTAGAATTATATCAAGG[A/G]AAGGCAATAACTCAGTTGACAAATCCAAATTGGCTAGTCAGAGACTCATTCTACAATCCACAGCATGAAGACTTTGATAAAGAAGTTTTATAGAAATTTTTAGTTGTTTTTAGAAGAAAA	B	B	B	B	B	B	B	B	B	H	H	H	H	B	B	B	B	H	H	B	H	B	B	H	B	B	B	B	H	B	H	H	H	H	H	H	H	H	H	H	H	H	B	B	B	B
2	10928858	CE2-188	CAAGAAATGAAGAAGGACGGAAAGAAGGCTGACACGAAGACTGATGAATGGAGATCATTGACTGTAGAGGAACGTCTGAA[A/G]TTTGCTCTCGTGAAGGGAGTTGATCAGTTTGTTGTCGCTGATACCGAAGA	B	B	B	B	B	B	B	B	B	B	B	B	B	B	B	B	B	B	B	B	H	B	B	B	B	B	B	B	B	B	B	B	B	B	B	B	B	B	B	B	B	B	B	B	B	B
2	10993539	UCE2-1949	ACAGATACCCTGAAATGAACGACTGACAACAACGCGTTTAACCTCTCTAGCAGTCACATCCAAAAACATATTTGTACTCCCCACTTGCAAAATCATGGGAACGCCGGCTACTACAATAGC[A/C]GCGATTAATAATAATTTTCGCAAATTCTTCATACTTTTCTTATTGTTACT	B	B	B	B	B	B	B	B	B	B	B	B	B	B	B	B	B	B	B	B	H	B	B	B	B	B	B	B	B	B	B	B	B	B	B	B	B	B	B	B	B	B	B	B	B	B
2	11020989	CE2-189	TGGCCAACTAAACAATCCAATTCAATTTATTTTGCATATTCATATAGTTC[A/T]CTTGTCTCACATGATGTCTGGCTGTAAATTTGATAATTTCCGTCGCCTTTCCTCCGAATATTCTTCTTATTCACACTGAA	B	H	H	H	B	B	B	B	B	H	H	H	H	B	B	B	B	H	H	H	H	H	H	H	B	B	H	B	H	H	H	H	H	H	H	H	H	H	H	H	H	H	B	B	B	B
2	11260841	UCE2-1985	CGGCAATCGAGTTGTTTTGATATTGGCGAGCTTTCAAATCGGCAATTTCCTTTTCGTGTGCTTCAAAGAGCGATTGAAAGTGTGCCATTTGGAAATCCAGCTGAGCCTTGAGATCCAAGT[A/T]CTGTGACTTAAGTTCCTCCATAGATTCTTCAAGTTTCTTCCTGGACTTGG	B	B	B	B	B	B	B	B	B	B	B	B	B	B	B	B	B	B	B	B	H	B	B	B	B	B	B	B	B	B	B	B	B	B	B	B	B	B	B	B	B	B	B	B	B	B
2	11305492	UCE2-1991	TTAGTTTCAAGTTATTTGGGTTCCCAGTGCTCTTTTACTATTTGATGTGTGTCTAGCTCGTTTTGTTGAATTTATTCTTTCAAATATGCCCCTTTTCACCCTCTCTGATGATCTCACTTC[A/G]TTGTTAAATACCTTACTACTTCAATTTCTACTACATGAAACCCATCTACA	B	H	H	H	B	B	B	B	B	B	B	B	B	B	B	B	B	B	B	H	H	H	H	H	B	B	H	B	B	B	H	H	H	H	H	H	H	H	H	H	H	H	B	B	B	B
2	11359136	CE2-12	AAAGCTCGAAAATATTGCTGCTTTGATGAAATCACCAGGTCCCAACGGAT[A/G]CCTTGATTACCGAAATTTATAGTGAAAAGCAAGTCAAAAATCAGGTGAGCAGTTACGTGCAAAATAAATTATAAGGGAAA	B	H	H	H	B	B	B	B	B	H	H	H	H	B	B	B	B	H	H	H	H	H	H	H	B	B	H	B	H	H	H	H	H	H	H	H	H	H	H	H	H	H	B	B	B	B
2	11413686	UCE2-2012	CTGATTAGGATGGCATTTGATGCAAGTACCCACCATGCAAACATCAGGAGAATTCCTTAAACGATCAAGGATTTTATTGAAAAAAAATTCTTATGGAACCGTACCATGCCAGACAGCAAT[A/T]CGGTACCTCCAGTATCTTGAGACATTATAGGTTTGTCGCATTTCCCCGAT	B	H	H	H	B	B	B	B	B	H	H	H	H	B	B	B	B	H	H	H	H	H	H	H	B	B	H	B	H	H	H	H	H	H	H	H	H	H	H	H	H	H	B	B	B	B
2	11492080	CE2-192	GTTGCTTATCGATCACACTGATAAGACCACGTTGTGGTGCGAAAGAGAATTGCGACCTTCGCACCAGTAGAGACACTGAT[A/C]TACCTGTGAAAGATATATTTATTAGAGAGTTTCGTAGTTTTGGAAGCTTT	B	H	H	H	B	B	B	B	B	H	H	H	H	B	B	B	B	H	H	H	H	H	H	H	B	B	H	B	H	B	H	H	H	H	H	H	H	H	H	H	H	H	B	B	B	B
2	11589405	CE2-193	CCTTTGTGCTTATCACATGCGTATATTTTGCCTGCCTATATGCCTAGTTT[A/T]TCCCTATTCCATGGTTTTTGCCAACTGGCCTGGCGGCCTACCTCATGCCTGCCTACACGCGAACCTCATTCTTACCTCAA	B	B	B	B	B	B	B	B	B	H	H	H	H	B	B	B	B	H	H	B	H	B	B	B	B	B	B	B	H	B	B	B	B	B	B	B	B	B	B	B	B	B	B	B	B	B
2	11590697	UCE2-2019	CACGTGGAATATCTACACCTCCAATGAACATGAAATTCAATTTGGGAGAG[A/G]ATATTGGGAGAGACGTGGATAGAGGTGTAATGAATGGATTCGGAGCAGAGCGACAATATCAGGATCCTATGATTGAGATTGAACAAAACCTGGGGAATATTCGATTCGAAAGTGGTAATG	B	H	H	H	B	B	B	B	B	H	H	H	H	B	B	B	B	H	H	H	H	H	H	H	B	B	H	B	H	H	H	H	H	H	H	H	H	H	H	H	H	H	B	B	B	B
2	11619162	UCE2-2020	TCTTCTGCACTCATTTTTAAAGGCTAGAAGTACAGCGCTTGAAAATCAAAAATATGATGTAGAAAGACGATGAAGAATAAAAAGAAGACAGGCGGGCCGCTTCGTTCTCCCGAGAGGTGT[A/C]TTTGTCTCTATTCAGCGTTGTGCTATTTCGAAAATCGACAGCAGGAAGAT	B	B	B	B	B	B	B	B	B	B	B	B	B	B	B	B	B	B	B	B	H	B	B	B	B	B	B	B	B	B	B	B	B	B	B	B	B	B	B	B	B	B	B	B	B	B
2	11671864	CE2-194	CCCGATATTGATCAAATGTCGAAAGTTCCAATGTGCAAATACTTGATGGA[A/G]AAGGTGTTCAAATTGTGTCACGGGCCTGCTTGGTATGCAAGATCTGGTGGAATCAATGCAATTGGATACATGATCGAATC	B	B	B	B	B	B	B	B	B	B	B	B	B	B	B	B	B	B	B	B	H	B	B	B	B	B	B	B	B	B	B	B	B	B	B	B	B	B	B	B	B	B	B	B	B	B
2	11709744	UCE2-2028	ACCGCCTATTTTCCCTAATTTGAGACTTATTCCGGTTTCGGAAAGTTCCGAATATTTTGAATTTTCTGAAAAAAAAAGCAGATTTTTAGAAGTTTTTCACTCCGAAATGCAGAGAAATTG[A/G]CGATAGGCAGGCATGCCTACACGCCTGCCTACCGCCTGTTTTCTCCAATT	B	H	H	H	B	B	B	B	B	H	H	H	H	B	B	B	B	H	H	H	H	H	H	B	B	B	H	B	H	H	B	B	B	B	B	B	B	B	B	B	B	B	B	B	B	B
2	11749165	CE2-195	CCTGTGCCCATTCACATTTTAGACCCAAACACCAGCCATTAAGCCGTCTT[A/G]CGTCCTGCCACGTCACATCAAAGCCATTAATCTTCGATGGCAGTCTGGCTCGGTCAAAATTGGCCTATTTTTGTCTGAGA	B	B	B	B	B	B	B	B	B	B	B	B	B	B	B	B	B	B	B	B	H	B	B	B	B	B	B	B	B	B	B	B	B	B	B	B	B	B	B	B	B	B	B	B	B	B
2	11833638	UCE2-2047	TCAGGCTAAAACAAACCATTCAATTCTTGACATTATTAATCTCAAACAGCGACAACACAACTAGAACACTGAATAAAGATATGCAATCGAAAGGGGGCGAAGATCCGAAGTTCAGAAGAC[A/G]TGTGACGTCAACAGTTCAACGTCGTTCGGCGAGACTGCGTGCCGAGTGAT	B	B	B	B	B	B	B	B	B	B	B	B	B	B	B	B	B	B	B	B	H	B	B	B	B	B	B	B	B	B	B	B	B	B	B	B	B	B	B	B	B	B	B	B	B	B
2	11908243	CE2-196	CAAGTATCCATGACTCAAGTGGATCGGATGTACGAGGATAATCTGGCGCGTAAGAAGAGATCAATGGTGGCCGTGTCCGA[A/G]TTCAACAAGATATATGGACAGGAATATCATCCACCATCATCTTCCGAATC	B	B	B	B	B	B	B	B	B	B	B	B	B	B	B	B	B	B	B	B	H	B	B	B	B	B	B	B	B	B	B	B	B	B	B	B	B	B	B	B	B	B	B	B	B	B
2	11910165	CE2-237	TTAAAATCTCACTTTGTGATCTTTCCCGAATGCTCGTGAAGATGCGTAATAATTATTCCTTTAACATTATTATTAGACGA[A/T]GAGCCAAGTGAGCCAGCAGACGGCGATGCACTCAGCACAGGATGGCTTGC	B	H	H	H	B	B	B	B	B	H	H	H	H	B	B	B	H	H	H	H	H	H	H	H	B	B	H	B	H	H	H	H	H	H	H	H	H	H	H	H	H	H	B	B	B	B
2	12008087	UCE2-2058	GATGAGAACAATGAACAAGTTATGGAGGTGACGAGTCGCCTGGAAAAAAA[A/T]AATGAATTAATGAGAGAAATTGTGTGTTTTTTTTTCTGATGGAAAATGCATGGCTTCTATTGGAACTTGGAACTTTTTCAGTTCCGTGTTTAATGTTTTTACATTAAAATGGATTAATAT	B	B	B	B	B	B	B	B	B	H	H	H	H	B	B	B	B	H	H	B	H	B	B	B	B	B	B	B	H	B	B	B	B	B	B	B	B	B	B	B	B	B	B	B	B	B
2	12008253	CE2-197	AAAACTCTTTTTCTCTAGCGCTCTCCTCAATTTCCCAGCTCTCGGGGGCCCCGCCCATTTTGTCTCCGGGAGCCACCACG[A/G]CGATCGGCACAGAAAAATATATATGGAGAAGGAAGGCCACCGGCAGCTGA	B	B	B	B	B	B	B	B	B	H	H	H	H	B	B	B	B	H	H	B	H	B	B	B	B	B	B	B	H	B	B	B	B	B	B	B	B	B	B	B	B	B	B	B	B	B
2	12109370	UCE2-2081	CAGGCTCCGTGTTTAAAAGATGAAGAATGCGATTTGTTTCCGGATTTTTT[A/G]TGAGTTTTAGAACACTCCGGGCATCTCTGATTCACAGCTATTTCTTCCAGAGGCACCTGCGTTCACCATCAGAACGTCACCAACATCCTGGAGAACCGCCGCTTCAAATATTTCCCCACT	B	N	N	N	B	B	B	B	B	B	B	B	B	B	B	B	B	B	B	N	H	N	N	B	B	B	N	B	B	B	B	B	B	B	B	B	B	B	B	B	B	B	B	B	B	B
2	12181142	CE2-198	TAAAATTCTTTTTTTTTGCTCCAAAATCCCGTAAGCACCTTAATAGCGGCACAAGCCCATCCAGTATGAATAGCCGTAGA[A/T]CCCTGATGTTCTCCATTCAAATCCCGAATCAACTGCGTTACAGTCTCGAC	B	B	B	B	B	B	B	B	B	B	B	B	B	B	B	B	B	B	B	B	H	B	B	B	B	B	B	B	B	B	B	B	B	B	B	B	B	B	B	B	B	B	B	B	B	B
2	12280277	UCE2-2092	GCAAAATCCAACGAATTTCGAGATTTTTTGGCCGAAAATTCATGGAAAAT[A/G]GCAGAAAACTGTCAAAAATGAGAATTAAACAATTTCAAATATTTTTCAAGCGAATTTTCACGCATTTTTCAAGAAATTTGAGGACAAAAATCACCTTTTCATAGTAAAAAAATCAACGGT	H	H	H	H	B	B	B	B	B	H	H	H	H	B	B	B	H	H	H	H	H	H	H	H	B	B	H	B	H	H	H	H	H	H	H	H	H	H	H	H	H	H	H	H	H	H
2	12350449	CE2-31	AATTAGTGTTGTCAATTTACAAGCCCCTAGTTTTATGGTTCATGGGCTCT[A/G]CGATATGGTGCATCGAGTTATTGGGTAATATGTTCTACTTTGATCCTCTAATGTTTTCCTGCGTCTCTCACTATCTCCCC	B	B	B	B	B	B	B	B	B	B	B	B	B	B	B	B	B	B	B	B	H	B	B	B	B	B	B	B	B	B	B	B	B	B	B	B	B	B	B	B	B	B	B	B	B	B
2	12419488	CE2-17	GGAAGCGAGTTTTTACAGTTTCTCAACAATTTCAAGTCAGGGAGAATTTG[A/G]GAGCAATTGCGGTAAGTTTTTTTTGGATATTTTATAAAAAGGTCTAAAAATTATTTTTCAGATTGGCAAGCGGTTAGTTT	H	B	B	B	B	B	B	B	B	H	H	H	H	B	B	B	H	H	H	B	H	B	B	H	B	B	B	B	H	B	H	H	H	H	H	H	H	H	H	H	H	H	B	B	B	B
2	12471041	CE2-201	TATTTAAAGAGCACTACCTATGATTGACAACGCTTCGGATGGCATCCTGAACTTCCAGGATAACCTCCTCGAGCCCAACT[A/G]CATGGGCTCGGTGAGCCGGGTTAGCCTCAACTTGGGCAAGCAGGGTTGAA	B	B	B	B	B	B	B	B	B	B	B	B	B	B	B	B	B	B	B	B	H	B	B	B	B	B	B	B	B	B	B	B	B	B	B	B	B	B	B	B	B	B	B	B	B	B
2	12522556	UCE2-2119	TTGCTCGTCGTTTTCTGTACCAAAACCAAATTTGCTTCTCATTGAGCCCT[A/G]CCTTTTCCGTCAGTTCCTTTGTGAGCTCTCGAGTTACATATTGGTGAGTTTTGAACGCATTTTCGAGAATCTTGAGAACTTCTGTGGAATGTGATAGACCTGGGGTTCCTGTCGCGATTC	H	B	B	B	B	B	B	B	B	H	H	H	H	B	B	B	H	H	H	B	H	B	B	H	B	B	B	B	H	B	H	H	H	H	H	H	H	H	H	H	H	H	B	B	B	B
2	12567819	CE2-202	GGCTTGAAGGTTAGGACCTTCGAATAGTCGCGTGTTTCCAGATCACTTCT[A/G]TACCGGAAAGCCAAAGCGTGTCCAGTGACCGGTTTTTCGATGCACATTCCTCGAAACTGAAAATAAACGGAATTACTTTC	H	B	B	B	B	B	B	B	B	H	H	H	H	B	B	B	H	H	H	B	H	B	B	H	B	B	B	B	H	H	H	H	H	H	H	H	H	H	H	H	H	H	H	H	H	H
2	12654621	UCE2-2137	CTTTTTATCATATTTATACCTTTTCAAATCTCTAGTCAATAGTTTCAATGTAGTGTTGATAAGTTACCCTGAACTTTATTTCAATTCTTTGATTTTCGAATTTTCATCTCAATTTCTCAA[A/G]TTTGCAGTGCTCCTCAAATCATTAAAACCGAAAAAATGAGCAGTGTGACG	B	B	B	B	B	B	B	B	B	B	B	B	B	B	B	B	B	B	B	B	H	B	B	B	B	B	B	B	B	B	B	B	B	B	B	B	B	B	B	B	B	B	B	B	B	B
2	12659882	UCE2-2141	TTTTATTTCCTCCTTGCAAGTCTTTTTTCGGAAGTTTTCGGGAAGTTGAT[A/G]ACTGGGGATTTTGGATTTTTAGGCCACGGTTCTAAAGACTTAGGCTTAGGTTTAGGCTTAGGCTTAGGGTCAGGTTTAGGATTAGGATTAGGCTTAGGCTTAGGCTTAAGATTAGGCTCA	H	H	H	H	B	B	B	B	B	H	H	H	H	B	B	B	B	H	H	H	H	H	H	B	B	B	H	B	H	H	H	H	H	H	H	H	H	H	H	H	H	H	H	H	H	H
2	12734621	CE2-204	GCCTTCTTCTCAGTAACTCCAATATATTGTTGCTCGAGGGGAACTGGACGATAGCTGTTATCAAAGAAGTGCAAATGCTC[A/G]GGCTTCACTCGCAAGAACGTCGCCACATCTTGATAATTCGGAAGAGTTGC	B	B	B	B	B	B	B	B	B	B	B	B	B	B	B	B	B	B	B	B	H	B	B	B	B	B	B	B	B	B	H	H	H	H	H	H	H	H	H	H	H	H	H	H	H	H
2	12787738	CE2-245	TCGGCTTCTGTGATGAAATCTCTGAAAATTTCGAAATTTTTAAGGTTGCAAGCGCGCTCCAATGCTAATAATCTTTTTTT[A/T]AACTTGCAAATACGCTCTACGGATAATTCCCCAGAGTTTCGCTGCTTCCA	H	H	H	H	B	B	B	B	B	D	D	H	H	B	B	B	B	H	D	H	H	H	H	B	B	B	H	B	H	H	H	H	H	H	H	H	H	H	H	H	H	H	H	H	H	H
2	12889415	UCE2-2150	TGTATCACAGGAGAGTACTGTATCGCAGGAGACTACTGTATCGCAAGATACTACTGTATCGCAGGAGACTTCTGTATCGCACGAGACTAATGTATCACCGGACACAACTGTATCACAGGA[A/G]AGTACTGTATCGCAGGATACTACGGTATCGCAGGAGACTACTCTATCGCA	H	H	H	H	B	B	B	B	B	H	H	H	H	B	B	B	B	H	H	H	H	H	H	H	B	B	H	B	H	H	H	H	H	H	H	H	H	H	H	H	H	H	H	H	H	H
2	12955759	UCE2-2153	GTGAGCATTTTAATGAAATTTAAAGCATTTTTTCAATATTCTAAAATATACATTTTCCAGATCCCGACGCCGTCAGAGAGCCGCCAGCCGCATGGATGAAAACGCCGAGCGAAACCAAAT[A/T]ATTACGCAGAGAGTAAGATTTTTTAAAGTTCACCGGATAATTTGAAAAAA	H	H	H	H	B	B	B	B	B	H	H	H	H	B	B	B	B	H	H	H	H	H	H	H	B	B	H	B	H	H	H	H	H	H	H	H	H	H	H	H	H	H	H	H	H	H
2	12986531	CE2-205	TTTATTTCTCCCCCACCACCTTTAAAAAGTTCATCCAAACACTAAACCAC[A/G]CACACGACATTTGGCCTATTGTTTTGGGAGCCACCCATTGAACACAGTGGTGGGTTCCCAAACTCATAAATTGTACCGGA	B	B	B	B	B	B	B	B	B	B	B	B	B	B	B	B	B	B	B	B	H	B	B	B	B	B	B	B	B	B	B	B	B	B	B	B	B	B	B	B	B	B	B	B	B	B
2	13076492	UCE2-2169	GGCGGAGACGCCGGGAATTATCGAGTTATAAATCATGATATTTGTTCGGAAAAAAAGGTTACGAAATTATTGATGATGTACATTGGAAATTGGAAAGTTTAGTGGTTTGTGTGCGTGAAT[A/G]TTACATCAGCGGGGTGGTTTTTGCACAGGAGAAACAAAAATCAGAAAAGT	H	H	H	H	B	B	B	B	B	H	H	H	H	B	B	B	B	H	H	H	H	H	H	H	B	B	H	B	H	H	H	H	H	H	H	H	H	H	H	H	H	H	H	H	H	H
2	13081888	CE2-206	AGCAGACCAAGTGTAAGCTTTTGGAACTTAGACTAGCGTGTATATAACAA[A/C]TTTCAGTTATTCGAGTATTATATTGTTGTTGGCGAAGAAGGCTCCTCGCATACAAGAAGCGTCTACACGAATCCTGAAAC	H	H	H	H	B	B	B	B	B	H	H	H	H	B	B	B	B	H	H	H	H	H	H	N	B	B	H	B	H	H	H	H	H	H	H	H	H	H	H	H	H	H	H	H	H	H
2	13123699	UCE2-2174	AGAATACCTCCGACGTTGTCGTCTGAAATTTTAAATTCGGATTAATTTTT[A/T]AAAGTGTTTCGAATTTTTCACCGTCAATAGCATAGTCTTCATAAAGAACTGCAAGAAGATAGTGAAAATCGGTGGAACTGATGGCTTTAAGTGTGACTTCTGCTTTTCCGGCTTCTTTGA	B	B	B	B	B	B	B	B	B	B	B	B	B	B	B	B	B	B	B	B	H	B	B	B	B	B	B	B	B	B	B	B	B	B	B	B	B	B	B	B	B	B	B	B	B	B
2	13178711	CE2-207	TGAAGACATCCGGAAAAAATGAGCTTGAAAACTGCCCCAGAGTACTTTTA[A/T]ATTAGAAAAATCCTAAATACACTTTAACAAAAAAACTTTAGGTTTTTTCTTTCATAAGTTCTTGTAAACTTTCTACAAAT	H	H	H	H	B	B	B	B	B	H	H	H	H	B	B	B	B	H	H	H	H	H	H	H	B	B	H	B	H	H	H	H	H	H	H	H	H	H	H	H	H	H	B	B	B	B
2	13181606	UCE2-2182	TGGAGCTCTATTTCCCCACCGTTGCCACTAGCGACACGGCTTTCAGATTC[C/G]GAAAGGGAAGGCTCTCGAAAATTTTGGGTGGAGCCGAGTGCAACTGCTACTCCGTTTCTTCTACTTTTTGTCTCTGTTTTCCGTTTTTCACTGATTCCGTTTGGCTTCATCATCATCTTC	H	H	H	H	B	B	B	B	B	H	H	H	H	B	B	B	B	H	H	H	H	H	H	H	B	B	H	B	H	H	H	H	H	H	H	H	H	H	H	H	H	H	B	B	B	B
2	13213386	UCE2-2192	GTTGGTCTGTCAAGCCTTGTCACACTGATCACACTTCGGAAGCTGACGGATCACACGAAGCTTGTTCATGACACGCTGGCGAAGATCGGAGCACCTCAGTACATTCTATCGAAGGCGTTG[A/G]CTGCGAAGTCTGGAAAAATGGAAGCCTTGAAGCAACTTCTCATTGAATGT	H	H	H	H	B	B	B	B	B	H	H	H	H	B	B	B	B	H	H	H	H	H	H	H	B	B	H	B	H	H	H	H	H	H	H	H	H	H	H	H	H	H	B	B	B	B
2	13279431	CE2-208	TTTCTAAAATTTGTAAGTTTTTGAAAATGGACTTCCGTGGAACTCGATTC[A/G]CTAAAAAGAAGGCGGAGCTTAACTAAAAATGGGCGTGGCTTACAAAGTTTTTTACTACACAAATTCATAGACAATGTGTT	B	H	H	H	B	B	B	B	B	H	H	H	H	B	B	B	B	H	H	H	H	H	H	H	B	B	H	B	H	H	H	H	H	H	H	H	H	H	H	H	H	H	B	B	B	B
2	13408984	UCE2-2227	CAAATAAAATGAGAAAAATTGTTTATCATTTTTTTAAATAAAAAAAAGAACTATTTTCAGTTATGTGAGCAAAGAAGACATTCGAAAAACCGCCGAGCCGAACACAAAATCGATTATCGT[A/G]AAATCAGAACTGGATACGAGCAGCTCCTTTGAGGTTCGATTTTTTGGCGA	B	B	B	B	B	B	B	B	B	B	B	B	B	B	B	B	B	B	B	B	H	B	B	B	B	B	B	B	B	B	B	B	B	B	B	B	B	B	B	B	B	B	B	B	B	B
2	13418996	UCE2-2243	GCTATCCCCAAATTTTCACCTTTTCTCCTTTTCCAATAGGAACTAAAAGGTGCTCTACAACTCGGTGTGCTCAAAACCGCCGACTCGGTTGCTCTGCGAGCCGGCGAGCGAAACGGTCTG[A/G]ATATGGTGGTCGAAGAGGACGTGGTCAGTCAAGTCGGAGCTCTCGTCTGG	B	B	B	B	B	B	B	B	B	B	B	B	B	B	B	B	B	B	B	B	H	B	B	B	B	B	B	B	B	B	H	H	H	H	H	H	H	H	H	H	H	H	B	B	B	B
2	13516256	UCE2-2248	TCCTTCTACTTATGTTAGCACTTTTTCCTGTTTCAGAACTTCCCAGCGTTCCAAACGGCGTTCAACTGCCCACTTGGCTCGAAGAGTGCTCCGGAACAACACTGTGAAGTATGGGTTCCG[A/G]GAAAATATCAATAATTATGTTTTGAGCTTACAATTAGAAAATTATTTCCT	B	H	H	H	B	B	B	B	B	H	H	H	H	B	B	B	B	H	H	H	H	B	H	B	B	B	B	B	H	B	B	B	B	B	B	B	B	B	B	B	B	B	B	B	B	B
2	13601155	CE2-210	TCAGCATCAAAATCCACTGGAGATTTAAACATGGTTAGTGAGTATTGCGATGATGCTCCACAGTTACTTGGTGTTGAAAA[A/G]TAAAACTCGGTCTGAAGTTTATATCGCGTTTTTTTTAAAGCACAGATATA	B	H	H	H	B	B	B	B	B	H	H	H	H	B	B	B	B	H	H	H	H	H	H	B	B	B	H	B	H	H	B	B	B	B	B	B	B	B	B	B	B	B	B	B	B	B
2	13694563	CE2-211	TTTCCGCATGAAATCGACAAGCTCAGTGTGCTCAAAATCACGCAGACAAA[A/G]ACTTTCGATGAGGTAATTATCCTGAAAAAGCTGTTTTAAATATTAATTTTCTAATTTAATTCTTTTTCAGGTCGGTCACC	B	B	B	B	B	B	B	B	B	B	B	B	B	B	B	B	B	B	B	B	H	B	B	B	B	B	B	B	B	B	H	H	H	H	H	H	H	H	H	H	H	H	H	H	H	H
2	13813025	CE2-238	TTCAGTTTTTTACCGATATGACAAAATTGGGAAATTCACAATAAAAAATT[A/T]AAAAAAAGCTTATTGGAAACCCATTTATTTATCTACACTAGGAAAAATTGCAACCGACGTCCTACGGGTTTATGGAAAAC	B	H	H	H	B	B	B	B	B	H	H	H	H	B	B	B	B	H	H	H	H	H	H	B	B	B	H	B	H	H	H	H	H	H	H	H	H	H	H	H	H	H	H	H	H	H
2	13874418	UCE2-2279	TCAAAAAATTATGAAAAAAACTGCCTAAAAATACGAAAATCCACTTTTTT[A/C]AGGGAAAAAATTCGGAGTTTTATCAGAAAATCGGGGAAAATTATGAAAAACTTAAGTTTTAGGGCGAAATTACCCGAAAAATCTGCGAATTTTCGGATTTTTATCAGAAAATTGGACTAA	B	H	H	H	B	B	B	B	B	H	H	H	H	B	B	B	B	H	H	H	H	D	H	B	B	B	D	B	H	H	H	H	H	H	H	H	H	H	H	H	H	H	H	H	H	H
2	13927149	UCE2-2281	TCTTACAGAAATTCATGGAGCATTAAACTTGGAGAAAAAATTGAATGTGACCCTCACTGCTAAGGATATCAAAGCTTCTCCTTACTATAAGGATAAGGTACTCTCCCTGCCAATTTCCAA[A/G]GAGTCTGGAGCAGAACTTTGGCAGCACTGGACGGATCAAGCATTTTCAGG	B	H	H	H	B	B	B	B	B	H	H	H	H	B	B	B	B	H	H	H	H	H	H	B	B	B	H	B	H	H	H	H	H	H	H	H	H	H	H	H	H	H	H	H	H	H
2	13980551	CE2-233	GCAATATGTTTTCACCAATAAATTACATGGTGGGGTTATTATGGGTTTTA[A/G]ATTTTGGGAGAGTAAATAACTCATAATTTTGAGTTTATATACTATCTAATGATATCATTGTCAATGATCATATGAAAATT	B	H	H	H	B	B	B	B	B	H	H	H	H	B	B	B	B	H	H	H	H	H	H	B	B	B	H	B	H	H	H	H	H	H	H	H	H	H	H	H	H	H	H	H	H	H
2	14040858	UCE2-2289	CCGACAACTTTCGCAAACTTTCGACAAATTTGTCTGACTTTCGCTAACTT[A/T]TCATCAAAAGCTTTGCCACTTTTGTCAACTTTCAACCAACTTTTGTCAAACTTTGTTCAGTTTTCGCAAACTTTCGTCCACACTCGATCGACTACCTTGTAGCTCTTAACAACATGGTGC	B	B	B	B	B	B	B	B	B	B	B	B	B	B	B	B	B	B	B	B	H	B	B	B	B	B	B	B	B	B	B	B	B	B	B	B	B	B	B	B	B	B	B	B	B	B
2	14041031	CE2-214	AAAGCTAGTCAAAATTTGACAAAATTTGGAACAAGTTAGTCAAAAGCTGGCGGAAGTTAGAGAAAGCTAGTCAAAATCTG[A/G]CAAGACTTGAAAAAAGTTAGTCGAAAGCTGGCGGAAGTTAGAGAAAGCTA	B	B	B	B	B	B	B	B	B	B	B	B	B	B	B	B	B	B	B	B	H	B	B	B	B	B	B	B	B	B	B	B	B	B	B	B	B	B	B	B	B	B	B	B	B	B
2	14132471	CE2-215	CCAATATGGAGCTGGGGAGGCCTAGAAATCCAAGTCACTAGGCCACTAAT[A/T]TAAAGCTAGTGGGCTAGATATTTAGACTTTTGGTACTTGCAATTTCAGAATTCTAGGCCACCGATCAGTAACTGGTGGCC	B	H	H	H	B	B	B	B	B	H	H	H	H	B	B	B	B	H	H	H	H	H	H	B	B	B	H	B	H	H	B	B	B	B	B	B	B	B	B	B	B	B	B	B	B	B
2	14204542	CE2-216	CGCTGGAAAGAAATTAAAATTTTTGGGGAATAATTTTAAAGGAGCAGAGA[A/G]TCAAACACATTTTTTGGATTAAATGACAGAAAATAGACCCTAATGACCGAATACAACTGTTAAAAATGTTTTTAAAATTT	B	H	H	H	B	B	B	B	B	H	H	H	H	B	B	B	B	H	H	H	H	H	H	B	B	B	H	B	H	H	B	B	B	B	B	B	B	B	B	B	B	B	B	B	B	B
2	14276113	UCE2-2306	CTGATTCCACAATTTTATAACCAAATTTCTAAGATTTCAACGCGAAAATTGGATTCTTATCAATTTTTTACAGCGGAAAACCCAACAACACGTGACAAATAATGAACAATTGCAAAAAAA[A/C]CGAAAAATACGCCGGAAATATATTTAAATATGCCTCTGGGGTTTAGAAAG	B	B	B	B	B	B	B	B	B	H	H	B	B	B	B	B	B	B	H	B	H	H	B	B	B	B	H	B	B	H	B	B	B	B	B	B	B	B	B	B	B	B	B	B	B	B
2	14358453	UCE2-2313	TCCTTAATTGCTAAAAATCTAAATTTAAATTTTATCGGCGTCTTTCAACATGAACGGTGGAATGATGCGTGGCAATCAGATGCCGAATGTTACTCTAACAATTCAACCATCTACATCGTC[A/G]ATGCAGAATTCTCAGCCGAGAATTATGAACAATCACCACCATCCGCATAA	B	B	B	B	B	B	B	B	B	H	H	B	B	B	B	B	B	B	H	B	H	B	B	B	B	B	B	B	B	B	B	B	B	B	B	B	B	B	B	B	B	B	B	B	B	B
2	14490774	UCE2-2326	AGTGAGATTATTCCAACAAATTGAAATAATGCTCTCCATCCGATCCACTC[A/G]ATCAGGATGCTTCCAATTGCACCGGCAAGCACTGTTCCCCAATGTGAACCTGGAAATTCAAAATTAAAAAAAAGACTAATATTTGAAAAAATACTTTTTAATCAATTTGTTGTCCTATTT	B	B	B	B	B	B	B	B	B	B	B	B	B	B	B	B	B	B	B	B	H	B	B	B	B	B	B	B	B	B	B	B	B	B	B	B	B	B	B	B	B	B	B	B	B	B
2	14543363	UCE2-2332	GCTGTGCGGATTTCTGGTGGGACGTAGAGACTAGCTGAAACCTAACAGTATGTTAAAAATTGTCGAAAATTGTAATTGTAAAATTGTATATCTTACCCATTTTCTGCCACTGCTTCTCGG[A/C]CTCATTGTCCACTTTACAATTGATCCTTCCATGCTTCTCCCAACGTTTCA	B	H	H	H	B	B	B	B	B	H	H	H	H	B	B	B	B	H	H	H	H	H	H	B	B	B	H	B	H	H	B	B	B	B	B	B	B	B	B	B	B	B	B	B	B	B
2	14580800	CE2-219	TGGATTAATAATGTGAGAGCTTACCACTTGGCGAACATGTTGAACTGGTT[A/G]GGTACTTTGATGTGTCGATGCTTCCTTGTATTTCTTATATACCATTTAGTTGCAACACTAAATACTGATCATTGGTTTTA	B	B	B	B	B	B	B	B	B	H	H	B	B	B	B	B	B	B	H	B	H	B	B	B	B	B	B	B	B	B	B	B	B	B	B	B	B	B	B	B	B	B	B	B	B	B
2	14636230	UCE2-2338	TTACCTACTAATATTACTATTACGCCTTGAGAATATTGTGATAACAACTG[A/G]AATTGTCACGGAAATTACTTAAAACTGGAAGAACTTTATTATTGATGGAATATCTTAGCCCATTTATTACGAAGTGAAACGATTTTATTTGCAGTATTAGAAAAATCTATAAAATTGGTC	B	H	H	H	B	B	B	B	B	H	H	H	H	B	B	B	B	H	H	H	H	H	H	B	B	B	H	B	H	H	B	B	B	B	B	B	B	B	B	B	B	B	B	B	B	B
2	14649851	UCE2-2339	TGGATGTACCGATTCAAATTTTACAGGTCTCTTGACAGCCAGGAAGCTGGTGTCAGATGTGAAACCCAAAGGTTGAGGAATTTCAGTTTTTTCTTCACATCGTAGACCCGTAGTCCCCAG[A/C]GGACAGACACATTGCCAGCTTTCTTCGTTGTCCAGGCAAATTCCAGTGTT	B	B	B	B	B	B	B	B	B	H	H	B	B	B	B	B	B	B	H	B	H	B	B	B	B	B	B	B	B	B	B	B	B	B	B	B	B	B	B	B	B	B	B	B	B	B
2	14772423	CE2-221	CTGAATTGCTTACCCGTCTTCTTATGATCCCCATCTTCCGTGACCTTCTTCTTCTCATCGACCGTGTGCATCTTGCTCTT[A/C]TTCACCTTCTTCTCCTCTCCACCATCGGCCGTCTTAGTGTCTGCCCCATC	B	H	H	H	B	B	B	B	B	H	H	H	H	B	B	B	B	H	H	H	H	H	H	B	B	B	H	B	H	H	B	B	B	B	B	B	B	B	B	B	B	B	B	B	B	B
2	14856339	CE2-29	CATCAACTTCATAATCAGCACCCTCCACAGCATTATCATCTCGTTTCCAG[A/G]CAGAATTCACCAGGCAAGCCACAATTTCTCCGCTCTGTGTAGTGACTACTGTTGAGAATGGGAATTGGAGGCATCTCGCC	B	B	B	B	B	B	B	B	B	H	H	B	B	B	B	B	B	B	H	B	H	B	B	B	B	B	B	B	B	H	B	B	B	B	B	B	B	B	B	B	B	B	B	B	B	B
2	14940653	UCE2-2385	GCAGGAAATTAGCTAAATTAGCAAAATTACGCGAGAGAGAAATTACGATGTCTAGTAGTAGCATAAAACAAGAAAAAAAATGAGGAAAAGCTCATTTTTATCCATTATTTCGAGTTTCAA[A/C]GCGGAGAGACTAGTTTGAGACTAGCACCCGACACCTAACGGGTTTCTAAA	B	B	B	B	B	B	B	B	B	B	B	B	B	B	B	B	B	B	B	B	H	B	B	B	B	B	B	B	B	B	B	B	B	B	B	B	B	B	B	B	B	B	B	B	B	B
2	14955649	CE2-222	ATAACTTGTTGAAACGTTTATGTGTACTTTGGCAAGGTAGGTAGAGGTAG[A/G]TAGACTAGGTAGGTAGGCTAGGTAGGTAGGCAGGTAGAGTAGGTAGACTAGGCAGGCAAGCAATTATTTTTTTGCAGAAA	B	B	B	B	B	B	B	B	B	H	H	B	B	B	B	B	B	B	H	B	H	B	B	B	B	B	B	B	B	B	B	B	B	B	B	B	B	B	B	B	B	B	B	B	B	B
2	15025386	CE2-223	TCTCTTCACATTATTCATGCTCCTTGGCTCATTTGCTGGCAGTGTGCCAACAAAAACTTTGGCTCATTTGGTAGTGATAC[A/C]TTTAATTGGTGAGTTTTTTCGAAATAACTGAAAAAATAGGCAATTTTTTA	B	B	B	B	B	B	B	B	B	B	B	B	B	B	B	B	B	B	B	B	H	B	B	B	B	B	B	B	B	B	B	B	B	B	B	B	B	B	B	B	B	B	B	B	B	B
2	15025609	UCE2-2397	TATTGAAGGCATTCTAATATACACACATGAAATTAGGTTATCACAGGTTA[A/T]GTTGGAGCATTTCGTAGATTAAGCATCTGAGCTGGAGCTCGTATCAAGCCCAATTATCGGACAATACTGCTCGTCGGCACCCTCCAAATATCGATTCTCTATCACTAAACAAGCAGTCTT	B	B	B	B	B	B	B	B	B	H	H	D	D	B	B	B	B	D	H	B	H	B	B	B	B	B	B	B	D	B	B	B	B	B	B	B	B	B	B	B	B	B	B	B	B	B
2	15101282	UCE2-2400	CTCGGTTTGGCGTATGAAATCGGACGGCTTGAGGTAGAATCTGGCTCATCAGAAAAAATTTTGAGAAAAAAAAATACATTTTCAGACACATATTTCGAGCCCAAATCGGAAACAAGTACA[A/T]GATTTGATGAATCGATTGGAGACATTCAATTCGCCACGTCAACTTTTGCA	B	B	B	B	B	B	B	B	B	H	H	B	B	B	B	B	B	B	H	B	H	B	B	B	B	B	B	B	B	B	B	B	B	B	B	B	B	B	B	B	B	B	B	B	B	B
3	21514	CE3-28	AAGCTCTTGGCGTTCGAGGCATTGAGCACCAACTGCGGTGGTACTGTAGAGGAGGTACCGTAGCCAAAACTTTCCGAGTG[A/G]TGATGCTCTGAATTATCGAACGAGAAGCCTTGCGAGTCCGAGGTGTCTGA	B	B	B	B	B	B	B	B	B	B	B	B	B	B	B	B	B	B	B	B	H	B	B	B	B	B	B	B	B	B	B	B	B	B	B	B	B	B	B	B	B	B	B	B	B	B
3	49789	UCE3-537	TACGCTGTGGTGCAGAAGGTCACAGGTTCAAATCCTGCTGAAGGATTTAT[A/G]TTTTTCTAGGCGCGTAATTTGAATATTCCCGTCTCAATCCTCAAAAAACCGAATTTTTATGCTATATTCGGTGAGCTTTATACTCTCTAAAAGTGCCCACCCACCATTTTTCAGACATCC	B	B	B	B	B	B	B	B	B	B	B	B	B	B	B	B	B	B	B	B	H	B	B	B	B	B	B	B	B	B	B	B	B	B	B	B	B	B	B	B	B	B	B	B	B	B
3	137701	UCE3-563	TAGCCTCTTTTTTCAGACTCTCCTACAAGAACTAGGAGACATGGTGAACAATCGGGAGCTAACATCGGTGTGCACTCATCTTCCAATCGCCATTGATCAAAAGAACAAGGATAAAATAAC[A/G]TTTTATGGACAACAGGTGGCCGAGTTGTGCAATAAAATGACTGACAATAG	B	B	B	B	B	B	B	B	B	B	B	B	B	B	B	B	B	B	B	B	H	B	B	B	B	B	B	B	B	B	B	B	B	B	B	B	B	B	B	B	B	B	B	B	B	B
3	173669	UCE3-584	TGTATTGCGGTGACGTAGACATCTGGAACTGTCGACTGGAAAGGAGACGG[A/G]CAGCTGGCAATGAGATGATCACAGTTGCCAACTAAACTATTAAGTATACTATAGGACCCCTAATTGAAAAATTAATGAAACTATAATTTGTAGTACATACATATGAATGTCTAAACGAAT	B	B	B	B	B	B	B	B	B	B	B	B	B	B	B	B	B	B	B	B	H	B	B	B	B	B	B	B	B	B	B	B	B	B	B	B	B	B	B	B	B	B	B	B	B	B
3	236353	UCE3-590	TTTGGACAAATTTCGCGTCAAAATTCGTTATTTTTGCGAAAAATCTGGAA[A/T]AACGGTCCAAAATTCATAGAAATTCAAATTTTGAGTCAAAATTATTGAAAAATCGGCTCAAAATCAAATTTTTGGGATATTTTGCACCCGATTTCACAAAAATCTGGCGAAATTCTTAAT	B	B	B	B	B	B	B	B	B	B	B	B	B	B	B	B	B	B	B	B	H	B	B	B	B	B	B	B	B	B	B	B	B	B	B	B	B	B	B	B	B	B	B	B	B	B
3	252490	CE3-102	GCAAAATAAAGCAAAATAAAAATAGACAAAATTTAAAAAAAACGCGGAAAAAATCTCATTTTTTCATCGATTTTTGCCCA[A/G]TTTTGCAGCTGAAAACCCACAAATTTTCAATGAATTTCGGACAGTTTTGG	B	B	B	B	B	B	B	B	B	H	H	B	B	B	B	B	B	B	H	B	H	B	B	B	B	B	B	B	B	B	B	B	B	B	B	B	B	B	B	B	B	B	B	B	B	B
3	360482	CE3-103	ACTTTAGCCCCCTTCCTAATGATAGCTGTCAAGCATGAGTTGATGACAGAAACAGAGGAAGAGAAAAAGAAACAGCACAA[A/G]AAAGAGTGGAGGAAGCAAATCCAAGCGTATCCTCTAAGAAGATGTTTGCA	B	B	B	B	B	B	B	B	B	B	B	B	B	B	B	B	B	B	B	B	H	B	B	B	B	B	B	B	B	B	B	B	B	B	B	B	B	B	B	B	B	B	B	B	B	B
3	371938	UCE3-594	AAATCGTCCGAGCCGTTAGTCCTCCTTTAACTCCGTGTACTCCCGGAATGTAACTTTAAAAAACTGAATTTCTTCCCTCAAAACCACGACTTTCAGGGTAAAAAGCTAGACAATCCGGAC[A/G]CAGACAGTGGCGAAGTGTCCGAGGAAGACGATTCTCTGGCTAGTACGACG	B	B	B	B	B	B	B	B	B	H	H	B	B	B	B	B	B	B	H	B	H	B	B	B	B	B	B	B	B	B	B	B	B	B	B	B	B	B	B	B	B	B	B	B	B	B
3	447772	UCE3-595	CTTTTGAGTAAGCTGAATAAGGAACTAGTCAGTTAATCGAAAACGTAAAT[A/G]ATGTTACAGGAAAGTCATTAATTTCTCGTACTTAAAAACCAAAATTCAACATTTTGTTATGGATATTTATACATCAGTCTGCCTAGGAATGTTACAACTAACAAGTCTGAATATCTTATG	B	B	B	B	B	B	B	B	B	B	B	B	B	B	B	B	B	B	B	B	H	B	B	B	B	D	B	B	B	B	B	B	B	B	B	B	B	B	B	B	B	B	B	B	B	B
3	540365	CE3-104	AGTTCACGAAATATTGCAAAGAGCATATGGGATTGTCAATTTTGACAGAA[A/C]ACTTGATTTTTCTTAAAACCTAGAACATGAACGTAAACGTGTAACCTAAAAAATTGGGCCTAAAATTTATTTTCAATAGC	H	H	H	H	B	B	B	B	B	H	H	H	H	B	B	B	H	H	H	H	H	H	H	B	B	B	H	B	H	B	H	H	H	H	H	H	H	H	H	H	H	H	B	B	B	B
3	694494	UCE3-614	AGTAGATCCGAACTATCAGGGGCAGGATGGGCATACAGGTAGATTTGTTG[A/G]ACCATTTCACATGATTTGATTTTTTTAAATTTTGTTTAGCACTTCACTCTGCTTGCTACCATGGTCATCTGCGAATTGTACAATACCTTCTCGAAAATGGAGCTGATCAATCCTTAGCCT	H	H	H	H	B	B	B	B	B	H	H	H	H	B	B	B	H	H	H	H	H	H	H	B	B	B	H	B	H	B	H	H	H	H	H	H	H	H	H	H	H	H	B	B	B	B
3	746759	CE3-21	GAGGGTTCTGGAAAAAATAAGAATTATTGAAAAAAAAAATAGTTGTACATCGATGTGTGTACAAAAAGTACTATGATTGG[A/G]AGTAAACAAGAAAAAGAAGACGACAAAGGCGATGGAAGAGAAAAAACGAT	H	H	H	H	B	B	B	B	B	H	H	H	H	B	B	B	H	H	H	H	H	H	H	B	B	B	H	B	H	B	H	H	H	H	H	H	H	H	H	H	H	H	B	B	B	B
3	811704	UCE3-619	TCTCATATCCATATTGAGATCTCAGAGGGCGTGGCCTGCGCAGCGATTGG[A/G]CATCCATGTGGTAACTCATCTATACCGTAGAGAAAAGAAGCTTCCAGAAAATTTTGCGGAATTGGCCCCTAATAGGTTTTCTGTTCATGAAAATTTATTCCAAATTTTTGTACTTTTCAA	D	D	D	D	B	B	B	B	B	D	D	D	D	B	B	B	H	D	D	D	H	D	D	B	B	B	D	B	D	H	H	H	H	H	H	H	H	H	H	H	H	H	B	B	B	B
3	844837	UCE3-622	TTGACGGGAGCCTTTATGTTTTCTATTCCCTTTCTTCATTTTTTTCTTACATTCCAGTTGGTAAATATTGGGTGGAGGTAGGAGAGGGAGAAAGGTAGAGACAGAATGAGATAACAGACT[A/G]TTCGGTTTACTTATGTTACTTTGTGGCCTAGTTTTGGTGTAGTATTATTA	H	H	H	H	B	B	B	B	B	H	H	H	H	B	B	B	H	H	H	H	H	H	H	B	B	B	H	B	H	H	H	H	H	H	H	H	H	H	H	H	H	H	B	B	B	B
3	901697	CE3-106	TAAGAAGAACTATTTCTAGTGTGTGGCAGCCATAATAAATGTTTTTAAAT[A/G]TGTGAAATTTTTTACGGATCTGTTTCTAAAACAACATTAAGATTATCTTATTAAATATTTATGGCCACATCATTTGCTCT	H	H	H	H	B	B	B	B	B	H	H	H	H	B	B	B	H	H	H	H	H	H	H	B	B	B	H	B	H	H	H	H	H	H	H	H	H	H	H	H	H	H	B	B	B	B
3	919691	UCE3-627	TTTGAACGAGTTGCTGGAGGCCTTTAGATTGGTTGATCGACCGTTATTAC[A/G]TTAATTTTTCCACTTTCTCAACTAAAAATTCATAATCGTGTATATTGTTTGTCACTTACATCATTGTTAAATGTCACCTCTTCTTGATTCCTCAGTTTTTTTTTCTGATATGGAAATACT	B	B	B	B	B	B	B	B	B	B	B	B	B	B	B	B	B	B	B	B	H	B	B	B	B	B	B	B	B	B	B	B	B	B	B	B	B	B	B	B	B	B	B	B	B	B
3	1061265	UCE3-692	CATGAGTTTTAGGCCAAAATCTTTCACAAATTGTTACGAAAACTGTAAAA[A/T]TTCAGTTAAAACCTGAAGAAAAAAATCGGTGGCCTAGTTTTTCCCATGGTGGCCTAGAAACCAGAAACCTTTGGCCACCAATTTTTTCCCCACTTTTTAAAATGATTTCAGGTCACTTTT	H	H	H	H	B	B	B	B	B	H	H	H	H	B	B	B	B	H	H	H	H	H	H	B	B	B	H	B	H	H	B	B	B	B	B	B	B	B	B	B	B	B	B	B	B	B
3	1142947	CE3-108	TGGGACATGTTGGGTTTTTATTGGTTTTTAATAAAGAATTTAGACTTTTTGTTCGAAAAACGATGTTTTCACATTCAAAT[A/G]CCCGCCGAAAACGAGAAATGCGCAAGAGTGGGGTTGCTGGCGCAATACTC	H	H	H	H	B	B	B	B	B	H	H	H	H	B	B	B	H	H	H	H	H	H	H	B	B	B	H	B	H	H	H	H	H	H	H	H	H	H	H	H	H	H	B	B	B	B
3	1187960	UCE3-699	GATTTTCAACTGGTGCTACAGTACCCCGCGTGGCGAGACCCAAAATTTAAAAATCGACAGAAATGGACCTTGACGGGGGTCATTTTAAGGTGAGAATGTGCGGAATGCGAATTTTTCAAC[A/G]AAATTTTGCTAAAAATGAAACGTTTCAAATTTTTTGAAAAAAATTCAGAA	B	B	B	B	B	B	B	B	B	B	B	B	B	B	B	B	H	B	B	B	H	B	B	B	B	B	B	B	B	B	H	H	H	H	H	H	H	H	H	H	H	H	B	B	B	B
3	1237685	CE3-109	CTAAATATCTTTATTTCGTAATTTTCTTGTTGTAGAGCGGTATAGCTTAGATTTTCAGAGTTTATATTCAAACTATGTCA[A/G]CTACCAACGGAGGCCAATGTCAAGTAAAAACGAAGACGATTTCCCTGGTC	B	B	B	B	B	B	B	B	B	B	B	B	B	B	B	B	B	B	B	B	H	B	B	B	B	B	B	B	B	B	B	B	B	B	B	B	B	B	B	B	B	B	B	B	B	B
3	1586488	CE3-111	ACGGAATTGCGCCCAAATTTGCCGAAATTGAAGTTCTTGAGCAATTTTAG[A/G]GTGGCGAGTTCAAATTGTGTATCAAAAACATGATCAATTCGATGATTCATGGGGAGAAGTGTGAAAAAATCGAAAAACTT	H	H	H	H	B	B	B	B	B	B	B	H	H	B	B	B	H	H	B	H	H	H	H	B	B	B	H	B	H	H	H	H	H	H	H	H	H	H	H	H	H	H	B	B	B	B
3	1616465	UCE3-702	AAATTCATTTTTGCAGATTTTCATGTAAAAATTTGAAATCTTCGTGACAT[A/T]TCACCCTAGAAAAACCTTTTTGTGAGTTTGCAGTGCAAATATTGAACATTTTGGGGTACGGTAGCTTCAAAAGTACGCAAACACCGCAGTTTTTACGACAAAATGCAGAATTTCTCACTT	D	N	D	D	B	B	B	B	B	B	B	N	D	B	B	B	B	D	B	D	H	D	D	B	B	B	N	B	N	D	B	B	B	B	B	B	B	B	B	B	B	B	B	B	B	B
3	1638858	CE3-112	TCAGAATCTGAATGTTTTCAAAACTTTAGCTAATATGAAGTTGAAAATTTGATTCTTTTGTAAATACTTCGATGCACTTG[A/G]TAAAATTAATATATAAAAATTACGCATTTAAAAATGTGGCCACCTTGTGG	H	H	H	H	B	B	B	B	B	B	B	H	H	B	B	B	H	H	B	H	H	H	H	B	B	B	H	B	H	H	H	H	H	H	H	H	H	H	H	H	H	H	B	B	B	B
3	1765659	UCE3-721	ACACCACGAAAAAGGGGCGGGGTGGCGGCCAAGAGATCGGAGTGCTCCTC[A/G]CATCTCAAAATTATCAGAGTTTTGATCAGTTTTCGAATTTTTCTCAAGCTTTCCCGCCAAATTTTCAGCCAAGCTATGCCCAGCACTATCCGATTCCAGATTATCAGCCGAATTACGCAC	H	H	H	H	B	B	B	B	B	B	B	H	H	B	B	B	B	H	B	H	H	H	H	B	B	B	H	B	H	H	B	B	B	B	B	B	B	B	B	B	B	B	B	B	B	B
3	1803894	UCE3-730	TTTTCAATTAAAAAAAGGCGGAGCTTATTTTTGGTGTAAATTTTTTAAAA[A/T]ATTTCGATGAACAGAAATTTGAGAAAATTTAGAAAAAATTAAAAAAATTTAAATTTTTTAAAATTTGAATTATCGATTTTTTTTGAAAAGCGGGTGGAGCCTAAACTCGTAAAATGTGAA	B	B	B	B	B	B	B	B	B	B	B	B	B	B	B	B	H	B	B	B	H	B	B	B	B	B	B	B	B	B	H	H	H	H	H	H	H	H	H	H	H	H	B	B	B	B
3	1842874	UCE3-738	TGTTCAGTTTTAATCAATTTTTCGCCGGTTTTCGATGTTTTTTTGACGATTTTTAGTGTTAAAATCGAATTCTCCACTATTTGTCACCTTTTTTTTTCGTCACAGATCTGGTTCCACTGT[A/G]CGTCTGCTCGGGGCTCCGACCAACTTCCATATCTCCTGAAAACTCAACAA	B	B	B	B	B	B	B	B	B	H	H	B	B	B	B	B	B	B	H	B	H	B	B	B	B	B	B	B	B	B	B	B	B	B	B	B	B	B	B	B	B	B	B	N	B	B
3	1893289	CE3-216	CGAAGTTTCGACAATTCCCCCGGCCGAGCAGATACGAATTGTGGAAAATC[A/T]CAGGAGACGAATTGGTGTTAGTTTTAAAGATTTATTTTTCATCGAATATCGATTATCAGAAAAATCAATAAATTTAAAAA	B	B	B	B	B	B	B	B	B	B	B	B	B	B	B	B	B	B	B	B	H	B	B	B	B	B	B	B	B	B	B	B	B	B	B	B	B	B	B	B	B	B	B	B	B	B
3	1893382	CE3-114	GAAAACTCTAAAAGTGGCTCCGCGAGCAGCACCTCCAAGGAAGAAAAAGG[A/G]AATTTTTCTCGAAGAGCACACACCTCCCTCGACGGATACTGACGAAGTTTCGACAATTCCCCCGGCCGAGCAGATACGAA	B	B	B	B	B	B	B	B	B	B	B	B	B	B	B	B	B	B	B	B	H	B	B	B	B	B	B	B	B	B	B	B	B	B	B	B	B	B	B	B	B	B	B	B	B	B
3	1972629	UCE3-746	AGGAAACATGTATCCCGTTCCTTAGCGAAGAGCTGATTAAAAAGTTCTAC[A/G]GAGTTAAGTTTGATGCGATGAACGAGAAGTACGAAGTGCCAGGGCGTGAAGCCTTGAAAAGCGAGCAGATGAAGCAGAGGTAAGAGGCCAAGTGAATAAGTTGAGCCTAATCTTGAAATA	B	B	B	B	B	B	B	B	B	B	B	B	B	B	B	B	B	B	B	B	H	B	B	B	B	B	B	B	B	B	B	B	B	B	B	B	B	B	B	B	B	B	B	B	B	B
3	1974773	CE3-115	TCTCGAAGATCCGTTCAAAGATTCCAAAATATTCTGGTCTTGCTGATAAA[A/C]TAGCTACGTTGCCGTCTAAAATTCATGAAATTTTGGGAACTCCGTCTGTCAAGCTTCCAACCAGTGATAAGGACAAAGTC	H	H	H	H	B	B	B	B	B	H	H	H	H	B	B	B	B	H	H	H	H	H	H	B	B	B	H	B	H	H	B	B	B	B	B	B	B	B	B	B	B	B	B	B	B	B
3	2164475	CE3-116	TTAGACTAAAAATCAAGAATTTTCAGTGAAAATCGCAATTTTTAAACCTAAAAATCCACATTTTAAGACTTAAATTTGAG[A/G]ATTTTGCGATTTTTTGCCGAAAAAGTGGGAAATTATCCAATTTCAAGGTT	H	H	H	H	B	B	B	B	B	H	H	H	H	B	B	B	H	H	H	H	H	H	H	B	B	B	H	B	H	H	H	H	H	H	H	H	H	H	H	H	H	H	B	B	B	B
3	2255584	CE3-117	TTCTTAATCTGTTAAAAACATGACTGCCATTTTATTTTTGGCACATTTGA[A/G]TTTTTTTAAATACTCTTTGCACAACTTTGAAAACTTTCCGATGTGCAGTTGTTCACAGCGGCCGACAATTTCCGAGTTTG	B	B	B	B	B	B	B	B	B	B	B	B	B	B	B	B	B	B	B	B	H	B	B	B	B	B	B	B	B	B	B	B	B	B	B	B	B	B	B	B	B	B	B	B	B	B
3	2370340	CE3-118	TATGGATAAGCTATCATTGAAACTCAAGGCATTACATAAAGTGAGCGAAA[A/T]GTTGAAAAGCTTGAAACTGGATAAAAATAAGAAGCATGTCGATGCTGTTTTTGAAATTGTGAAAGATGTCAACAGCACTA	B	D	D	D	B	B	B	B	B	D	D	D	D	B	B	B	B	D	D	D	H	D	D	B	B	B	D	B	D	D	H	H	H	H	H	H	H	H	H	H	H	H	B	B	B	B
3	2453399	UCE3-761	GTAGGTTTTTGGGAAATTTGGAATTTGGGAAATGTAGTGTTTCAGCTGAA[A/G]CAAAAAAGTCCTAAAATTTCAAGCAATTTTCAGTAATATTTTAGAATGTTTTTTTTTTAAATTAAGAAAAAATCAGACATTTTCCAATGTTTTTTTTGGCAATTTTCAATTTTTGTGAAC	B	B	B	B	B	B	B	B	B	H	H	H	H	B	B	B	B	H	H	B	H	B	B	B	B	B	B	B	H	H	B	B	B	B	B	B	B	B	B	B	B	B	B	B	B	B
3	2487740	UCE3-764	GAATTTTTCCGCGAAAAAATCATTTTCTATCATTTTCTCTAGTTTTTCTTTGTTTTTCCTCGATTTTTTTTTCATTTTCTGGTTTAAAACTGTCAAATTCCACCGATTTCCACCCCAAAA[A/C]CCCTAAAAATTTCCAGAAAACATGAAATTCTCGCTCACTTTCCTATTAGT	B	B	B	B	B	B	B	B	B	H	H	H	H	B	B	B	B	H	H	B	H	B	B	B	B	B	B	B	H	H	B	B	B	B	B	B	B	B	B	B	B	B	B	B	B	B
3	2545513	UCE3-767	TCCTGATTCTTCATGCTCTCATCATGCTTGTAAGTCCCTTTTTTTATAATTTTTCCCAAATTTTCATATCAAAAAAATGACAAACTAAATTTTCAAAAAAGCAACCAAGAAATTCCAAAA[A/T]TTTCAAAATTTTAGTGCGAAATTCAATTTTCAAATTTTAAAAGTTAAAAA	B	B	B	B	B	B	B	B	B	H	H	B	B	B	B	B	B	B	H	B	H	B	B	B	B	B	B	B	B	B	B	B	B	B	B	B	B	B	B	B	B	B	B	B	B	B
3	2655404	UCE3-777	AGTAAATGATATTCACTTTTAATAGAATTACATACATATATTCAACAAAAACATCCATTTTTCCCAATTTTTTGATGCACTATGTCTCTGACATTCTTTTTTAATAGTCCAGAATCTAAA[A/T]TTTTGGCCCGTTTTCGTTTTAGCATTTTTAATGTACTTTTAATATACATT	B	H	H	H	B	B	B	B	B	B	B	B	B	B	B	B	B	B	B	H	H	H	H	B	B	B	H	B	B	B	B	B	B	B	B	B	B	B	B	B	B	B	B	B	B	B
3	2750388	CE3-122	TACCTTATCTCTACTTAATACCTGCCTGCTTAGGTGTCTGCGAACTTTTTGTTTTCAACTTGTACATCTGCCTGTCTCAC[A/G]CCTATTTTTACCCAAAAGACCAGCATGCCTATTCCGTGCCTGTCTAGCTA	B	B	B	B	B	B	B	B	B	B	B	B	B	B	B	B	B	B	B	B	H	B	B	B	B	B	B	B	B	H	B	B	B	B	B	B	B	B	B	B	B	B	B	B	B	B
3	2750507	UCE3-786	CATAAAGTAGGCACGGTTGTAGGTGAAAGAAGACAGCAGATATGCGGGCA[A/T]GTTGAAGTGAGGCAAGTAGGCAATGAGGCTTGAAATAGACAGGTCAGGTACATAGGCAGTCAGGTACATAGCTAGACAGGCACGGAATAGGCATGCTGGTCTTTTGGGTAAAAATAGGTG	B	B	B	B	B	B	B	B	B	B	B	B	B	B	B	B	B	B	B	B	H	B	B	B	B	B	B	B	B	H	B	B	B	B	B	B	B	B	B	B	B	B	B	B	B	B
3	2752183	UCE3-788	GAGCAATTTTTTGCGCGCGTCAAATTTGATGCAAGAAGTTCGCAAATAAATACTGTGCAAACACCAAAGCAATTCATCACATTTCACGCGCAAACTCAAAAAATACGCGTTTAATCAGAT[A/G]CATTGCGGTAGTATTTGCAGAACTTTGATCTACGTTCTCAATGCATCATA	B	B	B	B	B	B	B	B	B	B	B	B	B	B	B	B	B	B	B	B	H	B	B	B	B	B	B	B	B	H	B	B	B	B	B	B	B	B	B	B	B	B	B	B	B	B
3	2812977	UCE3-789	TTAATTCTAAAATTCGCGATTTGCGATTTGTGAGGTAATTGATGCTTTCT[A/G]CTCGAAAAAATGACACTTTTTGGCAGAAAAATCACATTTTCCACCAATTTTTGTGTTGTGAATCAGGCTACTTTTGTAGATTTTTCTCTTGAAAATCGGAAAAAAAAACCGGAAAACGAG	B	B	B	B	B	B	B	B	B	B	B	B	B	B	B	B	B	B	B	B	H	B	B	B	B	B	B	B	B	H	B	B	B	B	B	B	B	B	B	B	B	B	B	B	B	B
3	2851780	UCE3-792	ATATTGTTAAGATGGATTATGCTGAGGCTAGCTGCTTAATTCGCAGTTCA[A/G]TCATGCCGTTCCTGGTGTTTGGCTACATTTTCATATCCGGAATTCTTCTAGTCAACCTTTTAACTGCTCAACTCACGTCAGTTTTGTGTTACAGAAACGTTTATCTGAAAGTACGTCTGA	B	H	H	H	B	B	B	B	B	H	H	H	H	B	B	B	B	H	H	H	H	H	H	B	B	B	H	B	H	H	B	B	B	B	B	B	B	B	B	B	B	B	B	B	B	B
3	2941118	UCE3-798	CTCTCCACGTGGACGTTTGGCTGGAATTGGCACCCAGCGAGCCGGTCGAGCTTCAAGGGCAAGGTTTTTGGGTGGACGAGGTGGAGCAGAAGGAGGATCCTTCTCCTTGCTCTTTTTTGT[A/T]TCCTTTCCGGCTACAAATCGTGGCTCTTCCAGAGAAGTTTCCGATGCACC	B	B	B	B	B	B	B	B	B	H	H	B	B	B	B	B	B	B	H	B	H	B	B	B	B	B	B	B	B	B	B	B	B	B	B	B	B	B	B	B	B	B	B	B	B	B
3	2941317	UCE3-799	TACAAATTGAAACTATTTTCAGAAAAATCTCGCCACCTGGAACCTAGATG[A/G]TCCTGAAATTGTGACCGGATTCCCCAGTCAGATCCTTGTTCCATCACTGCCGACTCTTCCAGGACCACAAGCTGCAAAGAAACATTTCCAGAGAATTCAAAATTCTGGTTATTGGAGAAG	B	B	B	B	B	B	B	B	B	B	B	B	B	B	B	B	B	B	B	B	H	B	B	B	B	B	B	B	B	B	B	B	B	B	B	B	B	B	B	B	B	B	B	B	B	B
3	3046954	CE3-123	GAAAACATTCGAAAATCGGATAGTTGGTAAGTGAAAAAGTGAAAAAGCCT[A/G]TAATTAAGAATAAACTATTCAGGGAAACCATTTGTCTCGTGTCGATCCGATGCGATTTCACTTGTTGCGGAGACTGAAGA	B	H	H	H	B	B	B	B	B	H	H	H	H	B	B	B	B	H	H	H	H	H	H	B	B	B	H	B	H	H	B	B	B	B	B	B	B	B	B	B	B	B	B	B	B	B
3	3067664	UCE3-811	TTTGGGAATTTTTCAGAAAAAATGTGCCGAAAACCCTTGTTTTTTCAGTT[A/C]TAATCTCAAAAATCTGGAAGAAAAAATGTTGTCCCTTGTTTTTCGGTTTTCCCCGCGTCGAGTCGTCTTGAATTGCTCCGAGCCACCCTCCCAGACAACGAGAAATGTAATATTCTCAGT	B	B	B	B	B	B	B	B	B	D	D	B	B	B	B	B	B	B	D	B	H	B	B	B	B	B	B	B	B	B	B	B	B	B	B	B	B	B	B	B	B	B	B	B	B	B
3	3188921	CE3-3	CTTTTTTTCTATCAAAATATGTGTTGCAAACCTCTTAAGCAATAGGGAAAATGACAAATTTGACGTTTTTTTGTAGAAAA[A/T]TACAAAACATCGATTATTCTTAGCTTTCAAGATCAATATTGATTTTCGGT	B	H	H	H	B	B	B	B	B	H	H	H	H	B	B	B	B	H	H	H	H	H	H	B	B	B	H	B	H	B	B	B	B	B	B	B	B	B	B	B	B	B	B	B	B	B
3	3329658	UCE3-821	TAAATCCCGTTGAATCGACTCGGCGGCCCTCTTTAGGTTATATTGACGAA[A/G]TTCTGTGACCATTAGAGCCGCCGGCCGAAAAAACTGGGCTCCGTTAGTGTTGGTGGTGGTGGATGGGCACGAGCCTGTCGAAATTCCGGCCGTTTTCATTGCGGCGTCCAAATTTTCACC	B	H	H	H	B	B	B	B	B	H	H	H	H	B	B	B	B	H	H	H	H	H	H	B	B	B	H	B	H	B	B	B	B	B	B	B	B	B	B	B	B	B	B	B	B	B
3	3346539	UCE3-825	ATCAATTCTGGAGGTGGATTCGTCATAGCTCTCTGCAAAATTAGAACTTG[A/G]AATTGGCGCTTTAAAAATTTCAGGCACATACCGTAACTTCCATAGATCCACGCCTACTTGAGGGGATAGATTCAAGCTCGGCGAATATTTGAGATGTCCACCTAGAATTTGAAAAGGTTA	B	H	H	H	B	B	B	B	B	B	B	H	H	B	B	B	B	H	B	H	H	H	H	B	B	B	H	B	H	B	B	B	B	B	B	B	B	B	B	B	B	B	B	B	B	B
3	3359033	CE3-127	AATTTTTAAAGTTTTTAGAACAATTCAAAATTGAGATCCATTATTTTTTT[A/T]AACTTTTTGGTTTACTCTGAAAATTTGAAATTTAGCGTCAAAATTATTAAAAAACATGTTAAATTTGGGTCAGAATTTTT	B	B	B	B	B	B	B	B	B	B	B	B	B	B	B	B	B	B	B	B	H	B	B	B	B	B	B	B	B	B	B	B	B	B	B	B	B	B	B	B	B	B	B	B	B	B
3	3435046	UCE3-832	ACTTCGAACCCATCGCCACCAAAAACGATTGCGCCGAGCGCAGCGCCAAG[A/G]TCTCACATACTAGAAATCTAGGATCCACCATATTTGACGAGCAAATGCGCAAAAAATTTCCAATTTCTCCGAATTTTCAAAAGTTCAATTAAAATCGTTTTTTTCCCGTCTCGGTGACAA	B	B	B	B	B	B	B	B	B	H	H	B	B	B	B	B	B	B	H	B	H	B	B	B	B	B	B	B	B	B	B	B	B	B	B	B	B	B	B	B	B	B	B	B	B	B
3	3451844	CE3-128	TGCTCCGCAGCCTGCTCTCTGATAAGACGCTCAAGACGGGTGCACAACGA[A/C]CGTTCAAAGCCTTCAATGCTCTCATGGAGGTGAGTAATAGATACTAATAATTTATTATATTTATAACTACCCGAATGTGC	B	B	B	B	B	B	B	B	B	B	B	B	B	B	B	B	B	B	B	B	H	B	B	B	B	B	B	B	B	B	B	B	B	B	B	B	B	B	B	B	B	B	B	B	B	B
3	3553013	CE3-129	CCATTGACTATTCAAATTATAAATTCATTTGTTTTTTTTCACTGTCTTGA[A/T]GAAATGATTCAGAATTGAAAAACTTAGTTATCAGTTTTTGCACAGGCATACAGTAAATCTTGTTGTATTACCCGGTGCTA	B	H	H	H	B	B	B	B	B	H	H	H	H	B	B	B	B	H	H	H	H	H	H	B	B	B	H	B	H	B	B	B	B	B	B	B	B	B	B	B	B	B	B	B	B	B
3	3574914	UCE3-835	CCATTAGTCATAGAGACAGTAGCAGCAGGGGTGGGACCCCTAATGCTAACAAGTCACTTGTACCAAAATGTCATTCATTTATTAGTAGTGTTTCTTTTGATGTTGCTGCTTTCTTTTTTG[A/G]CTACTGTAAAAAGTAGACCATTTTAGAAAATTTGGCAAGTTGTTTAGAAG	B	B	B	B	B	B	B	B	B	B	B	B	B	B	B	B	B	B	B	B	H	B	B	B	B	B	B	B	B	B	B	B	B	B	B	B	B	B	B	B	B	B	B	B	B	B
3	3591533	CE3-15	TTCAATTAGCCGGTTGTTTTCGATTTCAGTTAAGAAAAAAGTGCAGAAGAAGTGCATTAAATTCTTATATGATTCACCAG[A/G]TCTACTGTGCCTACCTACATTCACGTAGGCAGGTAGGTAGGCAGGCCGCA	B	B	B	B	B	B	B	B	B	B	B	B	B	B	B	B	B	B	B	B	H	B	B	B	B	B	B	B	B	B	B	B	B	B	B	B	B	B	B	B	B	B	B	B	B	B
3	3633274	CE3-130	ATTTTCAATTGTGCGCAGTGTTTCACATATTACAAGCCAAAATGTTACAAATTAGTCATTTCGTCAAGCTACCTGTTTTA[A/T]TCCTAATTTTTCTGAATCATGGTAGGTAATTGTTTTTCTGGTTAAAAATT	B	B	B	B	B	B	B	B	B	B	B	B	B	B	B	B	B	B	B	B	H	B	B	B	B	B	B	B	B	B	B	B	B	B	B	B	B	B	B	B	B	B	B	B	B	B
3	3863247	CE3-132	TTTTTTCTTTCTTTTTCTAAAAAAAAATATTCTCCGTAGCTTGAAGTCTC[A/G]GGATTTCCAAAGGGAATTTCCTTGATAGAATATGGAAAAACAAGAGAGTCATCAGAGAAGGGAGAGGAAAAGCGGGGATG	B	B	B	B	B	B	B	B	B	B	B	B	B	B	B	B	B	B	B	B	H	B	B	B	B	B	B	B	B	B	B	B	B	B	B	B	B	B	B	B	B	B	B	B	B	B
3	3992945	UCE3-855	CGCGGTACACTTTTATGTATCCGATGATCTTTTGATTAGGCAGAAAGGGA[A/T]CAAATTTCGTTTAGGTTCAGGTTCAATAAATTTGATATTGATACGAGCTGAGGTAGTGTATTAAAATATATAATGTATTAAATTTACAAAAAGTTCAAAAGATGCTCAACTTCTAGAATC	B	B	B	B	B	B	B	B	B	B	B	B	B	B	B	B	B	B	B	B	H	B	B	B	B	B	B	B	B	B	B	B	B	B	B	B	B	B	B	B	B	B	B	B	B	B
3	4076867	UCE3-859	TAACATTATTAAGTCCCGAATTATGATGAGTTTTTAGAGCGAGAGGAGCATAGGTGTTTTTTTTTAGTTTTTTTGTTAGTGGAACAATTTTTGATAAGCCTAAAAGTAACCGAGATATAG[C/G]CTGCCAAAGTTTAGCTATGACGCTAGACTGTTTGAGGAGCATCTGTAATT	B	B	B	B	B	B	B	B	B	B	B	B	B	B	B	B	B	B	B	B	H	B	B	B	B	B	B	B	B	B	B	B	B	B	B	B	B	B	B	B	B	B	B	B	B	B
3	4086209	UCE3-862	TCGGTTCCGTACCTGAAATTACAAGTTTTAGAACAATTTAGACGCGGTAAATATGTTCCTAGGTCTTTTTTATAGAAAAAGGTTACCATCTGATATGTGGAATTCCGACTCCTCCCTGTA[A/G]GATACGATACACTTTGGACTCGTACAGCAACTGCGGGTGCCTCGCCTAAA	B	B	B	B	B	B	B	B	B	B	B	B	B	B	B	B	B	B	B	B	H	B	B	B	B	B	B	B	B	B	B	B	B	B	B	B	B	B	B	B	B	B	B	B	B	B
3	4138126	CE3-134	GTGTGTTTTTTTCATTTTTGTTGAAATTTCCAATATTATTTCGTCGCTCCAGAAGAAAAAAAAACCAACAACTTGTTTTG[A/G]TCTCCCAGGAAAAAAGTATTAAAATTCAAAATTTGGTATGCTCACTGGGC	B	B	B	B	B	B	B	B	B	B	B	B	B	B	B	B	B	B	B	B	H	B	B	B	B	B	B	B	B	B	B	B	B	B	B	B	B	B	B	B	B	B	B	B	B	B
3	4279551	CE3-135	AGAAGCGATATTCAGGAAAGGACAAGGAAAGAGAAATAGGAAGAAGAAAAACACCTGAATTGGGCCTCATACCACATTTC[A/C]TCTATTAGAGTTGCACCAGATAGTTATATGTATATCTCAGTAGCTTATAT	B	B	B	B	B	B	B	B	B	B	B	B	B	B	B	B	B	B	B	B	H	B	B	B	B	B	B	B	B	B	B	B	B	B	B	B	B	B	B	B	B	B	B	B	B	B
3	4356477	CE3-136	GCAACAGGCGGCGAGCTGGAGGGGATGGGGGAGAGAGAAGGAGAGCGGGA[A/G]GAAAGGCGGAGCACAAGTATTTGATACTGTCGATGCAAGGACACTTTCCTATTACGTAATGTCTCAATATGAGTGTAATA	B	H	H	H	B	B	B	B	B	B	B	H	H	B	B	B	B	H	B	H	H	H	H	B	B	B	H	B	H	B	B	B	B	B	B	B	B	B	B	B	B	B	B	B	B	B
3	4611249	CE3-138	AATTGAGCCGGTGTCAGCTCTTCCGGCTGTGAGATTTTGAGAATAAGAATAAAGGTGTACAACAAATAAATGGGCACATT[A/T]TCAAAAAAAGGGGGAATTTTTTAAATCAATTTCCTTGAATATTTCTATAT	B	H	H	H	B	B	B	B	B	H	H	H	H	B	B	B	B	H	H	H	H	H	H	B	B	B	H	B	H	H	H	H	H	H	H	H	H	H	H	H	H	H	B	B	B	B
3	4640960	UCE3-867	CTTCATCGAGTTGTTAGAGCATGTGCAGAGAGAATTGGTGGAAATCCATT[A/G]ATGGCGATACATGATCAAGGAGCTGGTGGAAACGGTTAGTTATCAATATAAGATTATAACACAAAATGTAAACAGCGATGAGAAGCTTGATTCGCATTTTAGGTTGGTTTCCTAATTGTA	B	H	H	H	B	B	B	B	B	B	B	H	H	B	B	B	B	H	B	H	H	H	H	B	B	B	H	B	H	B	B	B	B	B	B	B	B	B	B	B	B	B	B	B	B	B
3	4681394	CE3-139	GTTTTCGGCTTCCACGGAGAACATGATTACGTAGCTTTGAACTCACACAA[A/T]GCATGATTATAGGAGATCTTGAATTCCGTGTTCAAATTTCAAATTGATCATTGATCAGTTACTCACCCAACATTTAAAAT	B	H	H	H	B	B	B	B	B	H	H	H	H	B	B	B	B	H	H	H	H	H	H	B	B	B	H	B	H	H	H	H	H	H	H	H	H	H	H	H	H	H	B	B	B	B
3	4791155	CE3-140	ACAACCTCAGAAGTTGCCCGAGTCCGACGCCGAGTTGTCATCGCAACCGA[A/C]GTCTCATCTGGTTCGGCAACAGTATCATTCCTAAGCGATGTGGAGCGAGTTCTTCGTGACGCTGAACGACTTGGAATTTC	B	H	H	H	B	B	B	B	B	H	H	H	H	B	B	B	B	H	H	H	H	H	H	B	B	B	H	B	H	H	H	H	H	H	H	H	H	H	H	H	H	H	B	N	B	B
3	4877043	CE3-141	TGTAAACTACTACTACCGGAGCCGAAGCCGCGAGGAAGTCTACCTGAAAG[A/T]GAGAAAGAATCTAAAGATCCTCAGTCAATCCCCGAATGAATAATAACCGATCAAAAGAGCATGTGCTACGATCTGAACAT	B	H	H	H	B	B	B	B	B	H	H	H	H	B	B	B	B	H	H	H	H	H	H	B	B	B	H	B	H	B	B	B	B	B	B	B	B	B	B	B	B	B	B	B	B	B
3	5150248	UCE3-894	ACACTACTTTGGAAAACAAACGGTCCAGAGTTACGTCATCTACAAGCAATGGACCACCGGATAATGTGGACAAAGTTGCATAATCAGAGTTGAATATCTGGTTGCTAAGACCGATTAATG[A/C]TATTTGGATGTTTATCTCCCCAAATTTCAATGTTGATCAAATAAAACTGA	B	H	H	H	B	B	B	B	B	H	H	H	H	B	B	B	B	H	H	H	H	H	H	B	B	B	H	B	H	B	B	B	B	B	B	B	B	B	B	B	B	B	B	B	B	B
3	5188009	CE3-7	AAAATGGGCAATGGATGCACTAGGAATCACTAGGACTTGTGATAAAAAAG[A/G]TTAATAAAGGGGTAATTAATAAATTTTGTGATCGGTTTGTAAAGGTTAGGTTAGAAAAGAGAAAGAATGAATACCCGGGA	B	H	H	H	B	B	B	B	B	H	H	H	H	B	B	B	B	H	H	H	H	H	H	B	B	B	H	B	H	B	B	B	B	B	B	B	B	B	B	B	B	B	B	B	B	B
3	5290862	CE3-142	ATACAAAGTTTTAAATTTTAAAGTTTTATGGAAGTCGATTTTCTAAATCTGATTGAAATTTCCATACTCTTGAAAAATGC[A/G]TGAAAAGTTGCAGACAATCTCGGAAAAAACCAATTGAATTTCGTAAAATT	B	B	B	B	B	B	B	B	B	B	B	B	B	B	B	B	B	B	B	B	H	B	B	B	B	B	B	B	B	B	B	B	B	B	B	B	B	B	B	B	B	B	B	B	B	B
3	5346390	CE3-143	GCCGACTATCCACGACACACTGCACTTTTTGGAATTGCTGCTCCAGAAGA[A/T]TCCGAATCAAGTACAGAAGTTGCCAGACAAATTGAGGATCGTCTGAACACTGAAGCTCACTATGTTGATGATGTGAAGAG	B	H	H	H	B	B	B	B	B	H	H	H	H	B	B	B	B	H	H	H	H	H	H	B	B	B	H	B	H	B	B	B	B	B	B	B	B	B	B	B	B	B	B	B	B	B
3	5438312	CE3-144	ATTCTGAGTTTCTCTTATCTGAAGAATACTATATGAATTGTCGTCCAATT[A/G]TTGTACATTTTTTCGGCGTTTTCTCACTGGTGACAGCTGGCGGCGTTCAATTACCGCACGCCCAGAAGAGTATACTATTG	B	H	H	H	B	B	B	B	B	H	H	H	H	B	B	B	B	H	H	H	H	H	H	B	B	B	H	B	H	B	B	B	B	B	B	B	B	B	B	B	B	B	B	B	B	B
3	5479356	UCE3-905	GTTCCGTTGATTATTTCTAGCTTTCTTCGATTGACAGCATCCCATTTTTC[A/G]TCGATATATTTGAGTTCTTTTGATTATAAAGTAAGTTGGGAATAAAATTTTTTAGCGGCAAGTTTGAACATTTGAAAAATAAATCATTTCCAAAAAAATAACTGCAAGGCGTTCACGCAG	B	H	H	H	B	B	B	B	B	H	H	H	H	B	B	B	B	H	H	H	H	H	H	B	B	B	H	B	H	B	B	B	B	B	B	B	B	B	B	B	B	B	B	B	B	B
3	5504107	UCE3-909	AAAATCTGACTAAATTACCTCTCATTCCATGTAAAATAGTTTTTAGACAA[A/G]TTGTATTTCGAATTCTGCTGAAACTTTGAAAAATGTGGCAGCGTGCTCTCAAAAATGAATGAGATATTTATCTTATAGATTGCGAGTAACCTTAAAAATTCAAATTTCAGCGTTTTTCAT	B	B	B	B	B	B	B	B	B	B	B	B	B	B	B	B	B	B	B	B	H	B	B	B	B	B	B	B	B	B	B	B	B	B	B	B	B	B	B	B	B	B	B	B	B	B
3	5603610	UCE3-917	TTGCGGTTTCTGAAGCGTTTCGGTTGCGTCGCGGTTCCCGGCTCCGCCCT[A/G]CTACCCGTTCGAGTCTCCCACGGTCTGTAGCACGTCTATCACCTATGTGAATGAGTGTGTACGATCATCTTCTTGCCAATCGGGTTATTGGGTTCAATGGATCGTAGATTGATATGAAAC	B	B	B	B	B	B	B	B	B	B	B	B	B	B	B	B	B	B	B	B	H	B	B	B	B	B	B	B	B	B	B	B	B	B	B	B	B	B	B	B	B	B	B	N	B	B
3	5624239	CE3-145	GTTGGGCGGGGCCCAAACAGAATGAAGGCGGGATCTTCCGGGGTCTATAG[A/G]ACGGGAACTTTGAGAAAAATATAGTATCGATGAACACCTGCACCTTATAGGAAATGGGCGAAGTTCGGACTAACTGGACT	B	B	B	B	B	B	B	B	B	B	B	B	B	B	B	B	B	B	B	B	H	B	B	B	B	B	B	B	B	B	B	B	B	B	B	B	B	B	B	B	B	B	B	B	B	B
3	5683986	UCE3-920	TTTTTCTCCCAAACTCGGTGGTTGCTGAAATTTTTTCTATAAGTTAACAA[A/C]AAAAAATGGTGGCTGATAACTCGGAAAAATCAACGAAATCCGTTGCCAATGGATCATTGATCAGCACTGTTTCCAGTAAAGATGATCTTCCAAATGCAATTATTGTGACTCAAGTACCAG	B	B	B	B	B	B	B	B	B	B	B	B	B	B	B	B	B	B	B	B	H	B	B	B	B	B	B	B	B	B	B	B	B	B	B	B	B	B	B	B	B	B	B	B	B	B
3	5732673	UCE3-933	CGAAAGCTCTAACTGGAGTTAAACGAAAACTTTTCGCCGGATTTTTTGTCTTTGCGACTATGGCAATTTTTGAGATAGCATCTGCTATAATTTTAGTAAGAAGTGTTAGTGAACAGACTC[A/C]AGGTGAGCCTTTTCGATGGTGTAGTAAATTTACAGATATTTTCAGATTTG	B	B	B	B	B	B	B	B	B	B	B	B	B	B	B	B	B	B	B	B	H	B	B	B	B	B	B	B	B	B	B	B	B	B	B	B	B	B	B	B	B	B	B	B	B	B
3	5756048	CE3-146	ATTTTTTATAAGTGAAGTTACAAATAAGTTATAAATGATTGAAAAGAAGA[A/G]TTTCAAAACAAAATCAGACAATTTTTTGATTTTTTAAATCTCAATTTTTATATAAATATCTACAGTCATTAACTTATTCG	B	B	B	B	B	B	B	B	B	B	B	B	B	B	B	B	B	B	B	B	H	B	B	B	B	B	B	B	B	B	B	B	B	B	B	B	B	B	B	B	B	B	B	B	B	B
3	5932157	UCE3-940	GTGAGCTTCGATACTTTTTCTTACAATTTAGTCTAACAATTTCTCCCGCT[A/G]ATAGTAGTTAAATTTTACTTCGTGATCGCAAAAAAATAAACTTGATCACTCACTGAGTAAAAATGGGATATTTTACCATTGTGATATCATTTTTAGCAAGTTTCAAAATTATCTGTGGTA	B	H	H	H	B	B	B	B	B	H	H	H	H	B	B	B	B	H	H	H	H	H	H	B	B	B	H	B	H	B	B	B	B	B	B	B	B	B	B	B	B	B	B	B	B	B
3	6069721	CE3-148	GACCGGAAGTCTGTACTTCCGTTATTTCGGACGGAAGTCCTTACTCGAATCTATTCTTTTTGGTCTTTTATCTTTTTTTT[A/T]AAATACCGACCATTCAATAGTTGCACTTTTTGTTAAATTGTTCACGTGTT	B	H	H	H	B	B	B	B	B	H	H	H	H	B	B	B	B	H	H	H	H	H	H	B	B	B	H	B	H	B	B	B	B	B	B	B	B	B	B	B	B	B	B	B	B	B
3	6144850	CE3-149	TGCACCAAGTTTTGAAGAACATTGAGAGAACGTTCGATTAGGAGCATTGCTGATGTAAACGGATGGAATGTAATTATCAT[A/C]TGTTAAGCTATTGTTTAAGTCAAACAATTTGAAGAACAAGCTAATCGAAC	B	H	H	H	B	B	B	B	B	H	H	H	H	B	B	B	B	H	H	H	H	H	H	B	B	B	H	B	H	B	B	B	B	B	B	B	B	B	B	B	B	B	B	B	B	B
3	6330483	CE3-150	TGGGAAACAATACAAGATTTGATTACTGCTAACATGGTGCAGGATATAGA[A/G]CAGACTTTCGGAATATACAATCTTGAGAATAAAACAAAGTTCAGGTCTAGAATAAATGTTAAACTTAGACCTGAACCTTA	B	B	B	B	B	B	B	B	B	B	B	B	B	B	B	B	B	B	B	B	H	B	B	B	B	B	B	B	B	B	B	B	B	B	B	B	B	B	B	B	B	B	B	B	B	B
3	6411815	CE3-151	GTAAAACAGAGTACTAAGCCAAATTATTTGCACACTGAGCACGATTTTCTGCAAATAATTGCTCGAACCTCTCGTCGTTG[A/G]CAATATGAGAAAAGTGACCAAAACCGGCATCTCCATGTTAGATCTTCACA	B	H	H	H	B	B	B	B	B	H	H	H	H	B	B	B	B	H	H	H	H	H	H	B	B	B	H	B	H	B	B	B	B	B	B	B	B	B	B	B	B	B	B	B	B	B
3	6578738	CE3-152	CAGCCTATCATCTTGTGACCGGCTAGAGCGACGCTGTACAGAACTGGCCT[A/G]GTTTTCTTCTGAAATTTCACTCTTATTTGTCCAGTGCAAAACCTCCCAGTTCTCCAAAATATGTAACTTAACGATTGAAT	B	H	H	H	B	B	B	B	B	H	H	H	H	B	B	B	B	H	H	H	H	H	H	B	B	B	H	B	H	B	B	B	B	B	B	B	B	B	B	B	B	B	B	B	B	B
3	6678715	CE3-217	ATTTCAATATTTTAAGATCACATTATGAGAAGTGTGTTCCTTTCACTATACACATCTATATATTTCCAAAACTCGTGTTA[A/T]TTCATACAACTGTGTGTTACTGTTTAAAAAAAAATCTAGATTACATATGC	B	B	B	B	B	B	B	B	B	H	H	B	B	B	B	B	B	B	H	B	H	B	B	B	B	B	B	B	B	B	B	B	B	B	B	B	B	B	B	B	B	B	B	B	B	B
3	6679466	CE3-153	TTGATCCGACATTTCCCTCTTTCTAATCTGTTAATACTAATGCTCACCAAGCACATCATCTCCGCCAATCTTTGTGCCGG[A/G]TATCTTCAAGAATATCATCAAAGATATCACAAGACTCCCATCTAATCCGT	B	B	B	B	B	B	B	B	B	B	B	B	B	B	B	B	B	B	B	B	H	B	B	B	B	B	B	B	B	B	B	B	B	B	B	B	B	B	B	B	B	B	B	B	B	B
3	6699505	CE3-13	TTTCGGGAAATTTTTAAAAAAATCTGATCAGTTACGAGTCACATTCTAATATACAATCCAAGTAACAATCTGGAATATAT[A/T]ACTATACTCCGAATTTCAGAAGTTCGTCGGATGGTGAATCCTTCGTCCAG	B	B	B	B	B	B	B	B	B	H	H	B	B	B	B	B	B	B	H	B	H	B	B	B	B	B	B	B	B	B	B	B	B	B	B	B	B	B	B	B	B	B	B	B	B	B
3	6752388	CE3-154	GGGAACACTTGCCATTGATCAACGGGAAGGGATGGATCTCCAGTGATGTA[A/G]ACGTTGTAACTCTGAATATAGATTTTTATTATTTAAGCGTTTTAAAATTGAACCAACCGTAATTTCGCCATTTGGATATT	B	B	B	B	B	B	B	B	B	B	B	B	B	B	B	B	B	B	B	B	H	B	B	B	B	B	B	B	B	B	B	B	B	B	B	B	B	B	B	B	B	B	B	B	B	B
3	6793001	UCE3-960	AAGTTAAAAATGTTCAGAGATGACACAGTTTCTCCAAAACTCGGAGCCGGAATCGATGCTCTTGCTGAGCTCTCAAAGGAAAATTACATTAATGGAGCTATCAAACTGATGCTTATCGTT[A/G]GTTCTGATGGTACCTCCAGTGACGATGCTCTCCCAGCAGCTGAATACGCT	B	B	B	B	B	B	B	B	B	H	H	B	B	B	B	B	B	B	H	B	H	B	B	B	B	B	B	B	B	B	B	B	B	B	B	B	B	B	B	B	B	B	B	B	B	B
3	6847173	CE3-155	CCAACCCCTCAAGAGATTTCGATATTTATTTATATCTGTAGAACTTATTGTTGTTGAATGCGCTTTTATGAAAAGCTCAC[A/G]TACAGATTTCTTTGCATTCTGTTTTCTGTATAAATTTTTGAATTATTTTA	B	B	B	B	B	B	B	B	B	H	H	B	B	B	B	B	B	B	H	B	H	B	B	B	B	B	B	B	B	B	B	B	B	B	B	B	B	B	B	B	B	B	B	B	B	B
3	6927301	UCE3-972	TTACTTACAGAGCAATACGAGTAAAACCCCAATTTAAATTTTGCTTTGCAATATTAAGTATATTTTAAAGAGTCTCTTGAAATCAGAACAAAGGACTTTCCTAGCTTCTCAGGTTTTTTT[A/T]AAATCGATTTTATCTTTTGCTGGTTTTAACAATTATACGCCCACCTGTAT	B	B	B	B	B	B	B	B	B	B	B	B	B	B	B	B	B	B	B	B	H	B	B	B	B	B	B	B	B	B	B	B	B	B	B	B	B	B	B	B	B	B	B	B	B	B
3	6951387	UCE3-975	TTGATTATATTATATTTACTGTTTTAAAAACTGCGTAAAGAGGTCCTAACGAAATATTTAGATAATCACGAATGTCGTCGTCGAATTTTAGGTTTTCACGTATACGAGAAATTTTTAGAG[A/G]AGAGTATTTTACGCGTTTACCTTAAAATTGTGAATATTTAGAGTTCGTAT	B	H	H	H	B	B	B	B	B	H	H	H	H	B	B	B	B	H	H	H	H	H	H	B	B	B	H	B	H	B	B	B	B	B	B	B	B	B	B	B	B	B	B	B	B	B
3	7037219	CE3-157	TGAAACCCAGCTTTTATTTCTGAAATTCTATATTTTCTAAAATGCTGTAC[A/G]TGTCAAAAACAGCACCGCCGTCGGCTCCACCAACATGGAGATTTGATGAATTGTTCAGGTCTGAACATTGAAACATAATA	B	H	H	H	B	B	B	B	B	H	H	H	H	B	B	B	B	H	H	H	H	H	H	B	B	B	H	B	H	B	B	B	B	B	B	B	B	B	B	B	B	B	B	B	B	B
3	7070670	UCE3-988	TGAATCTCCCACTTGAATACGTTTTCTACACAATGATTGTGATTTTTAGTGGATTTCAAGTGAAAATTCAAAAATCTGAATATTCTCAAAATATTTCTATTTCAGACTGTATTCGCTATA[A/G]AAGCTTTGATGAAAACTGCCGAACGAGAAGTTGCAAAATATATTAACAAG	B	H	H	H	B	B	B	B	B	H	H	H	H	B	B	B	B	H	H	H	H	H	H	B	B	B	H	B	H	B	B	B	B	B	B	B	B	B	B	B	B	B	B	B	B	B
3	7232348	CE3-159	AGTGGAAAAAATAATTCATAGTGAATGTATCCCTTTTATTATCATTTTAG[A/G]CTTTGTAAGAACAACGCCTTAATCTATGGATTCGAAAAAGTGATCGCTTCTGTTTTCCTGAAAATCAATGGAAACCTCCA	B	B	B	B	B	B	B	B	B	H	H	B	B	B	B	B	B	B	H	B	H	B	B	B	B	B	B	B	B	B	B	B	B	B	B	B	B	B	B	B	B	B	B	B	B	B
3	7244131	UCE3-993	GCTAGAGCTCATATTACTCCTCTTGAGTTCTGAAACTCGTGGCAACCTCTCTTTCAAAATTGTGATGGGAACACTCTGAACACACAAAATTATTCCATTCTTGTTTGTACATAGGAAAAT[A/G]TGGCAACTTTATATTTCGGGTGTGTGAGGTCAAAATGACTTTTAGTGCAT	B	B	B	B	B	B	B	B	B	H	H	B	B	B	B	B	B	B	H	B	H	B	B	B	B	B	B	B	B	B	B	B	B	B	B	B	B	B	B	B	B	B	B	B	B	B
3	7320448	CE3-160	TTTTTATCTAAATATTTAAAGCTCTATATTTTGGAGCCATTCACAAACAA[A/C]AGTCATTAGAGCGTGACTACATCTTATGAACAGGTTTTAATGAAATTGTTTGAAAGAGCACTAAAGTACTTGAACCTTTG	B	H	H	H	B	B	B	B	B	H	H	H	H	B	B	B	B	H	H	H	H	H	H	B	B	B	H	B	H	H	H	H	H	H	H	H	H	H	H	H	H	H	B	B	B	B
3	7385398	UCE3-1010	GGAAAACGAACATCACAAGAACCAACCATGTTTTGAACCTACAAAAAAAT[A/T]ATTCAAATGATTTTGTGACCTTTTTCCAGAAACACTTACCATAAATTCGGTAAATTTCGCCTGAAATCCCAACTTTTGAACAATTCTCGCATATTTTCGTGCTGCCAATCGACTTGCTTC	B	H	H	H	B	B	B	B	B	H	H	H	H	B	B	B	B	H	H	H	H	H	H	B	B	B	H	B	H	H	H	H	H	H	H	H	H	H	H	H	H	H	B	B	B	B
3	7394719	CE3-161	CAAACATTGAGATGTTTGAAGGATAATCGTGGATCCTGCCATATTTCACTGTACATCACATCCAATGAAAAGTCACCCGT[A/G]ATTTCAGAAATACCCGATACACCCTGAACATGAAGCTCAATTGTCACATT	B	H	H	H	B	B	B	B	B	H	H	H	H	B	B	B	B	H	H	H	H	H	H	B	B	B	H	B	H	H	H	H	H	H	H	H	H	H	H	H	H	H	B	B	B	B
3	7465518	CE3-162	CACACACAGGCAACAGAAACCCTTGGAAACGTGAGAAACTAGTTCGTTTCTCTGTGATCTCTGAATTTTTCATTATCTAA[A/C]TTCTTCTCTTAATGTCTGCAGTCTCTATGTTACAGGGAGAAATGCTTGCT	B	H	H	H	B	B	B	B	B	H	H	H	H	B	B	B	B	H	H	H	H	H	H	B	B	B	H	B	H	H	H	H	H	H	H	H	H	H	H	H	H	H	B	B	B	B
3	7533796	CE3-163	CTTGAAAGTTTTTTTTTATTTCATCTGTTTTTTTTTAATTCAAAAGTTCT[A/G]ACACCCTTTTGGCGCCTCCCACTGGTTTGAAACTTCTGTCATTTCCCGCCAAAAATTGAAAATCAATCAATTCCTCAGCG	B	B	B	B	B	B	B	B	B	H	H	B	B	B	B	B	B	B	H	B	H	B	B	B	B	B	B	B	B	H	H	H	H	H	H	H	H	H	H	H	H	H	B	B	B	B
3	7605577	CE3-164	TTTTTCTCTAATGAGTTTTAGTTTTTAAAATCGCATTTTAAACTGCTTTT[A/T]TTCAGCAGATATATATTACAATCGTTGGAATAAGATAAGCTCTCAATTAATCATATTTTCAATTTTTATGGAATTTAATT	B	H	H	H	B	B	B	B	B	H	H	H	H	B	B	B	B	H	H	H	H	H	H	B	B	B	H	B	H	H	H	H	H	H	H	H	H	H	H	H	H	H	B	B	B	B
3	7605747	UCE3-1020	TGAAACAAGATTCGTTTTCTTTGAGTTTTTCCGCCTACGAGAAATTTAAA[A/T]TTTGCAATTTCTCCTATTCAAGGTTTTTTGTATGAATCCACTGATTTCAAAGAAGTGGAATTTACTGGTCAAAGGATAAGAAATAAAATGGAAAATTGACATGATTTATTTCAAGTTTAT	B	H	H	H	B	B	B	B	B	H	H	H	H	B	B	B	B	H	H	H	H	H	H	B	B	B	H	B	H	H	H	H	H	H	H	H	H	H	H	H	H	H	B	B	B	B
3	7658054	CE3-165	ACACACGTTTTCTGCGGTTTCCGTCGTGACACCCATTGTTTTAGGTGATA[C/G]GGTTTTGTAATGGGCCCCGTAGGTTTGATCAAGACTTTGGTTACGCAGTTGGCATGCACATCACATATTTGTTACAATAC	B	H	H	H	B	B	B	B	B	H	H	H	H	B	B	B	B	H	H	H	H	H	H	B	B	B	H	B	H	H	H	H	H	H	H	H	H	H	H	H	H	H	B	B	B	B
3	7730605	UCE3-1035	AACACACGACTCCGCCTATTCGATGTTTTCTGTTCGTTAGGTACCATCCGTATGCCCTCACTCTCCGCCTCACCCTCCCAGTCCATCAGGCTGTCACCCTTTTTATTCCATTTGAGGCAT[A/T]TGGAGAGCGATGATCGCATGGGACATATGTATATATATACATATATATAT	B	H	H	H	B	B	B	B	B	H	H	H	H	B	B	B	B	H	H	H	H	H	H	B	B	B	H	B	H	H	H	H	H	H	H	H	H	H	H	H	H	H	B	B	B	B
3	7804999	CE3-9	TGCGAAATAATTAAAATATCCCACAATGACTGTGAGAAACATTGAAAATA[A/C]ATTTTGAGAAAATTATGAAAAAAAACTATTTGTTTTGGAAAAAGAACCTCAACAATGTATCACTGTCATGTGAAAAAGTT	B	H	H	H	B	B	B	B	B	H	H	H	H	B	B	B	B	H	H	H	H	H	H	B	B	B	H	B	H	H	H	H	H	H	H	H	H	H	H	H	H	H	B	B	B	B
3	7829012	CE3-166	AAATTGTTTTCTATCATAATTTCACAACAGAAACATCAAAAAATTGCGGAAAACACTAAAAATTCGCAAAAGATGGCTGA[A/G]AATCCGACCGATCGGTTGGAAAATGAACGAAAAAAGGCTTTCGCGGCGAG	B	H	H	H	B	B	B	B	B	H	H	H	H	B	B	B	B	H	H	H	H	H	H	B	B	B	H	B	H	H	H	H	H	H	H	H	H	H	H	H	H	H	B	N	B	B
3	7909143	CE3-167	TTGAAGAGCAAATATTCAATGGAAAATATTCAACAATAGGTTGGAAATTT[A/C]CAAAACAATTACATGTACTTTCCATAAGACTGTCCATAAGTGTAACAAGCTGTGTGGCAAACGTCAAGTAAATTTTTTTG	B	H	H	H	B	B	B	B	B	H	H	H	H	B	B	B	B	H	H	H	H	H	H	B	B	B	H	B	H	H	H	H	H	H	H	H	H	H	H	H	H	H	B	B	B	B
3	7952399	UCE3-1056	CTGAAATGTTCTGCATTTAGGATAAGCTCTAAAATCGCAAATTGGGGTAT[A/C]GTATCATGCTTAAAAGCTTGAATTTTTATTAAACAAATTAAGCATGTAATTTTCATTGAATTCTTCTTATTTAAGCCTGTTTCGTTCTAAATCTTAAATTACATTTGTAACATTTGAGTT	B	H	H	H	B	B	B	B	B	H	H	H	H	B	B	B	B	H	H	H	H	H	H	B	B	B	H	B	H	H	H	H	H	H	H	H	H	H	H	H	H	H	B	B	B	B
3	8008191	CE3-168	ATAGGGATTTCGCTTTAAAAAAAACCAAAAATCGAACTTTTAAAACTGCTCCTGAGTACGCTCTAAATGATTTTTTTTTT[A/T]AATTTAAGCCTATTCTGGCAATTTCAAGCAAAATTCACGATACTCCACCG	B	B	B	B	B	B	B	B	B	H	H	B	B	B	B	B	B	B	H	B	H	B	B	B	B	B	B	B	B	H	H	H	H	H	H	H	H	H	H	H	H	H	B	B	B	B
3	8126283	UCE3-1060	AAAAGTTGTTGCCCGAAAAACGTGGTAGCCACGTGGCAGTTCGCGTATTTTTTATTAAGACGTGTAGCGAAAAAAACAAAGAAAAATATGAACCCATAACGAGAAAAAAGGTATTTAGTA[A/C]AAATTGTCATGGTACAGGTGGTGTTTCAAAAAAAAAAGAAGGCAAACCTG	B	B	B	B	B	B	B	B	B	H	H	B	B	B	B	B	B	B	H	B	H	B	B	B	B	B	B	B	B	B	B	B	B	B	B	B	B	B	B	B	B	B	B	B	B	B
3	8230846	CE3-169	TACTGTTTTCAGCAGCTCACCGATATTACAGTTCAAAATATTGCAAATGGAGCTACCGCTTTGGAATATCTGTGCATGTC[A/C]AATTGCAATCAAATATCTGATAGATCATTGGTATCTCTTGGACAACATTC	B	H	H	H	B	B	B	B	B	H	H	H	H	B	B	B	B	H	H	H	H	H	H	B	B	B	H	B	H	H	B	B	B	B	B	B	B	B	B	B	B	B	B	B	B	B
3	8318559	CE3-170	CGATATTTTCATCGGAAGCCATCTGAAGGCTGAAAAGGTTTTTAATAAATAATTGAATTATATTTCAGAAAATAAAGTAT[A/T]CTATCGGTAAGAAACGAAGAAACGATAAAACTATCGATTTTTAAAAACAC	B	B	B	B	B	B	B	B	B	B	B	B	B	B	B	B	B	B	B	B	H	B	B	B	B	B	B	B	B	B	B	B	B	B	B	B	B	B	B	B	B	B	B	B	B	B
3	8321988	UCE3-1065	TATGCAAAATTAAAGGAAAAACACAAAAGTGTATAACAGGCATTTTGTAAATTGACGACATTTGCACCCAAGGTAGGGCACTTGTGGTTGGGCCGCGCCCCGACACGCCACGATAGAATA[A/T]CTGGATTTTCAGTTTTAGATTAGTTATCACTTTTACTTGAATACTGAATC	B	B	B	B	B	B	B	B	B	B	B	B	B	B	B	B	B	B	B	B	H	B	B	B	B	B	B	B	B	B	B	B	B	B	B	B	B	B	B	B	B	B	B	B	B	B
3	8365198	UCE3-1068	ATTTTGCGCCGGCTCCGAGACTGGTTCCCGTTTGACAGCTTTTATGATAG[A/G]GTGAAACTTCTGCTGCTGCTTGAATGGAGATTTTGGAGCATTCAGAGGACCGATTGGGTTCAGAGAATTAGGTGGCATTGGAAGAGCAGCGACGTAGTTGCCAAGAGTGTTCGCCAGATT	B	H	H	H	B	B	B	B	B	H	H	H	H	B	B	B	B	H	H	H	H	H	H	B	B	B	H	B	H	H	H	H	H	H	H	H	H	H	H	H	H	H	B	B	B	B
3	8400162	CE3-171	ATCCGTGGGGAAGAACTGTTGAAGGCTGGATTTGGCGGAATCTATCACGT[C/G]GGAAAAGCTGGTCCAACACCACCTGCGTTTGTTGTCTTGTCCCATGAGGTTCCTGGATCGACGGAGCACATTGCACTTGT	B	B	B	B	B	B	B	B	B	H	H	B	B	B	B	B	B	B	H	B	H	B	B	B	B	B	B	B	B	B	B	B	B	B	B	B	B	B	B	B	B	B	B	B	B	B
3	8498498	CE3-172	GAAACGGAAACGGAAGAGGCGACACACGAGGAGGGCAAACGGGGGCAAAT[A/G]TTTTTTGAGGAAAATAAAAACTAACCATTCTCAGCAGTCGCTTCATTGGAATCTCCAACTCGTGCAGTTCCCATTCGCAG	B	H	H	H	B	B	B	B	B	H	H	H	H	B	B	B	B	H	H	H	H	H	H	B	B	B	H	B	H	B	B	B	B	B	B	B	B	B	B	B	B	B	B	B	B	B
3	8626415	UCE3-1075	GATGACGGACCCGAGTTAATTTGCGTTTCTGTGGAAAATAAATCAACGCA[A/G]AAACCAGAAAGACCTTCTACGAAAAAGCGAAAACTTCAAGAGAAGAGACCAAAAGCGAAGAAAATGGTGACAATCGACTCATTTTGGAAGAAAAGTGGTTAAAAAGAATATAATTCTAAC	B	H	H	H	B	B	B	B	B	H	H	H	H	B	B	B	B	H	H	H	H	H	H	B	B	B	H	B	H	B	B	B	B	B	B	B	B	B	B	B	B	B	B	B	B	B
3	8628345	UCE3-1076	TTCAACGATAATAAAGCTGGAATGAATGGACTGGATAAGGAGAAAATCAC[A/G]AAAGTCATCGAAGAAAACACATCAGCGTCCTACTCGTCGTTTTCCAAAAAACAACAATCAAGAATTGAAGAGAAAGTTTTAGAAATCAAAAATCGTTTGCAAACAGCAACCAGAGAAGAA	B	H	H	H	B	B	B	B	B	H	H	H	H	B	B	B	B	H	H	H	H	H	H	B	B	B	H	B	H	B	B	B	B	B	B	B	B	B	B	B	B	B	B	B	B	B
3	8677748	CE3-173	ATAAGCTCTAAATCATAATTGCAATCTTCCATTAGTTCTTCACTTTCTTCATATGACATTGAAGGTTGTCTTTCTAGGAA[A/T]AGAGCTGCCAAATCTGCACGCATCATATTATCTTTCTTCACAATAACCTT	B	H	H	H	B	B	B	B	B	B	B	H	H	B	B	B	B	H	B	H	H	H	H	B	B	B	H	B	H	B	B	B	B	B	B	B	B	B	B	B	B	B	B	B	B	B
3	8804571	CE3-174	AGAGCTGCTATGATTCGCAGGCAATGGGACAGACGTAGGCGCAGACAATG[A/G]TTCTTGTTTGTGTACTTCAGCTTTCGGAACAATCGATGTTGGATCCAGGTGATGTGCAATTTGTTGTTGAAGAAGTAATC	B	B	B	B	B	B	B	B	B	H	H	B	B	B	B	B	B	B	H	B	H	B	B	B	B	B	B	B	B	H	B	B	B	B	B	B	B	B	B	B	B	B	B	B	B	B
3	8933566	UCE3-1088	CAGATAACCATTTTTAAGCTAGAGATCCAACATCTAATCTGAGTTAAACGTCTCCAATTTCTTGCCACTTTTGTTTTCCAATCTAATGGAAAAATGTCTACTCTGCTTCTCCAGCTGATT[C/G]AGCAAAAACCTCTTGCCTATTTTTTCTGCTGCAGCAGCACAATTTTATAT	B	H	H	H	B	B	B	B	B	H	H	H	H	B	B	B	B	H	H	H	H	H	H	B	B	B	H	B	H	H	B	B	B	B	B	B	B	B	B	B	B	B	B	B	B	B
3	9028289	CE3-176	CTGCCAGACAAAATAAAAAATTTCTCCTCTTCCTGCAGCCCTGATGGTCA[A/G]TTTTTCCCACGAAAAAAGTTAATTTAAATGTGGCCAAAAGTCTTCAGATTAACCTTTCGTCATATTTCAAGCATGTGTTA	B	B	B	B	B	B	B	B	B	B	B	B	B	B	B	B	B	B	B	B	H	B	B	B	B	B	B	B	B	B	B	B	B	B	B	B	B	B	B	B	B	B	B	B	B	B
3	9181978	UCE3-1091	CGTCCAATAGTAAAAATTATCTGTAGATGGATCCTGTGTATAATTTGCCA[A/C]GTATTTTCGTATCCGAACCGCATAACTCTCTTTTGGGGGCGGTACTTCAATAGCTGAACCGCCATCGGAAGATGCCGGCTGACCACCGGTGGCCGCTGGTTGAACTGCATTTGAATTACC	B	H	H	H	B	B	B	B	B	H	H	H	H	B	B	B	B	H	H	H	H	H	H	B	B	B	H	B	H	H	B	B	B	B	B	B	B	B	B	B	B	B	B	B	B	B
3	9219053	CE3-178	CCATTCCAATCAAGAATTCAGAGAAAACCAAAAATTTATGAATTTAGATT[A/C]CTCCCACGAATATTCACGTGAGTCAGAAGTTTTCGGAAGTTCCTTTCTATGTAGTTGCAAACAGTTGAGTGCTTTAAGTG	B	B	B	B	B	B	B	B	B	H	H	B	B	B	B	B	B	B	H	B	H	B	B	B	B	B	B	B	B	H	B	B	B	B	B	B	B	B	B	B	B	B	B	B	B	B
3	9287925	UCE3-1101	ATGTTCCCATACTTTTAATTTCAATTGAAAAACTGCTCAAAAACAGACTC[A/G]AATATCGATGTGCCAATTGGAACATACACCTTTCTTTAAGTTTTTAGACAAATTTCGAAAAAAAAACTTTTACATAACGTTGAGTAAATGGGGATTTTTTAAATGTGCCAATTGGAAAAA	B	B	B	B	B	B	B	B	B	B	B	B	B	B	B	B	B	B	B	B	H	B	B	B	B	B	B	B	B	B	B	B	B	B	B	B	B	B	B	B	B	B	B	B	B	B
3	9308865	CE3-179	TATCCGTTTCTCACTCATTTCTTCACTTAAATATTTGATGTGTGATTTAA[A/G]TTTTAGTATGTCGAAAGTCTTTTGGCAATTTGCTACTGTGTTCGCTGAATTATTTTAAAATTCTTAAGAGTAGTTGCATT	B	H	H	H	B	B	B	B	B	H	H	H	H	B	B	B	B	H	H	H	H	H	H	B	B	B	H	B	H	H	B	B	B	B	B	B	B	B	B	B	B	B	B	B	B	B
3	9400196	CE3-180	TTTTATTTAGGTTGTATTCCCTTGCGGCGACGAATATGCACTTCAATCGTACATCTGTTTGACCCGTTTGACATCATTCG[A/G]AGCCACTCAAAGCATCGCAAATCTAATGAATGTTCAAATGGTAAGTTCTT	B	H	H	H	B	B	B	B	B	H	H	H	H	B	B	B	B	H	H	H	H	H	H	B	B	B	H	B	H	H	H	H	H	H	H	H	H	H	H	H	H	H	B	B	B	B
3	9432020	UCE3-1106	CTGTAACTAAATTTAACACAAAATGTTTTAATCTAACAGGACTATTCCGGGCGGCTATGTAAACTTAATTTCAGACTGTTGTATTATTTTTCGTCAAAGTTATTTTTTCCAGACATAATT[A/T]CAAAGCAAGTTAGCGTCTTATTACCCTATTTGGATTACATTTTCCGTATA	B	H	H	H	B	B	B	B	B	H	H	H	H	B	B	B	B	H	H	H	H	H	H	B	B	B	H	B	H	H	H	H	H	H	H	H	H	H	H	H	H	H	B	B	B	B
3	9474177	CE3-181	ATGAGCTTCTAAAAATCCTTTCACTCTAGACTAGGCAACGTCATATTTCT[A/C]TGGTCTCTGCCCTTCTTCAGTTTCCCCTCGGCGAAACATAATTAACACCTGTTGTGGGTACATTTCGAGTTTGTTAAAAG	B	B	B	B	B	B	B	B	B	B	B	B	B	B	B	B	B	B	B	B	H	B	B	B	B	B	B	B	B	B	B	B	B	B	B	B	B	B	B	B	B	B	B	B	B	B
3	9550679	CE3-27	TTTTCAACTTTTATTCTTTAAGGAATGGGCCGTGAAGTCGAGAACCTGATCAAGGAGAATTCCGAGCTTCTCGATATGAA[A/G]AACGCGTTGAACATTGTCAAGAACGATCTTATAAATCAAGTCGATGAGCT	B	H	H	H	B	B	B	B	B	H	H	H	H	B	B	B	B	H	H	H	H	H	H	B	B	B	H	B	H	H	H	H	H	H	H	H	H	H	H	H	H	H	B	B	B	B
3	9558457	CE3-213	ATTAACTGCGAACTGAATATGTTTTTATAATTATTATTTCATCTAGGTTG[A/G]TATAATGTCGAAAACCGCCGCTCTCACCGATATTGAAAAGTCAAAGGCGACGATTTCCTTCTGGAAATTCATAGCCATGT	B	B	B	B	B	B	B	B	B	B	B	B	B	B	B	B	B	B	B	B	H	B	B	B	B	B	B	B	B	H	H	H	H	H	H	H	H	H	H	H	H	H	B	B	B	B
3	9742851	CE3-182	AACAGTGTGTGCCTTTAAAGTGAAGTTTCAAATGGGGACAAAATCATGATAATTTGAATTTTAAAGAAACATACGCTGAT[A/G]TTGGATATTCATTGGGTGTGATGTTTCATCGGATGTTGCAGTTGTTTCAA	B	H	H	H	B	B	B	B	B	H	H	H	H	B	B	B	B	H	H	H	H	H	H	B	B	B	H	B	H	H	H	H	H	H	H	H	H	H	H	H	H	H	B	B	B	B
3	9747951	UCE3-1116	ACGCGAATCGGGATACCAATAGCTCTGGCAAGTCCGAAATCGGCAAGCTT[A/G]ATTGCTCCATTGTTGTCGACCAGCAAGTTCTGTGGCTTAAGATCGCGATGAATAACACGACGCTGATGACAAAAACACATAGCTTGAAGAATCTGGAACAATTATTCTTGTAAAGACATC	B	B	B	B	B	B	B	B	B	B	B	B	B	B	B	B	B	B	B	B	H	B	B	B	B	B	B	B	B	B	B	B	B	B	B	B	B	B	B	B	B	B	B	B	B	B
3	9834108	CE3-183	ATCACGTATGTTGCTTTCGAAAGTATTGTAATTTTACTCAATTATTTCAGAATGAGTGCACTTTCTGCAACATAAAATTT[A/G]TTTCATTTTTTGAAATGTGCCGTCACGTGGGAAGCATTCAACTCAGAATG	B	B	B	B	B	B	B	B	B	B	B	B	B	B	B	B	B	B	B	B	H	B	B	B	B	B	B	B	B	B	B	B	B	B	B	B	B	B	B	B	B	B	B	B	B	B
3	9834215	UCE3-1123	CAACATAAAATTTATTTCATTTTTTGAAATGTGCCGTCACGTGGGAAGCATTCAACTCAGAATGAAGGTAATTTTAATTGAATGTTTCGCCGTTCTGCCGTCTTCCAATAATTCTAAATA[A/T]TTTCAGATTAACCACTTGCGTTATCAAGATGTCCATGTTGGAACTTGGGT	B	H	H	H	B	B	B	B	B	B	B	H	H	B	B	B	B	H	B	H	H	H	H	B	B	B	H	B	H	B	B	B	B	B	B	B	B	B	B	B	B	B	B	B	B	B
3	9997088	UCE3-1129	GGATTGACTCCATTTTGATTCCCAGAGTTTCCAAAATTTTGTCCGTTTTGTTGGTTTTGATTATTGAAAAATCCAGAGTTTTGATTAGAAGTTTGTTGGTTAGAGAACCCGGATGTTGGA[A/C]CATTAACTTGATTTTGTTGAGAGTTTTGCTGATTTTGATTGTTGAAGAAT	B	H	H	H	B	B	B	B	B	H	H	H	H	B	B	B	B	H	H	H	H	H	H	B	B	B	H	B	H	H	B	B	B	B	B	B	B	B	B	B	B	B	B	B	B	B
3	10031121	UCE3-1130	AAATATCTTTTAGCATCGATATATTCAGACAAAGTATCACCAAATGAGCA[A/G]CAATCAATATCTGCGCAAGTCCATTTGATTTTGGCTCAATTCGAAAAATGGCGGCGTAGATCGCAATTTTGATAAGGCCGACCATAATACGTAACCCAAAATGAGCTCGATGCAAGAATG	B	H	H	H	B	B	B	B	B	H	H	H	H	B	B	B	B	H	H	H	H	H	H	B	B	B	H	B	H	B	B	B	B	B	B	B	B	B	B	B	B	B	B	B	B	B
3	10094901	CE3-185	AAAAAATACAGTAACCTACAGTACCCTCCTCAATACCATAACCCCACCAA[A/G]TTTAACCCACATTACCGTCCCACCTTCCTGTAATAGTTTGTCCTTGGGTATCCGCTTCCCCCCGAGGATCGACACTTTTG	B	B	B	B	B	B	B	B	B	H	H	B	B	B	B	B	B	B	H	B	H	B	B	B	B	B	B	B	B	B	B	B	B	B	B	B	B	B	B	B	B	B	B	B	B	B
3	10192348	CE3-186	TACTAAAAAAAAATATGAAAAATCCACTGTCTATAGCAAACTTTACTTGC[A/C]AATACCGAATTTCCTCTATTAGTCAGAGTACATTATTTTGATAAGCTATATCTCGGTTAATTTGGAAAATATAGTTACAT	B	B	B	B	B	B	B	B	B	H	H	B	B	B	B	B	B	B	H	B	H	B	B	B	B	B	B	B	B	H	B	B	B	B	B	B	B	B	B	B	B	B	B	B	B	B
3	10243916	CE3-218	AAAAAAATCGGTGGCCGAGTTTCTGTAGGAGCGATTTACAGACAGGGCCGAGTTTGATCTTGGCCTGTAACCAAAATTAA[A/T]GCCCAACACGTGGCATCTCTGGGAACATAGGCTTTTGGAAAAAAAAAACG	H	H	H	H	B	B	B	B	B	H	H	H	H	B	B	B	H	H	H	H	H	H	H	H	B	B	H	B	H	H	H	H	H	H	H	H	H	H	H	H	H	H	B	B	B	B
3	10275215	CE3-187	CAATGATCAGTTGACTTTTAATGTCAAGTGTAAGTTTTTAGAGAAATACATTTTTTGGCATCAAATTTGTGCACGGAAGG[A/G]CTGCAATTTGAGTATGGCCAGCCAAAATCTGAAACAAAAATGAAAAAATG	H	H	H	H	B	B	B	B	B	H	H	H	H	B	B	B	H	H	H	H	H	H	H	H	B	B	H	B	H	H	H	H	H	H	H	H	H	H	H	H	H	H	B	B	B	B
3	10301576	UCE3-1146	AGTTTGGAAATTCTGGGCTCCGCCACTGGAAAGGTCCAAGCTCGCAACCACTGCCTTCACAGGGTCCTCAGTTGGTGTAATGACTGGGTTACCTGCCTCGGCGTACCTGGTCTCTCATTT[A/T]AGTTGGAGCACACCTTTTTATGTGTTTGGAGTTGTGGGAATTATATGGTC	B	B	B	B	B	B	B	B	B	H	H	B	B	B	B	B	B	B	H	B	H	B	B	B	B	B	B	B	B	B	B	B	B	B	B	B	B	B	B	B	B	B	B	B	B	B
3	10385084	CE3-18	TTTTGGATATTTTAGTTTAAAATTTCTGCTTACGGGAATCATCAGAGTTTTACATGTAAATGTGGTTTTTTTAATTCAAT[A/T]TGAAAGACGATCGGCCGATCACACCCTGTGCCTTTTCCAATGTTTTGTTT	H	B	B	B	B	B	B	B	B	H	H	B	B	B	B	B	H	B	H	B	H	B	B	H	B	B	B	B	B	H	H	H	H	H	H	H	H	H	H	H	H	H	B	B	B	B
3	10399711	UCE3-1158	GCCACCCATTACTATATATCGAGGCCACCCACTAGATTAAGAAATTCTAG[A/G]CCACCCCATTACAGAATTTCTAGGCCACCATATCACTATAACTCTAGGCCACTACTTCACTCAAATCATAGGCCATCAAATGACTACAGTTCTAGACCACGAAATCAGAATCTAGGCCAT	H	H	H	H	B	B	B	B	B	H	H	H	H	B	B	B	H	H	H	H	H	H	H	H	B	B	H	B	H	H	H	H	H	H	H	H	H	H	H	H	H	H	B	B	B	B
3	10437880	UCE3-1159	ATCGAAAAAACCTTCAAAACGACGAAAATTCAGGAGAATAACTCATGGTG[A/C]ATCGACTAACAAATTTTTCGGCCAAAAAAATCTGATAAAATATGATGGCAAACAGACTTCCTAGAAACACCTGAATTAAAAAATATAACACCTGAAGTAAAAAATGAGTGCGCCTTTAAG	H	H	H	H	B	B	B	B	B	B	B	H	H	B	B	B	H	H	B	H	H	H	H	H	B	B	H	B	H	B	H	H	H	H	H	H	H	H	H	H	H	H	B	B	B	B
3	10526222	CE3-8	ACGCACATGTCACTACATACACTGATGACACAGATCCCAATAAAACTTAACAACTGAGATTGGCTCAAGGGACCTGAATA[A/C]TTGTGAATAAGGGGGTACTGTAGATAGAGGTTACTGTAACTGTGATACTT	H	B	B	B	B	B	B	B	B	H	H	B	B	B	B	B	H	B	H	B	H	B	B	H	B	B	B	B	B	H	H	H	H	H	H	H	H	H	H	H	H	H	B	B	B	B
3	10539181	CE3-188	CACCTTGCTAGTTTGTATCTTATTTATATTTTTTATACATGTTTATATTG[A/C]GTTCATTGAACCATGTTAAAACCCAGTTAAGTTTTCAAAGTTCCGAGAAAAAATATGCCCTTCTCTATAACTATTCTTGT	B	B	B	B	B	B	B	B	B	B	B	B	B	B	B	B	B	B	B	B	H	B	B	B	B	B	B	B	B	B	B	B	B	B	B	B	B	B	B	B	B	B	B	B	B	B
3	10602502	UCE3-1180	AATTTCTCGGAACCCGGAAGATATAGGGCGCCGCAAAACACTATCTAACT[A/C]ATCTATTTATTATTTTAACTTAATTAAAATAATAAACAGGCGAGCGTTACAAAGTGTTTTGAGGCGCCATATATCTTCAGAATCAGGGGAGGTCATTTTAATTTCAAGAAATTCAGAATT	H	B	B	B	B	B	B	B	B	B	B	B	B	B	B	B	H	B	B	B	H	B	B	H	B	B	B	B	B	B	H	H	H	H	H	H	H	H	H	H	H	H	B	N	B	B
3	10675325	UCE3-1192	GAGATGTGGGAATTTGGGCTGTTGAATGGCGAGAGGAAGCCGACGCCGGAGAGTTCGAGAGAGGAGAAGGAGAGGTTTATAGATCGGAAATATGTGCAGAAGGCGTTCCTGAAGCCAATC[C/G]CGTCTGGAGAACCTGTAACCTCTCAGCTCATTTCTGCGGTGTTGGCTCGG	B	B	B	B	B	B	B	B	B	B	B	B	B	B	B	B	B	B	B	B	H	B	B	B	B	B	B	B	B	B	B	B	B	B	B	B	B	B	B	B	B	B	B	B	B	B
3	10720766	CE3-190	TCACAGACGAAATTGAGTGGTTTTAAGCGAAAAAAATTGAAAAGCCTAGAATATTGCGTTTTTAATTAAATAAAGGAAAA[A/G]AAACCAAAAAATTTAATCGGAGGAGCGGCGAGACATCTCGAAAATTGAAT	H	B	B	B	B	B	B	B	B	B	B	B	B	B	B	B	H	B	B	B	H	B	B	H	B	B	B	B	B	H	H	H	H	H	H	H	H	H	H	H	H	H	B	B	B	B
3	10817878	CE3-191	ATCTATTTTAGATTCTAAAAGACATGTAAAAGGCGGAGTTTGATGCGAAAATCTATCTCTCTCTCCCCTCCAAACCGTAA[A/T]GAACATTAATATCTTTCCCATCAATCTCGGATAAAACTTCATTATTTGGC	H	B	B	B	B	B	B	B	B	H	H	B	B	B	B	B	H	B	H	B	H	B	B	H	B	B	B	B	B	H	H	H	H	H	H	H	H	H	H	H	H	H	B	B	B	B
3	10837246	UCE3-1202	TTTTTTTTCAATTTTTTTTGCTAACATTGTCATTGTCCACTGTCATTTTGAAAAGTCCGAGTGAAGTAAAAATACAATTTTTAACTAAAAAGTAACACATGACCGCGAAAATCTATTGGT[A/G]ACCGAGATATATTTTTTCACGGCCACCTAGCATTCCACATCCAACTCAAA	N	B	B	B	B	B	B	B	B	N	N	B	B	B	B	B	N	B	N	B	H	B	B	B	B	B	B	B	B	N	N	N	N	N	N	N	N	N	N	N	N	N	B	B	B	B
3	10914864	CE3-192	CGTTATCCACATAGCAAGAGTGAACTAACATTCCGAAAGTGTCCTTATCA[A/G]CACCCTCCACTTCAATGCATTCCCATCTATGATATACACTTTCACCGAGAGTTGCAAAACGGACTATTGGGCCATCAGGG	B	B	B	B	B	B	B	B	B	B	B	B	B	B	B	B	B	B	B	B	H	B	B	B	B	B	B	B	B	B	B	B	B	B	B	B	B	B	B	B	B	B	B	B	B	B
3	10924027	UCE3-1206	AAGAATTCCAGGCTACCACGATCTCTTTAGGCCATCACTGAGGATTCTTTGTAATCAGAGTTGATTGTAGGCCAATTTTAAAATTTCTAGATCATCAAAAAGCCATCGCTAAGGATTCTA[A/G]ACAACTATTGAGAATTCTAGGCTACCACTGAAGATTCTAGGCCACGGCTG	B	B	B	B	B	B	B	B	B	B	B	B	B	B	B	B	B	B	B	B	H	B	B	B	B	B	B	B	B	B	B	B	B	B	B	B	B	B	B	B	B	B	B	B	B	B
3	11116518	UCE3-1217	TGATTATGAAAATTCCAAAAACTTTCCAAAAATTCGAAATTTTGAGCCAGCTTCTTCTAGAAATTTTCTCAAGGAAGTTTCAACAGAAAAATCAATTTTTTGAGAAGAATATGAATTTTG[A/G]GCTCAATTTCACTCAATTTTCAGGGATTTTCTGAAAGTAAAAATTTTCAA	H	B	B	B	B	B	B	B	B	H	H	B	B	B	B	B	H	B	H	B	H	B	B	B	B	B	B	B	B	H	H	H	H	H	H	H	H	H	H	H	H	H	B	B	B	B
3	11143979	UCE3-1220	GTTGAGCGTTGTGACAACGTTCAGGGCGAGAAGCTTGATCGTCGGCGGTG[A/G]TGCGTCAGAGGATTCCAGATACTTGATATTCCGCATCTTCTCCATATCAACCTCAAACTCATACTTGCAATTCGAGGTCTTCGCTTTGGGATCCGAATAGTTATACAGCTCAATCCATCC	B	B	B	B	B	B	B	B	B	B	B	B	B	B	B	B	B	B	B	B	H	B	B	B	B	B	B	B	B	B	B	B	B	B	B	B	B	B	B	B	B	B	B	B	B	B
3	11200275	CE3-193	CCTTGTAGCAATATCTGTCATATTTCACGGATGGTATGATATAAAATAATCCATTAGAGTAATAAGAAACACACACCAAA[A/G]GGGTTTTTTTAATAAATAGCTTTAACACCTTTTTCAAAAAATTTCCAGAA	H	B	B	B	B	B	B	B	B	B	B	B	B	B	B	B	H	B	B	B	H	B	B	B	B	B	B	B	B	H	B	B	B	B	B	B	B	B	B	B	B	B	B	B	B	B
3	11241215	UCE3-1226	GATTTCACGTTAGAAAAACGCAAAAACAAAAACTACCGTACACCCGGTCG[A/T]GCCGAGACCATAGACAGTGATTTTGTGTTTTAAAATCGATTTTTCCGAAATTGAAAAATCGCATTTTGGGAATATTTCGGAATTCAGAAAACTAAATTAAAACAGAAAGTCATCGAATTA	H	B	B	B	B	B	B	B	B	B	B	B	B	B	B	B	H	B	B	B	H	B	B	B	B	B	B	B	B	H	H	H	H	H	H	H	H	H	H	H	H	H	B	B	B	B
3	11335956	CE3-194	TCCAGTTAGAGCTTCAAAGTTTCCAAAAGTTTCTAGGTTAATCCAGAATACTTCCTCATCCCATTAAAACTGCTCTTTGC[A/C]CTGAGCTCTTCAATAGAGAGCCCCTGCACTCCCAACACCAAACAAAAACG	B	B	B	B	B	B	B	B	B	B	B	B	B	B	B	B	B	B	B	B	H	B	B	B	B	B	B	B	B	B	H	H	H	H	H	H	H	H	H	H	H	H	B	B	B	B
3	11378112	UCE3-1234	CCGACACCTTGCGGGATTTGATCCCCGGGGTTTCCGGATCTGTAAGATGT[A/C]GGCTGCCACAACTTTTTTAAACTGACAAAGTTAAGAAATCAAAATTTCCTTTTTTCCGGTAAGCACTGTCTTTTGGCTATTTTAGGCAGCCGACATCTTGCGGGTCTTGCTCAGTTTTGA	H	B	B	B	B	B	B	B	B	B	B	B	B	B	B	B	H	B	B	B	H	B	B	B	B	B	B	B	B	H	B	B	B	B	B	B	B	B	B	B	B	B	B	B	B	B
3	11428485	CE3-195	GTAGATCGAACGCGTCGGACGCCTGACCACGTGGCTTGTGGGTTGGCTCCGTTGAGCATTCGGCACGTGAGCTCGTAGAC[A/G]AATAGCTAAAACGATAAAGAGTTTAGTTTAGGTTACTGGAGGAGTAATGT	H	B	B	B	B	B	B	B	B	B	B	B	B	B	B	B	H	B	B	B	H	B	B	B	B	B	B	B	B	H	H	H	H	H	H	H	H	H	H	H	H	H	B	B	B	B
3	11542954	UCE3-1247	GCAGAACCTCACCAACTTCAACATAGCCTTCCCAGTCATCAATCGCACCGAGACCACTGCCAATCTCTGTGGCTATTTCCTCAACAACTTGCTCATCAACTCCTCCCAGCTCTTCCACCT[A/G]CCGATGGTACTTACCTGGAACCTTCCGTACTCCGATGTGATAAAAGATGT	H	B	B	B	B	B	B	B	B	H	H	B	B	B	B	B	H	B	H	B	H	B	B	B	B	B	B	B	B	B	B	B	B	B	B	B	B	B	B	B	B	B	B	B	B	B
3	11659789	UCE3-1258	CACAGAGAGAGAGAGAGAGAGAGAGAGAGTTGGGAGGAGGAAATGAGTGT[A/G]TGCCGATAAACGGCTCTCTTAAGTCAGAGCCAAATGTCAGGAAAGACGAGGAGAAAGGGCAATTGTCTGAAAGTTGGAAGCCGGAAAATTTCAAAAACTTGCCAAAAAATCTGGAATTTT	B	B	B	B	B	B	B	B	B	B	B	B	B	B	B	B	B	B	B	B	H	B	B	B	B	B	B	B	B	B	B	B	B	B	B	B	B	B	B	B	B	B	B	B	B	B
3	11699919	CE3-197	TCACCAATGTGCTCACAGTGGCGTCACAAGTTCCAGATGAGTCGAATAAAAATGAGCCCGATTCGGATATTGATAGTGTG[A/G]TGAGTGGGACGATCGATAGTGAGCTCGCGAATCTGAAGATCTAGTCGTGT	H	H	H	H	B	B	B	B	B	H	H	H	H	B	B	B	H	H	H	H	H	H	H	B	B	B	H	B	H	H	H	H	H	H	H	H	H	H	H	H	H	H	B	B	B	B
3	11766440	CE3-19	AAAAAAATTTTGAAAAATTAGAACATTAAAGCCAGAGAGCCCTGAAAAGT[C/G]CTCAAAAGCTGTAATTTCGCTGAATTTCAAACTGTGGAGCTCTTATATTTCTTGAAATTTCGTTTAAAAACTCGAAAAAA	B	B	B	B	B	B	B	B	B	D	D	B	B	B	B	B	B	B	D	B	H	B	B	B	B	B	B	B	B	B	B	B	B	B	B	B	B	B	B	B	B	B	B	B	B	B
3	11801547	CE3-198	CTTGACGAAGGGAGCCAGGAGAAACTTGTAGTTTGTGCGCTTTATCTGCTGTTTGGAATGGCTCTTATTGGTAAGGTATA[A/C]GCTGGATTTTAAAGAAAATTAAGTATATTTTAGCGATGTGCTTCAAGTTA	H	H	H	H	B	B	B	B	B	B	B	H	H	B	B	B	H	H	B	H	H	H	H	B	B	B	H	B	H	B	H	H	H	H	H	H	H	H	H	H	H	H	B	B	B	B
3	11810422	UCE3-1270	AGAAATACTAGTAATACTGAAAGCAAATGCATTCTCAAAAAGTCTTATTG[A/T]CTGGGACCTTATATAGCCATCAAAGGCGGGGTTGAAACATTTGTGTAGTTTGTGCGTGAACATTCTAGAACATGCAGATTTGCAGGTAAATAAAAAGAAATCACATAGGTAATCAAAAAC	B	B	B	B	B	B	B	B	B	B	B	B	B	B	B	B	B	B	B	B	H	B	B	B	B	B	B	B	B	B	B	B	B	B	B	B	B	B	B	B	B	B	B	B	B	B
3	11874121	UCE3-1284	ATGTATAAGAGCTTGCTGACAAAGTTCGACGAGTGGAATCAGATGAAGCT[A/G]GCGGATGGAGGGTCGATTAGGGAGGAAAGGATGAAGGTAAGGTTCGCCGACTGACTGATCTCCAAAAAATAGGCCTATACCGGGCCAGCGATTGGGGGAGTTTAGGCCGTTATCGGACAA	B	B	B	B	B	B	B	B	B	B	B	B	B	B	B	B	B	B	B	B	H	B	B	B	B	B	B	B	B	B	B	B	B	B	B	B	B	B	B	B	B	B	B	B	B	B
3	11916684	UCE3-1290	GCTATTTTTGCAAAAAAGCCGACATTTTCGATTTCTAGTTGGAAAAAACA[A/G]TTTTTCAGCGTAAAATGTAGCATTCTCACCACGAAAATGCTATTTTTTATGTGGCAAAATGTTAGAAAATTCAATTTTAATGAATTTTTTCCAATTTCGATTATATATATACTAACTCTT	H	H	H	H	B	B	B	B	B	H	H	H	H	B	B	B	H	H	H	H	H	H	H	B	B	B	H	B	H	H	H	H	H	H	H	H	H	H	H	H	H	H	B	B	B	B
3	12013112	UCE3-1296	ACCCCAATATATTTTTAAGGGTCACGATCCCCTATTGTTTCGAATCCTCTTCTCTTCTACCAACAAGACACCCGATTCTCGGTTCCGTTTTCTCTGCGCCTCACCCACTTGACACACTAT[A/T]TCGCCTCCAGGACGCCTTCTGTAGGCGAAATGCGCCAAAAAGAACGGGTT	B	B	B	B	B	B	B	B	B	B	B	B	B	B	B	B	B	B	B	B	H	B	B	B	B	B	B	B	B	B	B	B	B	B	B	B	B	B	B	B	B	B	B	B	B	B
3	12019921	UCE3-1302	TCAGAACTTTTTTTTTAACTCAAAATGAAAAATGTTCCGAAATTATATTAATAGCTTTACTATGATATTTGTTCATTTTAGGCCGTACTCCACCTTGTATGCAGGCACATTAATATTTAT[A/C]ATAAGAGAAAAATAAACCCTCCGCATTTGAATTAACACATCCTACCTATT	H	H	H	H	B	B	B	B	B	B	B	H	H	B	B	B	H	H	B	H	H	H	H	B	B	B	H	B	H	B	H	H	H	H	H	H	H	H	H	H	H	H	B	B	B	B
3	12161088	CE3-200	CAGCGATTCGCTCCGCCCACTTTGCAACCAATCAGATGGAGTGGGCGGAGTTTGAAGCCGAGCAAAACCCAATTTTTTTT[A/T]AACCAAAAAATGAAAAATTTCGTAGTTTCAAACTAAATTTTCATTTTTGA	B	B	B	B	B	B	B	B	B	B	B	B	B	B	B	B	B	B	B	B	H	B	B	B	B	B	B	B	B	B	B	B	B	B	B	B	B	B	B	B	B	B	B	B	B	B
3	12301958	CE3-202	AGCTGGAAAAAATCACAAAAAAAGTTATCAGCAGAATTTGAAAGTTTAATTGGTTCAATTTGAGTGGATTTTTTGAAATA[A/G]GCTTTAATTTTAACAGGTAGGACTATTGAAATCAGATAGTACAAAATTAA	D	H	H	H	B	B	B	B	B	H	H	H	H	B	B	B	H	H	H	H	H	H	H	B	B	B	H	B	H	H	H	H	H	H	H	H	H	H	H	H	H	H	B	B	B	B
3	12528274	CE3-204	CATCGATCATCGGAGTCTGACAGTGTTGGCGATATCTTTTGTACTCTGCA[A/C]GTTTTCGATGATTTTCATAGAATTTATAATAAATAATCGACTTACCGTTCTTTTTGTGCATTTTGGAATCTTTTCCTATC	H	H	H	H	B	B	B	B	B	H	H	N	H	B	B	B	H	H	H	H	H	H	H	B	B	B	H	B	H	H	H	H	H	H	H	H	H	H	H	H	H	H	B	B	B	B
3	12589491	UCE3-1341	GTACATACGAAAATTATTTCCAAAAATTTTACTTAAACTGCAAAACCAATCCCAGCCGTTGATTGGTTCGAGAGTAGGCGGAGCAAAGCGCTGATTGGTCAATCGTATTTTTTCGCGACT[A/G]GATAATACGTGTTTCTGAATAAATGTGCCTAGAAGAACATTTTGAAGGAA	H	H	H	H	B	B	B	B	B	H	H	H	H	B	B	B	H	H	H	H	H	H	H	B	B	B	H	B	H	H	H	H	H	H	H	H	H	H	H	H	H	H	B	B	B	B
3	12614683	UCE3-1349	CTGTGTTAAATTTCGACATAATCTGCACGTGACTGAAAAATGTTTTCTGGAATTTTCGAATTGTTCCCGACTCTGATTCACCATTGTTGCGGTCGGTGTTGACCCCCTTTTTGCCGCCTC[A/G]CTGACTGCTCCTCTCCTACTCGTTGTGGTCTTGTGATAAGAGAACACAAT	H	B	B	B	B	B	B	B	B	B	B	B	B	B	B	B	B	B	B	B	H	B	B	B	B	B	B	B	B	B	B	B	B	B	B	B	B	B	B	B	B	B	B	B	B	B
3	12689887	UCE3-1354	GTACTCCACAATCGCTCCAACCGTCCTATCAGACCTATTCAGTGGTGGCCTCAGAAGTCGAGTACTGATGATGTTCTATTTTGCAATTCCAGTTGGAAGTGGTCTCGGATTCATTTCTGG[A/G]TCAAGTATTTCACAGGCAACAGATTCATGGCAATGGGGTGTTCGATTTTC	H	H	H	H	B	B	B	B	B	B	B	H	H	B	B	B	H	H	B	H	H	H	H	B	B	B	H	B	H	B	H	H	H	H	H	H	H	H	H	H	H	H	B	B	B	B
3	12690016	UCE3-1355	TTCACAGGCAACAGATTCATGGCAATGGGGTGTTCGATTTTCTCCGATTATTGGAATAGCTTGTCTTGGATTGATGTTATGGTTGTTGGATGAACCAGTGAGGGGAGCTTGTGATGGAGC[A/G]CGGCAGAATGGAGATGAAGCTGATTTGATTGGCGATATTAAGTACTTGAT	B	H	H	H	B	B	B	B	B	B	B	H	H	B	B	B	H	H	B	H	H	H	H	B	B	B	H	B	H	B	H	H	H	H	H	H	H	H	H	H	H	H	B	B	B	B
3	12788675	UCE3-1366	GAACCGGCACCCAACCCAACAACTCGCCCTACCAAAATCTGTCGGATATG[A/C]CATTTTGGCCGAGCAAAGTCCAGGATAACGCCAAGATGTATCTTCCGCCGTGCATCGATCCGAAGACTGCAGCGGAAATTAAGAAAATCGATTTGACAACCGAATTCCGTGGAAATCAGC	B	B	B	B	B	B	B	B	B	B	B	B	B	B	B	B	B	B	B	B	H	B	B	B	B	B	B	B	B	B	B	B	B	B	B	B	B	B	B	B	B	B	B	B	B	B
3	12806790	CE3-12	TAAAAAATAATTTGACGTCAATTTTTTTTTCTTAATTTATTTTTTTCTAA[A/T]TCTTGATAAAAATGCCCATTTATTGAAATTCAAAAAAAAAATCAATCATTTCATAAATTTTCAATTTGTATCGCTGTGAG	H	H	H	H	B	B	B	B	B	H	H	H	H	B	B	B	H	H	H	H	H	H	H	B	B	B	H	B	H	H	H	H	H	H	H	H	H	H	H	H	H	H	B	B	B	B
3	12883343	UCE3-1379	TTTCCGCTTCTCTTCCCGATACGATGGCATATTGCCGAATTTGATCTGCCGATCTGGGGATTCCTCGTCCTTCTCATCGCTGGGCTTCGGGATCTCCACCACCGAACGTCGCCGATAGCA[A/G]AGCATCAGACAGACCAGGCATAGGAGTAGGAAGACTCCGAATCCGAGAAG	B	B	B	B	B	B	B	B	B	H	H	B	B	B	B	B	B	B	H	B	H	B	B	B	B	B	B	B	B	H	B	B	B	B	B	B	B	B	B	B	B	B	B	B	B	B
3	12960573	UCE3-1382	TGATATCTCAACCAATTAAAACTTTTTACTAAACAAAAATTAATAATAAAAACTTGGCAATTTTTGATCATTCCTAGGACCGCCAAGATGAATTTATGGGTTGCACTACTATTCGAGGAA[A/G]TATGGTATACTATCGACTACTGTAGTTTCGAGAGCATCAGGAACCTTCTC	B	B	B	B	B	B	B	B	B	B	B	B	B	B	B	B	B	B	B	B	H	B	B	B	B	B	B	B	B	B	B	B	B	B	B	B	B	B	B	B	B	B	B	B	B	B
3	12963022	UCE3-1385	TAAATGTCTGCCTACACGTCGAGCCTTTCAAGCCTACATGTGCCTTGAAGCCTATAATATTGCCTAGGTACCCTGCCTACCGTGAAATCAGGCAGGTCGGTATTTTTGTACCTACCGAGC[A/C]AAAAATCTTCAACTCCGAATCTATAATCCCCAAAATAATCTCTATTCTTT	B	B	B	B	B	B	B	B	B	B	B	B	B	B	B	B	B	B	B	B	H	B	B	B	B	B	B	B	B	B	B	B	B	B	B	B	B	B	B	B	B	B	B	B	B	B
3	13024692	UCE3-1386	GCAGTTTTTTGTATTTTAAAATTAAATCAAAACAAAAACTTTGCAGCTTTTACCTCTGGACATGGAGTTACTGGAAGCGTCGTGGAATAGCTGGACCATCTGGCTATCCAATTCTGGGAA[C/G]CGCTTTGGAAATGTTGAGCTCAGAAAATCCACCATATCTCCAACTGAAAG	B	B	B	B	B	B	B	B	B	B	B	B	B	B	B	B	B	B	B	B	H	B	B	B	B	B	B	B	B	B	B	B	B	B	B	B	B	B	B	B	B	B	B	B	B	B
3	13070922	CE3-207	AATTTGGGGTTCATTCGAAAGCGCTCGACAAGCTGTTTATTACTATCATGGCCGATTATTACGGACTTTTTACTAGTGAT[A/G]CGAGATCCGTGTCTGACGGCGAGTCCGACGGTGAACGCCGACTTCGTAGA	B	B	B	B	B	B	B	B	B	B	B	B	B	B	B	B	B	B	B	B	H	B	B	B	B	B	B	B	B	B	B	B	B	B	B	B	B	B	B	B	B	B	B	B	B	B
3	13363436	CE3-209	AAATATCATGTACATATCTTCAGTTTTCTTGCATAGATTCATCAAATGAGTGATGTCATATTTATCGAGTTCTCCTACGT[A/G]TTTCGAGTCAAAATGATGTTTGGTCGCTAACTTCATGTGCATTTTCTGTG	B	B	B	B	B	B	B	B	B	B	B	B	B	B	B	B	B	B	B	B	H	B	B	B	B	B	B	B	B	B	B	B	B	B	B	B	B	B	B	B	B	B	B	B	B	B
3	13444200	CE3-210	GCACGATTCGTTTGAGCTTCTTCGACGAGACGGACGATTTGTGAGAGTGTAGAATCATTGCCAACGTGTGTTGCCTTCAC[A/G]ATTAGAACTCCTTTTTGATTCACCGAGCCACCAATTACAGTACTTCCTAG	H	H	H	H	B	B	B	B	B	H	H	H	H	B	B	B	H	H	H	H	H	H	H	B	B	B	H	B	H	H	H	H	H	H	H	H	H	H	H	H	H	H	B	B	B	B
3	13463736	UCE3-1397	AATTCACGGTCGTTGGCCTTTCCAATATCAGCAGCAAGACGGGTACGGGC[A/G]AAGTCGAGTGGGTAGACGAAGCAGAGGGAGGTGGCTCCAGCAGCTCCTCCGGAAGCCAAGTTTCCTGCGAAGAACCTGAATTTCAAATGTGAAATTTTCTAAAAACAATAATGCAATGTT	H	H	H	H	B	B	B	B	B	H	H	H	H	B	B	B	H	H	H	H	H	H	H	B	B	B	H	B	H	H	H	H	H	H	H	H	H	H	H	H	H	H	B	B	B	B
3	13539883	CE3-211	AATTATGCAGTAACTGCGGAGACCAAGTTAGATTACGTTCTGGAATTCTT[A/C]AGAAACCGTTAAAAGTTGTACACATATTTTTAGGAAAGCTTGATTGTTTATTAAAGTAATATCCTTGACACGAATAGGTA	B	B	B	B	B	B	B	B	B	B	B	B	B	B	B	B	B	B	B	B	H	B	B	B	B	B	B	B	B	B	B	B	B	B	B	B	B	B	B	B	B	B	B	B	B	B
3	13572197	CE3-10	CACAATGAGTATAATTGTTACCTTTCTAGGTTTCGATAAATTTCAGTAAATTACCGATGTTGCCGAAATAGCTGATTCAA[A/T]ACATTTATCAGTTGCCAAACTACAAAAGCATAGATAAGATCCATGTCAGG	B	B	B	B	B	B	B	B	B	B	B	B	B	B	B	B	B	B	B	B	H	B	B	B	B	B	B	B	B	B	B	B	B	B	B	B	B	B	B	B	B	B	B	B	B	B
3	13605272	CE3-212	AGATAAGAAGATCAGAAGCTCAGGCTATGATTTGCAGAGAAATGAGGTGGCCTTGCTCTTACTAAGTTCTTACAGTTCCA[A/G]AAACTTAAAACTAAGGATAAGAGCTGCTGAGCTGAACTAAAAGTTTCCGA	H	H	H	H	B	B	B	B	B	H	H	H	H	B	B	B	H	H	H	H	H	H	H	B	B	B	H	B	H	H	H	H	H	H	H	H	H	H	H	H	H	H	B	B	B	B
3	13678618	UCE3-1422	GCGTTGGAGCTCATCGAAACGATCGAAGAGAAAAACTTGCTCCACGCCCA[A/G]ATTTACACAATTTTGAGCCGATACGACGACGCGGAGCAGTTGTATTTAGAGTCCTCACGGCCAATGGAAGCTCTGAATGTTTGTAAAAATTATGTCATAATTGGTTTTACTTTTTTACAA	H	H	H	H	B	B	B	B	B	H	H	H	H	B	B	B	H	H	H	H	H	H	H	B	B	B	H	B	H	H	H	H	H	H	H	H	H	H	H	H	H	H	B	B	B	B
3	13719366	UCE3-1429	ATCGAACCACTCGGGAGGGGACAACAACGAAAATTTGCAAGAAGCTATGGACATCCTTCTCCTCTTCTCGACCAAGGCACTATCTGATTTGTTGAATCGATAGTATGCCAAAGAAGAAAA[A/G]GCAGAAGAAGAAGACTGTTCAAACACGTTTCGATATTCCCTGCCTGACTG	H	H	H	H	B	B	B	B	B	H	H	H	H	B	B	B	H	H	H	H	H	H	H	B	B	B	H	B	H	H	H	H	H	H	H	H	H	H	H	H	H	H	B	B	B	B
3	13762563	UCE3-1433	GGTCGAGTCTCCGCGTGCGTGTCTCACACATTTTTGCATGAAAAACTCCGGATTCTATGGTCTGATCGTTGCGATTAAAAATGGAAAACTAATAGGCTGACCGACAAAAATTTGCGAAAA[A/T]ACCCAATTATTTTCAATGCAAAGATACAAAATTTGATGGAAAAGAGAAAC	B	B	B	B	B	B	B	B	B	B	B	B	B	B	B	B	B	B	B	B	H	B	B	B	B	B	B	B	B	B	B	B	B	B	B	B	B	B	B	B	B	B	B	B	B	B
4	419847	CE4-100	GGAATATCGATTGATTTTTCAGATTCGTCGGTTCTGGTTTCAGCCGATTCCACTTCAACTGCTGTTTTTTCTGGTTCGTC[A/C]TTCTGTTTTGCGTTACTTGCATCGAATTCTTGGCTGATTTTCAGCAAATC	B	B	B	B	B	B	B	B	B	B	B	B	B	B	B	H	B	B	B	B	H	B	B	H	B	H	B	B	B	B	B	B	B	B	B	B	B	B	B	B	B	B	B	B	B	B
4	657969	CE4-101	CGCGTTGATTGGGTCAAATGAGCGGATTTGCATGTCGGAACCGTACAATT[C/G]AGATGAATGTGGGTGATTTTCAGCCTTTTTGACGAGTCTCTGCGTATCATAGAGAAGGAAGGCCGAGAAGAGGATGAGAC	B	B	B	B	B	B	B	B	B	B	B	B	B	B	B	B	B	B	B	B	H	B	B	B	B	B	B	B	B	B	B	B	B	B	B	B	B	B	B	B	B	B	B	B	B	B
4	781321	UCE4-507	CTACTAGAATTGTGAGAAAAGTTTGTTTCTTTGCCCAGTTTGATGATTTTGTATATTGATTTTTTGTAGTTTGAAAATTTAGTGCCTGCCAATTATAGTATTCCTCAATAGATAGTAAAT[A/C]ATGTCAATCAAACGTAGAAGTGGAATGAAGGGCTACAGTGAAGGGGAGAT	B	B	B	B	B	B	B	B	B	B	B	B	B	B	B	D	B	B	B	B	H	B	B	B	B	D	B	B	B	B	D	D	D	D	D	D	D	D	D	D	D	D	B	B	B	B
4	795262	UCE4-513	TGTAGAAATAGTGCTGGAGAGCTGGAGAGCACGGATATCTGCCTGCAGCACCTCTCCATTGGAAGAAGCCAGTTGAAGTAGGCGAGGTGGTGCGCTTGGAGGAGCCGGCTTTGGAGCACT[A/G]AAAAAAGCGCGATTTCTGATTTTTTGAGAAAAAATTGCTGAAAAATAAAA	B	B	B	B	B	B	B	B	B	B	B	B	B	B	B	H	B	B	B	B	H	B	B	B	B	H	B	B	B	B	H	H	H	H	H	H	H	H	H	H	H	H	B	B	B	B
4	831646	UCE4-519	GCGTGAACCAAATTTCCGTCAAAGTTTAGAGAATTCCGGCGGTCCCAAATAATTTGATTGTCTGATACTTGATGAATGAAGAACTCGATGTCACGTTCTTCATACTGAAAAAGCGATTTT[A/T]TCGGAAAATTTGAGCAAAAATACGATTTTTCCAACAAAACTTACACATTT	B	B	B	B	B	B	B	B	B	B	B	B	B	B	B	H	B	B	B	B	H	B	B	H	B	H	B	B	B	B	H	H	H	H	H	H	H	H	H	H	H	H	B	B	B	B
4	955056	UCE4-521	TATGGTTTTAAGCTTTTTTCAAGCCGGATTTCTGCCTGTAGAAGCCAATTTTGTCTATTTAAGCTATTTTAAGCTTTTTTAAGCTTATTTTTATCCTAGTTCAAGCCTAACTTAAGCCCA[A/G]CCCAGTCTACTTTAAGCCGTCCTTCCTAGACTTGCCGAGCTCTTTTTCGG	B	B	B	B	B	B	B	B	B	B	B	B	B	B	B	H	B	B	B	B	H	B	B	B	B	H	B	B	B	B	H	H	H	H	H	H	H	H	H	H	H	H	B	B	B	B
4	1063709	CE4-228	TCAAAGGCAACAGAGATATGAGCAGTCAAAGATCGCAGTTTTTCTAGTCGATGCACCATGTCATGCAGACCTACTTTCAC[A/G]GCTTTTATCTTGGTTCGGTAAAAAGTTATCAAGAAATTTTCAACAGCAAA	H	B	B	B	B	B	B	B	B	B	B	B	B	B	B	H	B	B	B	B	H	B	B	H	B	H	B	B	B	H	H	H	H	H	H	H	H	H	H	H	H	H	H	H	H	H
4	1087026	UCE4-526	CTCAAAAATCCAAAAATATTACGCTTCATATTGAGCCTTGTGATCGGTATCCTGTGCAAAAATGACCGCCACCTCCTGTGAACGTTCAATTTCGCCGCTCATTTTCAGCTGAAATTGTGG[A/G]AATTTTACAACAAAATTTTGGGGGGAATTTTCAGATAAAAATATAGGAAA	B	B	B	B	B	B	B	B	B	B	B	B	B	B	B	B	B	B	B	B	H	B	B	B	B	B	B	B	B	H	B	B	B	B	B	B	B	B	B	B	B	B	B	B	B	B
4	1169843	UCE4-528	AAAGTTGTCGTAGTTTGTTAGGCTCCTCCCAAAAAAGGGGCGGAGCCTAATAGGTTCCTTTTTTTACAAAAATGTGGAAAAAAAATTCCGATACTTTCAAAGGTTTTGAATATTTATTTT[A/T]AAAATACAAACAAAACTTGATTATCGAAGTTCGGAAAAAATGCTCCGTTT	B	B	B	B	B	B	B	B	B	B	B	B	B	B	B	B	B	B	B	B	H	B	B	B	B	B	B	B	B	H	B	B	B	B	B	B	B	B	B	B	B	B	B	B	B	B
4	1322900	UCE4-532	AAATTGCTCGTTTTTATCGGAAAATTTCTAAATTTTAGTGCAAATTTTGTTGAATGGCACGGGAAATTTCAAATTTCCACACGGCGACCAAAAACCGGAAATTTTCTGTCCAAAATTGAT[A/G]AAAAATCATCGAAATGAGCAGTTTGAGCAGCTCAAGTGCTCGCAAATATA	B	B	N	B	B	B	B	B	B	B	B	B	B	B	B	B	B	B	B	B	H	B	B	B	B	B	B	B	B	B	B	B	B	B	B	B	B	B	B	B	B	B	B	B	B	B
4	1335369	UCE4-537	TGTGGGTTAACTCCAAGAAGTGACGCTGTAGAATATTGTGTTGAACCTGG[A/C]AAATTTTCAGTTTTAAGTACAGTAGGAAGGGGTACTGTAGGTAGCGGGGTACTGTACCTCCAACGAGTTTCCGGATCGGAGTAATTTCTTTGCGAGGGATTTATCTTTCGAGAGAAATGG	H	B	B	B	B	B	B	B	B	B	B	B	B	B	B	H	H	B	B	B	H	B	B	B	B	H	B	B	N	H	B	B	B	B	B	B	B	B	B	B	B	B	B	N	B	B
4	1396330	CE4-105	GATTTTTTTGTGCAGAAAATAAGAAAAATACATTTTGTCACCGAAAAACT[A/G]ATAGGAGCTCAAAAGATGTTAGAATTCATTTAAAAACTTTTTAAAATTTTTTTTTCTCAAACATTTTCGCCATCTTTGTT	B	B	B	B	B	B	B	B	B	B	B	B	B	B	B	B	B	B	B	B	H	B	B	B	B	B	B	B	B	B	B	B	B	B	B	B	B	B	B	B	B	B	B	B	B	B
4	1428840	UCE4-545	AGCCTTCCTCCACAAAGAACACCCAAGTGATCACTTTTCTTAGTTGGGAT[A/G]GATGTCTGAGCGCTTGTTTCTACTCACCCACCTGTATAGTAAGATCTTAGCTACTGCATTACTAGCCTTTCATTATAAATCAACAGATGGCATGGCGACCTAATTCGTCATGCTTCAATT	B	B	B	B	B	B	B	B	B	B	B	B	B	B	B	B	B	B	B	B	H	B	B	B	B	B	B	B	B	B	B	B	B	B	B	B	B	B	B	B	B	B	B	B	B	B
4	1488728	UCE4-566	GAAAAATTAAAAAAAAACGATTTTTTTTGAAAATCGAAATTTTGAATTTTTTTCAAACTTATATTTATCGATTTTCACCTCATAAATTAAAATTCTTCATAAAATTCTGCTCCATTTGAC[A/C]CCTATATTGGCCAGTTTCCGACAAGTTTGAAAACTGGGTCGCGGTGGCTC	B	B	B	B	B	B	B	B	B	B	B	B	B	B	B	B	B	B	B	B	H	B	B	B	B	B	B	B	B	B	B	B	B	B	B	B	B	B	B	B	B	B	B	B	B	B
4	1577498	CE4-106	TTCGTGTGAGGGATAGTGTTGAGGCAATGCTTCATTCAATTGAGGAACGCTTAACTGGTTAGTTTTTTTTTTTTTTTTTT[A/T]AAGTTTGTGCTCGTGTAGGCCCCATGGAGAAGTGGATATTATGGTTTTTG	B	B	B	B	B	B	B	B	B	B	B	B	B	B	B	B	B	B	B	B	H	B	B	B	B	B	B	B	B	H	B	B	B	B	B	B	B	B	B	B	B	B	B	B	B	B
4	1601253	UCE4-592	ACATCTCCTAAACCGAAAAAAAAATTCAATATTTCAGCCCCGTCTGCCAGCAAAAGCCAAAGTGACGTTCGATCGTGTCCCAAACGCCTACGATCCGACCCAATTGCGTGTGAAAAAGGG[A/G]CAAACAGTGCTTGTAACTCAGAAAATGTCCAACGGAATGTACAAAGCGGA	B	B	B	B	B	B	B	B	B	B	B	B	B	B	B	B	B	B	B	B	H	B	B	B	B	B	B	B	B	B	B	B	B	B	B	B	B	B	B	B	B	B	B	B	B	B
4	1751637	CE4-223	ACATATTATTTATTTATTTTCCCCTTTTTCCCCACTTTTTTTCGTGGCCGCGAAATTGAAAAAAAACCAAAAACTCGGCC[A/G]CGAAAAAAGTACGCCACACTTTTCCCTTTTTCCCGCGCTAATAATAAAAA	H	B	B	B	B	B	B	B	B	B	B	B	B	B	B	H	B	B	B	B	H	B	B	H	B	H	B	B	B	H	H	H	H	H	H	H	H	H	H	H	H	H	H	H	H	H
4	1873297	UCE4-605	GAGATAATCCAAATTATCAACAAAAAATCGGGGGCCGCCGAGCCGTCTGTTCGGGCGGCTCAATTACAGTAATACAGAGGAATAGGCTCCGCCTATTTTCGGCGGGGAGCTCACCGAATC[A/G]TTTTCGGGCTCATTTTAGGCCTATTTTCTGATGGCTTATTGTTGTGCACC	H	B	B	B	B	B	B	B	B	B	B	B	B	B	B	H	B	B	B	B	H	B	B	H	B	H	B	B	B	H	B	B	B	B	B	B	B	B	B	B	B	B	H	N	H	H
4	1942488	CE4-108	ACTTGAGAATGAACTTAAAATTTTACAGATTCTTCCAAACAAAACTCTGCTGAATCATCAAGTGAAACTAGCTCAATAAC[C/G]GGAGCTTCTCCATCATTCCATTCCGTAGTAAATCAATTCAAAAAGGGATA	B	B	B	B	B	B	B	B	B	B	B	B	B	B	B	B	B	B	B	B	H	B	B	B	B	B	B	B	B	B	B	B	B	B	B	B	B	B	B	B	B	B	B	B	B	B
4	2052488	UCE4-618	CTGCTGTGTCGACTAATGAGATTATTCCGTGGGGAGGGGGGAGCTTTTTG[A/G]ATACAAAATTCATTAAATTGGACTTGATGAGTAAGCAAAGTGGCTTAAAACAACATGTGTATGATGTAAATGAGTTGAATTGAATTTGGAGGGCAGCACTTCAAAAAGTTCCTAAATTTT	B	B	B	B	B	B	B	B	B	B	B	B	B	B	B	H	B	B	B	B	H	B	B	B	B	H	B	B	B	H	B	B	B	B	B	B	B	B	B	B	B	B	B	B	B	B
4	2095589	CE4-109	CGACTACGAGCAGTGTGTGTATGGGTGGGTTTATTCAGGTCAAGTAGGTC[A/G]GAATGATCCGAACTCTAGCAAAACTGGCAATTTTTAATGCTGCGCAAATTCTCGCCATTAAATACAGCCCGATGATTAAA	B	B	B	B	B	B	B	B	B	B	B	B	B	B	B	B	B	B	B	B	H	B	B	B	B	B	B	B	B	B	B	B	B	B	B	B	B	B	B	B	B	B	B	B	B	B
4	2161589	UCE4-629	AAAAGTTTAGACGGTGAGCCCAGAAGTCGTCGGAACATGATGATGTTGTGTCATTTCCACGTCGATTCGGGCGGCTCCAGACTCGAGAGATGATGATGATGAAGTGGATTGAGAATGCTC[A/T]GGTATCTGAAAATAAATTTTTTTGGAAACTTGTTAAGAAAAATTCTAAAA	B	B	B	B	B	B	B	B	B	B	B	B	B	B	B	H	B	B	B	B	H	B	B	B	B	H	B	B	B	H	B	B	B	B	B	B	B	B	B	B	B	B	B	B	B	B
4	2172527	CE4-23	TCTAGGCCATCAACTTAAAAATAGAATAACTCTTTTCACTTATTAGTTTTTGATGAATTAAAAATTACTGTAGCTATGAA[A/C]ATTCCTTTATCATTTTCTGAGATCATTTTTTAGGTCATGGCCTAACTTTG	B	B	B	B	B	B	B	B	B	B	B	B	B	B	B	B	B	B	B	B	H	B	B	B	B	B	B	B	B	B	B	B	B	B	B	B	B	B	B	B	B	B	B	B	B	B
4	2249913	UCE4-654	GAACATTTCGATTTTTGAGAACAGTCAAGGACTATCAGATAATTTGCAGATTGATCAAACTGAAACAGTAAACGACTGAAGATCAAGGAACTTCTGATGATCCTTCGGTAGATCTTCCTT[A/C]GGCGAAATTCGTTCCGAAAGGATTTATTCCATAAATATTCACTTTTTAGT	B	B	B	B	B	B	B	B	B	B	B	B	B	B	B	H	B	B	B	B	H	B	B	B	B	H	B	B	B	B	B	B	B	B	B	B	B	B	B	B	B	B	B	B	B	B
4	2289095	CE4-110	TGATGGATAAACACAAGAGTCTGTAATTTATACCATAATTTTTGTAAAAT[A/T]ATGCACACTTTACGCTTAATATGAGCTTTTTGGTATCATTCTAGCTATGAGCTTCTGAAATTTGAAACCGCGAAATTTTT	B	B	B	B	B	B	B	B	B	B	B	B	B	B	B	B	B	B	B	B	H	B	B	B	B	B	B	B	B	B	B	B	B	B	B	B	B	B	B	B	B	B	B	N	B	B
4	2328156	UCE4-659	ATGAACAACATTTTTGTAGCTTCACATTTTCCTGAGCTATCATAGTTTTT[A/G]GCACGATGGTGATATTTTCTGCAATTTTCAAAAACTTATAACTTTGTTAGAACATAAGCGCCGAGAAATTTGTCAAATTTTGCTAGTTCAATTTTCAGCCGTCCAACACGAACGCCTGGG	H	B	B	B	B	B	B	B	B	B	B	B	B	B	B	B	B	B	B	B	H	B	B	H	B	B	B	B	B	B	B	B	B	B	B	B	B	B	B	B	B	B	D	D	D	D
4	2457184	UCE4-670	ATCCTAGTCCGCCTAATTTCCTCCCCAGAATACCTGAAAAACCAGGAAAA[A/G]CTGGCTCAACGTCCAATCTACCCGATGCCATGGACACGAGAGAATCCTGTAATCCACGTGGAATTACGCGAAGAATTGGCACAGGGCCAAGTTGTGGGTGTGTTCCCCGCAGTTTCCCAA	H	B	B	B	B	B	B	B	B	B	B	B	B	B	B	B	B	B	B	B	H	B	B	H	B	B	B	B	B	B	B	B	B	B	B	B	B	B	B	B	B	B	H	H	H	H
4	2495180	CE4-112	CGACGTTTCATGATTTGTGAGACTTTCGATGTCTTCATCGGAATCGCTGTTGTTTTTGTCGGTCATCTGCAAATTTTTAA[A/T]TATATTCAATACATTTCAGTAATTTTCATGTAAAAAAATCAAAGAAAAAG	B	B	B	B	B	B	B	B	B	B	B	B	B	B	B	H	B	B	B	B	H	B	B	B	B	H	B	B	B	H	B	B	B	B	B	B	B	B	B	B	B	B	B	B	B	B
4	2555936	CE4-113	CTCCACCAATACATGAAGCGCAACCAGAGGTTTCCGATTCAAACAAACTCGGAACAACTGCAGCATCTAGGAAGGATTGT[A/G]AGGTGAGAAACTTCACATCAAAAAATCAATTATTTTCAAAACAAAATTTA	B	B	B	B	B	B	B	B	B	B	B	B	B	B	B	H	B	B	B	B	H	B	B	B	B	H	B	B	B	H	B	B	B	B	B	B	B	B	B	B	B	B	B	B	B	B
4	2556583	UCE4-676	CATCAGAGGAAAATAAGGCTGCATTGGCCAAGCAGATTGAAATGATGAAAATCCGGGCCCACATGAGAAAGGCAGAAGAGCGGCACAAGTGGGACACGAGAACCTCTAAGTTCAAAAAAA[A/G]AGGAGCAATCTTTATCCCGATGGAGCCGGACGTACGTTTATTTATTGTTT	H	B	B	B	B	B	B	B	B	B	B	B	B	B	B	H	B	B	B	B	H	B	B	H	B	H	B	B	B	H	B	B	B	B	B	B	B	B	B	B	B	B	H	H	H	H
4	2640684	CE4-114	TTTTTGCGGCGGCGGGGGAAATTCGAATTTCAGCGTTAAAATCATCTGAA[A/G]TTTGCAGATTGGCTCGCGAAAAGACAGCTGAAACGGTTGGTGATGGTGATTTCCGAGGTGAAGACGAAGGAAGTCGTGGA	H	B	B	B	B	B	B	B	B	H	H	B	B	B	B	H	B	B	H	B	H	B	B	H	B	H	B	B	B	H	B	B	B	B	B	B	B	B	B	B	B	B	H	H	H	H
4	2803159	UCE4-694	TCTTTAGCGTTAGCCTTCGCGAATTTTCCAGACAATTCGCCCATAGCTTG[A/C]TCGATTGAAGGGGTCTTATGAATCTGAAAACTTTGAAATTCTATCGAATTTTTAAACAAGAGGTCTCATACCTTTTGAGAAGCCTCCACCATGAACGTCTGCGTTGTCTCGATGTAGTTG	H	B	B	B	B	B	B	B	B	B	B	B	B	B	B	H	B	B	B	B	H	B	B	H	B	H	B	B	B	H	B	B	B	B	B	B	B	B	B	B	B	B	H	H	H	H
4	2914276	UCE4-700	TCGCATTTTTGTTGTCATTTTGTGTTCAAAGGGCTTGTTTTCCCAAGAAA[A/C]CCGCGTGGCGGGCTCATATTTCGTCGATTTATCTCTAAAAATCCTCGATTTCGACAATTTTCCGATAAAAATGCTCTGAAATTAATTTTTCGCTGATATTTCTGCAATTTTCAATCTTTT	H	B	B	B	B	B	B	B	B	B	B	B	B	B	B	B	B	B	B	B	H	B	B	H	B	B	B	B	B	H	B	B	B	B	B	B	B	B	B	B	B	B	H	N	H	H
4	3008355	UCE4-705	ACTCTAGCTGGCGGAAAATTTAAATTTCCGCGATTTTTCGGGGTACATTTGCGAAAAAATCACAAAATCCACAAATTGATCCTTCTGGCGTCACGTTAAACCCTGGGAAATAGCAAAAAT[A/G]GTGAAAAATCAACAATTTTAGCCAAAAATTTTAGCTTTTTCACAATAATT	H	B	B	B	B	B	B	B	B	B	B	B	B	B	B	H	B	B	B	B	H	B	B	H	B	H	B	B	B	H	B	B	B	B	B	B	B	B	B	B	B	B	H	H	H	H
4	3049104	UCE4-708	ACCGAAAACGAGGAGAAATTGCAATTTGGATGCTTTTTAGCAGTAAAACC[A/G]GGAATTTTCACTTGAAACAAGCGGAATTCGGTTATTTAAATGTTCATAAATTAGCGAAAACTGTACAATCTCTGCAGAAATTGAGCCATTTCCCAAAGCATGATAGAAAAATAAAATTTA	H	B	B	B	B	B	B	B	B	B	B	B	B	B	B	H	B	B	B	B	H	B	B	H	B	H	B	B	B	H	B	B	B	B	B	B	B	B	B	B	B	B	H	H	H	H
4	3152467	CE4-118	CGGACGGTATTCTGACAATAAGCGAACGAATATTTGAAAAACGGAAAGCCGAGCAAAATCAAAATTTTACGTGAGTCTTG[A/G]CATTCTACCGGGGGCGCTTTTATCCCGCATAGTTGTTCTGAAAAAGTTAA	B	B	B	B	B	B	B	B	B	B	B	B	B	B	B	H	B	B	B	B	H	B	B	B	B	H	B	B	B	H	B	B	B	B	B	B	B	B	B	B	B	B	B	B	B	B
4	3171602	UCE4-716	TGGAAAATGACTACTTAAACGATTTCGGATCAACTTTTAATTATCTGAAA[A/G]TAGGGATATCCAGTAAAGATTCGAGAAATCTAAAATTTTTGATTTTCCAACCAACCTTTTTTTAATATAAATTCCAGAGAAACTGCTCAAGCTGCAAGGAAGTCTCTGAAAATCTTCAGT	B	B	B	B	B	B	B	B	B	B	B	B	B	B	B	N	B	B	B	N	H	B	N	B	B	N	B	B	B	H	B	B	B	B	B	B	B	B	B	B	B	B	B	B	B	B
4	3341442	UCE4-744	AAAACACAGCTTCATGTTGGAATTTATGCCAGAAAAATAGCTGTAACTCG[A/G]CTTTTATAGAATAGAATTGGTTCCTGGTGATGCTGGAGTTCTATTAAACATGAGAACAGGAGTATGAACCGTGGGAAGTGGTGTTTTGGTTGGAGAGGTGTTCTGCACGGCTCGGCAATT	B	B	B	B	B	B	B	B	B	B	B	B	B	B	B	B	B	B	B	B	H	B	B	B	B	B	B	B	B	H	B	B	B	B	B	B	B	B	B	B	B	B	B	B	B	B
4	3383188	UCE4-745	GAAAATCTAATGTTTTGCTAGCAGAAAAAGAGAAAAATGGAACAAATTGAATTTTTACAAGAAAAATCGATTGAAAATGTACAGTTTTGGGGGAATTTCAGATTATTTTTTAGCATTCCG[A/C]CGAAGATGACGAGGAAACTGAAACCGTGCGGTATTGTGGACGTGATTTCT	H	B	B	B	B	B	B	B	B	B	B	B	B	B	B	H	B	B	B	B	H	B	B	H	B	H	B	B	B	H	B	B	B	B	B	B	B	B	B	B	B	B	H	H	H	H
4	3480459	CE4-120	ATTGTGTACCTGGTGAGCGGGAGGTTACTGATGTTTCAAGTAATTTGTAA[A/T]GTTTCCAGGTGGTTTTCTTACTCACAAATTTTCTCGCCTGGACTTCTGCGGTGTTATATATTCCAATATTCATCAGTGTT	H	B	B	B	B	B	B	B	B	B	B	B	B	B	B	H	B	B	B	B	H	B	B	H	B	H	B	B	B	H	B	B	B	B	B	B	B	B	B	B	B	B	H	H	H	H
4	3502601	UCE4-765	GGCTTTTGCTCTGCGATTTTTGAACCAAACCTGGAAGAAAACTGAATAAC[A/T]GTGACGTCATTGGTGGCCTAGAAAACTTGGTGGCCATTGAAAGTGTGACGTCACCCATAAAAAACAGACACTACGTTTTTCGTGAATTTCACCCTTAGAGCCTAGACAAAACCTCTGACG	B	B	B	B	B	B	B	B	B	B	B	B	B	B	B	N	B	B	B	B	H	B	B	B	B	N	B	B	B	H	B	B	B	B	B	B	B	B	B	B	B	B	N	N	N	N
4	3559411	UCE4-773	GTGGCGTCCACAGTGCCTATCCTTCCTTAAAAAAAACTGCATTTTTGTCAAGAAATCGGGTTCGCGGACGCCTGGGAGCAAGCCTCGACTTTCCTAACAGGCCTAGAGTTAAAATGCCTT[A/G]AAATGTGCCTCTAAGGCTGACGGACCCTGAAGGGTTAACTTTAATGTCGA	B	B	B	B	B	B	B	B	B	B	B	B	B	B	B	B	B	B	B	B	H	B	B	B	B	B	B	B	B	H	B	B	B	B	B	B	B	B	B	B	B	B	B	B	B	B
4	3579826	CE4-121	CAAAAAAAATAGGAAATCGATATTTTGCGAGGTTTGCAAGAAGATGTACA[A/G]CTCGATATCCGGAAACTACAATACTCTTTGAAAACACATTTCCGCATTTAACGAAAGTTTTCGCGTCAAGACCGGGAATT	B	B	B	B	B	B	B	B	B	B	B	B	B	B	B	B	B	B	B	B	H	B	B	B	B	B	B	B	B	H	B	B	B	B	B	B	B	B	B	B	B	B	B	B	B	B
4	3645621	UCE4-787	AGCAACAACGCCGCTGGGGCCGTGCGCTAGAGGAGTCTGACGAGGAGACG[A/C]CCTACGTGTCCTCGGCTCCACGCCGTGGAGCACATTTTCACTGAAACCATATTTTAATCTATTTTCTTTCTTTGTTTGACAATACTATATTCACTTTTTTCTCTTAACTTTTTTTTCTAT	H	B	B	B	B	B	B	B	B	B	B	B	B	B	B	H	B	B	B	B	H	B	B	H	B	H	B	B	B	H	B	B	B	B	B	B	B	B	B	B	B	B	H	H	H	H
4	3737425	CE4-123	CTTGGAATACAATTCCAGCTTAAGGCCCCCACCACTCACTCTGTGATCTTCTTCACCGCGTCAGCATCCAAATGATCGTA[A/G]TGATCATGCGACACCACTGCAAAATCCAAATCCGGCAGATCCTCCAACTT	B	B	B	B	B	B	B	B	B	B	B	B	B	B	B	H	B	B	B	B	H	B	B	H	B	H	B	B	B	H	H	H	H	H	H	H	H	H	H	H	H	H	H	H	H	H
4	3813651	CE4-124	TTCCGCCAAACAAAGAAAAAAAAACGAGAATTTGCATAGTTGGAAGGGTGACATGTTCACATGCTTTTCCCTTTTTTTCG[A/C]GAAAAAAAATTAGTCAGCTGAATGAATAATTAGGGAAACTGGCACCATCG	B	B	B	B	B	B	B	B	B	B	B	B	B	B	B	B	B	B	B	B	H	B	B	B	B	B	B	B	B	B	B	B	B	B	B	B	B	B	B	B	B	B	B	B	B	B
4	3882708	UCE4-817	TCTGAGAATAGCTATAAAGAATTATAAACAGGTTTAATTTCCCTGGTGTATTTCTACTCAGTGCCAGGAACTGTGGCGTTTAATAGTGTTTTTGCGAGGATTTGGCAGTTCATGATTGGT[A/G]TGTTGGAATTTCGATATTCCTTTAGAAAATTGCTTTCAGGTATGGTAGTC	B	B	B	B	B	B	B	B	B	B	B	B	B	B	B	B	B	B	B	B	H	B	B	B	B	B	B	B	B	B	B	B	B	B	B	B	B	B	B	B	B	B	B	B	B	B
4	3886466	CE4-232	TAGAATTGAATTTCCACTGAGAGCGACCAAGTATGTGTGAAGATGTCGAT[A/T]GCGATAGAGAGCTGGAATTAGCAGAAAATTGAATTTCTTGTCAGTTTCGGTAAAATCCGCTGTGATTCAGATGATACTTC	B	B	B	B	B	B	B	B	B	B	B	B	B	B	B	B	B	B	B	B	H	B	B	B	B	B	B	B	B	B	B	B	B	B	B	B	B	B	B	B	B	B	B	B	B	B
4	4009424	CE4-224	GTCGATGCACAGTCCGTGAACACACGGGGAAGATGCGCAGAGGTTTTCTG[A/G]AAATAAGTTTGGTTTAGGTATTCCTAAAGATTTCAAATGGGAACTAACCTTTAATATGGCATCTCTTACCACTGAACCCT	B	B	B	B	B	B	B	B	B	B	B	B	B	B	B	B	B	B	B	B	H	B	B	B	B	B	B	B	B	B	B	B	B	B	B	B	B	B	B	B	B	B	B	B	B	B
4	4051259	CE4-15	TTTAAAATATTTTTCTGTATGACAAAAATGTGTTAAAATAGGGTTTTTTTTTAGTTTTCCGGGTTTTCCAAGTTTTTCTG[A/C]AATTTGGCGTCAAATCTGGTGTTTACACATACATGGAGCTACAGTAACTG	B	B	B	B	B	B	B	B	B	B	B	B	B	B	B	B	B	B	B	B	H	B	B	B	B	B	B	B	B	B	B	B	B	B	B	B	B	B	B	B	B	B	B	B	B	B
4	4069354	UCE4-847	TAAATCATATTCTTGAAACTTTTCATTATCCTACGATTGACTATTTCTCATTTTCTCTGAATACACGTGATGGTCAATGGATTTATAAAGTTCTCAATGGAATGCAAATCCAGAAAATGG[A/G]AATAGACGATGTTTACACGGACTGTGCCGAAACTGACAAAAACGCTATAA	B	B	B	B	B	B	B	B	B	B	B	B	B	B	B	B	B	B	B	B	H	B	B	B	B	B	B	B	B	B	B	B	B	B	B	B	B	B	B	B	B	B	B	B	B	B
4	4173384	UCE4-864	AAAATCCGATTTTTCCCTAATTTTCACACGAAAAATCTTTTTTTTGGGCTTAAAATGATGAAAATTGTAAATCTTCGACTTAAATATCACCTTTTAACTGCATTTTCACACCTTTTCACT[A/C]AAAAATTTCAAAAATTTGATTGAAAACCATGATTTTTAACCTAGAAATCG	B	B	B	B	B	B	B	B	B	B	B	B	B	B	B	B	B	B	B	B	H	B	B	B	B	B	B	B	B	B	B	B	B	B	B	B	B	B	B	B	B	B	B	B	B	B
4	4265784	UCE4-877	GGAGCATAGTAGAATTAGAACAATAGGCAAATACATTTCGAATGCCGCTG[A/G]TTCTGGTTCAATAAGACGAAATTTAAGTGACAGTTTGGCTGAAGGAATGGAGTTCCTAGCGAGACCTATGGGAAACCGCTTCTATCAAAAAAGTGAGAAGAAACAGAATAAGAATGGAAA	B	B	B	B	B	B	B	B	B	H	H	B	B	B	B	H	B	B	H	B	H	B	B	H	B	H	B	B	B	H	B	B	B	B	B	B	B	B	B	B	B	B	H	H	H	H
4	4281915	CE4-225	TGACTTCCTTGGAAGAACATATTTTTGCCCTGAAAAATTTGGATGTGCCT[A/G]ACCTTTGTAAAACGAGTGGGATGGGTGAGAACAAAAATATAAAAATTGCTCTCACGAGGCTCTCCAAATTTATGAAAAAC	H	B	B	B	B	B	B	B	B	H	H	B	B	B	B	H	B	B	H	B	H	B	B	H	B	H	B	B	B	H	B	B	B	B	B	B	B	B	B	B	B	B	H	H	H	H
4	4369091	UCE4-886	TCCAACTCGGGCATCCATCGACAAGAAAACTCGGAAATCCGGATGAGGTT[C/G]CAGTGGTTCGTAAGAGTTCTGACGTTCAGCTACGACAAGCTTTCCACCACTTTCAAGACACGAATTCAGACGATCTAGGACGGCGGCACTGCACAAGTTGACATCTTCAATGAGAAGCCA	B	B	B	B	B	B	B	B	B	H	H	B	B	B	B	B	B	B	H	B	H	B	B	B	B	B	B	B	B	B	B	B	B	B	B	B	B	B	B	B	B	B	B	B	B	B
4	4526745	CE4-21	GGGATGTCCCTTCTCGTCCTCATCGATTTTTGGAAGCTGATAAGCTGATTCCGGCGTTCCCCTTAAACTGAAGCTTCAAA[A/C]CTGAATCTGATTGCGAATAATATTAGGTCCTACAATGACTTCTCGATGGC	H	B	B	B	B	B	B	B	B	H	H	B	B	B	B	H	B	B	H	B	H	B	B	H	B	H	B	B	B	H	B	B	B	B	B	B	B	B	B	B	B	B	H	H	H	H
4	4579403	UCE4-892	TCACCGCGCTTAAAGTCAGGTGCCGGCTACCTTGAAGCTTTGCAGGCGTAACTTGCCTTGAAGGTAGGTCTAGGTCACTTTGAAGGCAGGCCTAGACTGTTTTTAAGGCAGACAGGCTTC[C/G]CCGGTTGCTTTGATGGACTTTAAGGCAGGCATACGTTTCCATGAAGATAA	B	B	B	B	B	B	B	B	B	B	B	B	B	B	B	B	B	B	B	B	H	B	B	B	B	B	B	B	B	B	B	B	B	B	B	B	B	B	B	B	B	B	B	B	B	B
4	4625308	CE4-125	TGGAAATGTTTTTGGGATGTTTTTAGATGTCTGGAGGAAGACTTTTGTGCTTGTGACTGACAACAAAACAACACCAAATA[A/G]TCAACTTGAACTATTAGAGAACATAATTTGAATGGGATGAAGAATATTTA	B	B	B	B	B	B	B	B	B	B	B	B	B	B	B	B	B	B	B	B	H	B	B	B	B	B	B	B	B	B	B	B	B	B	B	B	B	B	B	B	B	B	B	B	B	B
4	4779016	CE4-126	AAAACTGTAACTCTTTAACAGCCTAATTGCCTTAATTCTTCGATGGGGTT[A/G]TGATGTATCCCCACAGGTAGAGTTTTTCTGCGTCTCTCGTCTTCAACATGCAAAGTGGGGTGACTGCCAATGTAGAAAAA	B	B	B	B	B	B	B	B	B	B	B	B	B	B	B	B	B	B	B	B	H	B	B	B	B	B	B	B	B	B	B	B	B	B	B	B	B	B	B	B	B	B	B	B	B	B
4	4877360	UCE4-901	CAAATTCTTTGATTTCCATGTCTGAAATGGTAAATATCTAAAGCGAAAGA[A/G]CAAGTTATAATCACTGAATATAATATGAAACAGTTATCAGAAAACTGCTAGACAAAACTGGGGCGTCGGAAATGAGAAAAAGTAATCAATGGAATCGTTTTTGTTTGTGCGCATGATCAT	B	B	B	B	B	B	B	B	B	B	B	B	B	B	B	B	B	B	B	B	H	B	B	B	B	B	B	B	B	B	B	B	B	B	B	B	B	B	B	B	B	B	B	B	B	B
4	4978595	CE4-127	TTTTCCGTTGTTTTTGTACACACGTGGAAAAATGTGGCATGGCTTTTTTA[A/T]ACAAAAAACTAATTTTCTACCACGTTTCTAGAAAATACATGTTTGTTGGATTTAAAGATTCTAAAATTCGAAAAAAAATT	B	B	B	B	B	B	B	B	B	N	N	B	B	B	B	B	B	B	N	B	H	B	B	B	B	B	B	B	B	B	B	B	B	B	B	B	B	B	B	B	B	B	B	N	B	B
4	5034081	UCE4-905	TAACTACGCTTTCCCCATAGTTCAATGTTCTATTCCGCGGCTAAAGTTCGCTTTCACGCTGAAATTAAATCTGGTCAAACATTCAAACATTTGCACGAGCATTCTCAGAAACTAGCAGGT[A/G]CTAAAAAGCAAAACTACAAAAATACTTTGAAACAACAAAATACTGAATTT	H	B	B	B	B	B	B	B	B	H	H	B	B	B	H	H	B	B	H	B	H	B	B	H	H	H	B	H	B	H	B	B	B	B	B	B	B	B	B	B	B	B	H	H	H	H
4	5039073	UCE4-907	AGGTCAGGGGTTCGAGTCCCCTAGGTGGCTTGATTTTTTGTTTTTGTTTCAAAAATTGGTTTTTAGATCATATATCAACTGGACCAAGGCTTTTGTTGGTATCATCAACGATTACGTGTC[A/G]ATCAATACAATGGTTTTGCTGCCGATGTTACTCTATTGTGGCCGAATCGC	H	B	B	B	B	B	B	B	B	H	H	B	B	B	H	H	B	B	H	B	H	B	B	H	H	H	B	H	B	H	B	B	B	B	B	B	B	B	B	B	B	B	H	H	H	H
4	5140526	CE4-128	GAATTGTAGACTAATAAATGTTTAAAAATCAAATTTCTCATTTCTAGCAC[A/G]TTTAGCCAGATTTGAACTCTAATGGTAAAAAGAAAAAAAATTCTGTTTCACCGAAAAATCATCAAGAAGTCACATACACA	H	B	B	B	B	B	B	B	B	H	H	B	B	B	H	H	B	B	H	B	H	B	B	H	H	H	B	H	B	H	B	B	B	B	B	B	B	B	B	B	B	B	H	H	H	H
4	5228869	CE4-129	AAGGAAGAGCATGTTAAGCTTGATATTTTCCAAATAAAATCCCTATTTTT[A/G]TAGTGTAACTGTCCAAGTTTTGATAGGTCATTTGTGTTGGTTTAGATGGCGGTTTGGAGTTGAAAAACAGGAAAAAATAA	H	B	B	B	B	B	B	B	B	H	H	B	B	B	H	H	B	B	H	B	H	B	B	H	H	H	B	H	B	H	B	B	B	B	B	B	B	B	B	B	B	B	H	H	H	H
4	5230227	UCE4-913	AAAATAATTTGGAGTTATTGTTATTATTCTGTTCCGATAAAAGCATTACA[A/C]ATTTTCATTGGGCTTACTTCAGCTTTTTTGCATATATTTTTCATTTATCTTCTCATAAAAATGAGCTTTTTAAAAACATTTGAAACTTTGACATAATTATGCTTTTATTGGTGCAGTGAT	B	B	B	B	B	B	B	B	B	B	B	B	B	B	B	B	B	B	B	B	H	B	B	B	B	B	B	B	B	B	B	B	B	B	B	B	B	B	B	B	B	B	B	B	B	B
4	5513221	CE4-131	TAAAAGTACCTTCAACGTTTTTTTTTTCTATTCGGGCTACTTCACATTTAATCAGTTCAAGTCAGTCAATACAGATTTTT[A/G]AATAAAAAAGCACGACAGCATCTGCATATATAATATAGTGAGACAATGTG	H	B	B	B	B	B	B	B	B	H	H	B	B	B	H	H	B	B	H	B	H	B	B	H	H	H	B	H	B	H	B	B	B	B	B	B	B	B	B	B	B	B	H	H	H	H
4	5732323	UCE4-920	CTGTTTGGGTGCCAATCAGCAAAGAGAGACACTTTATTACTGATCTTTCG[A/G]GCACACGTTTTCGTATTCACCACCAAAGTTCCATTGGCTACTCCTCATGATTTGTGTGTGTGTGTGTACAGGTACAACTTGTTAACATTTGCTCTCTCTTTTCTCAACACACCAATGCTC	H	B	B	B	B	B	B	B	B	B	B	B	B	B	H	H	B	B	B	B	H	B	B	B	H	H	B	H	B	B	B	B	B	B	B	B	B	B	B	B	B	B	H	H	H	H
4	5766594	CE4-12	GAAAGTGAGTTTTCTTCCGTTGTGTTAAGAGTTTGAAAGAGGAGTTTTTT[A/T]TCAAAAATGACAGATCACATCGGGCAGATAATTACTGTTTCATAAAGTAGATAAATGTCAACTTTCTTTGCAATTTTATT	H	B	B	B	B	B	B	B	B	B	B	B	B	B	H	H	B	B	B	B	H	B	B	H	H	H	B	H	B	H	B	B	B	B	B	B	B	B	B	B	B	B	H	H	H	H
4	5819728	CE4-132	GCAAAATCAACATCATTTTTATATTTTTTATGTGCTTTGAAAATTTGATT[A/G]AAACTGTAATTTTTTTCGGAAGCACACACAAAAATGCCAGAATAGAAGATAGACAGGCTGGTAGGCACGTAGAAAAGATA	H	B	B	B	B	B	B	B	B	B	B	B	B	B	H	H	B	B	B	B	H	B	B	B	H	H	B	H	B	B	B	B	B	B	B	B	B	B	B	B	B	B	H	H	H	H
4	5847054	UCE4-935	AACCGGGAACACGGACAAAAAATCTTCGGAATTGAAGTCTCGCTGAACCTTATTGAAAGCTTCAGCAGATAAAGACAACTCACTTACACTCTTCGACGATGAAACGGTCAATGTTTTTTT[A/T]AATGTTATGCACTCCGAGAAATTTTGATAAAATTTCACGTTTTCACGTGT	B	B	B	B	B	B	B	B	B	B	B	B	B	B	B	B	B	B	B	B	H	B	B	B	B	B	B	B	B	B	B	B	B	B	B	B	B	B	B	B	B	B	B	B	B	B
4	5953002	CE4-241	TTCTGATCGTCCAGAAACAGAAAATAAAATTGGAATTTTCATTCTGGGTGTTTCTCGGTTGGTGTTCAATTAAAGCAAAA[A/C]ATCTCATTATCTTCGTTTCGGCTTCAAATCCAATCCTTCTTCTTCTTCCC	B	B	B	B	B	B	B	B	B	B	B	B	B	B	B	B	B	B	B	B	H	B	B	B	B	B	B	B	B	B	B	B	B	B	B	B	B	B	B	B	B	B	B	B	B	B
4	5993737	UCE4-940	TCTGATGATGAATCCGAACAACACGTCCCAAGTGTAATCGAGACTACGACAACAACTACAGTGACCCGCGAATTCTATGATGATCAAGATGAACTTCAACGTGAAGATCACACTCAGTCC[A/G]AAGAACGTCGTTCATCAATTCCTACCGAGGAAACAGAACATGAAGATTCT	B	B	B	B	B	B	B	B	B	B	B	B	B	B	B	B	B	B	B	B	H	B	B	B	B	B	B	B	B	B	B	B	B	B	B	B	B	B	B	B	B	B	B	B	B	B
4	6077557	CE4-133	CATTGATTTGATTACTTGGAGGAATGTATTTCTGGAAAAATGAGTAATTGTAATTTTAACTTGAATTAAAACGACAGAGA[A/C]ACGGTCGACATTTTTCTTGCAAAAAACTGACAAACTAAAATGAAATCTAA	B	B	B	B	B	B	B	B	B	B	B	B	B	B	B	B	B	B	B	B	H	B	B	B	B	B	B	B	B	B	B	B	B	B	B	B	B	B	B	B	B	B	B	B	B	B
4	6104015	UCE4-941	ATCGATTTTCACACGAAGATTCACACTCATGAATCACTTGAGATCCTCTTGTCTTATCGTTATCCCATAACTTTCTTGACTCTTCTCGTGTGATGAGAGGCACCACCACCACGACGGAAC[A/G]CAACAAAGAGATCACCTGTGTATACACATGGTACATCGGGAAGGCAACAA	H	B	B	B	B	B	B	B	B	B	B	B	B	B	H	H	B	B	B	B	H	B	B	B	H	H	B	H	B	B	B	B	B	B	B	B	B	B	B	B	B	B	H	H	H	H
4	6173559	CE4-134	AGTTGCAAGTCTTTCAAACTCCATGACATCACTTTTTATTTTTGGAATTCTGAAAATGACGGAGTTGATCGGCCTTAATA[A/G]GTTCTTTTGACTATACTCAAATGAGAAATCCGCCAGTTCTGGAAGAAATC	B	B	B	B	B	B	B	B	B	B	B	B	B	B	B	B	B	B	B	B	H	B	B	B	B	B	B	B	B	B	B	B	B	B	B	B	B	B	B	B	B	B	B	B	B	B
4	6194904	UCE4-944	AAAAAAGTCTTGTGAAAACTATTCAATGGTACAATTATTTAGTGTGTGAAATTTACTTGATAAATACTTCTTCAAGAAGTCTTAATATTCAGTATGTGTAGAATGTTTCAGTATTTTTAA[A/G]TCATCCGCAAACTTGTTACATCTTAGTAGTTAGCAATTTTTGATTTTTTT	H	H	H	H	B	B	B	B	B	H	H	H	H	B	H	H	H	H	H	H	H	H	H	H	H	H	H	H	H	H	H	H	H	H	H	H	H	H	H	H	H	H	H	H	H	H
4	6260291	CE4-135	AATGACAAAACATGATGTTGAGGGAAATGAAATTTAAAAAAAAAACATAAAAACATTTCTGACATGTTTGTTATAGGGAA[A/C]AGTTGGTTAAGGTACCCGGTGACTCATTTTTTTAAAAGTTGAATGTTTTG	B	B	B	B	B	B	B	B	B	B	B	B	B	B	B	B	B	B	B	B	H	B	B	B	B	B	B	B	B	B	B	B	B	B	B	B	B	B	B	B	B	B	B	B	B	B
4	6278860	UCE4-948	CTTGGCTCAGGATCCTCACGCCAAGGTTGCTTGTGGTAAGTTTTACAGAA[A/T]CTGTTGGCGTCCTTTTCAGCAAACTTCGAATATGGACACACCGAATTGGCTGTAAGACAAACTAGTGAATTTCGTTCTTTTATGTTTCTGATTTCAGGTTCTCTGGGTGACAAGAGGATG	B	B	B	B	B	B	B	B	B	B	B	B	B	B	B	B	B	B	B	B	H	B	B	B	B	B	B	B	B	B	B	B	B	B	B	B	B	B	B	B	B	B	B	B	B	B
4	6384373	UCE4-949	GTCATCAGCCCTTTGTGTCTCCAATTTCTTTCCAGAATGTAACATTTCTG[A/G]AACCCCGGTTTTCCAATGTACCCGCATATCTCACGTCGACCGACCTACCTATGCGCCTGTATTTTTATGATATGTTATTATCCCAAAACACATACAGACTTACCCTTTTTTATTTCGATT	B	B	B	B	B	B	B	B	B	B	B	B	B	B	B	B	B	B	B	B	H	B	B	B	B	B	B	B	B	B	B	B	B	B	B	B	B	B	B	B	B	B	B	B	B	B
4	6414193	CE4-137	ATTAAATAATCAATAAGTTGCCAGTTGACAGTTGTTCAAAAATTTAAAGACAACCAAGTTATAACTTCTAAAATTAATCA[A/C]TGCCTCGATGTATTAGATACAATATTTTGAAAACATTGTTTTCGATGAAC	B	B	B	B	B	B	B	B	B	B	B	B	B	B	B	B	B	B	B	B	H	B	B	B	B	B	B	B	B	B	B	B	B	B	B	B	B	B	B	B	B	B	B	B	B	B
4	6461993	UCE4-953	TCCGTATTCTTTTCTAGCCGAGATTCGGGGAGCTCTCGGAGTCTGGAAAA[A/C]GAAGAAAAATAGGTGATGTGCATATGAAATGAAGTCAGTAAAAAAGATGGAAACAAGAATAAGGTTCTCTGTGTTTTGTTGCCATTTTTCTTGACTTTTTCAACTTTTCGGGGAAAATAA	H	B	B	B	B	B	B	B	B	B	B	B	B	B	H	H	B	B	B	B	H	B	B	B	H	H	B	H	B	B	B	B	B	B	B	B	B	B	B	B	B	B	H	H	H	H
4	6507432	CE4-226	TAATCTGCCTGTAACATAACCTTTTTTAATAATTTTCATCACAGTTTTACTCTTTTTTTTTTCAAAATGACACCCGGAAC[A/G]AGAGTGTATATTATTACTAACTTATGAAATTGTTCTTTTTTTTGTTGTTT	H	B	B	B	B	B	B	B	B	B	B	B	B	B	H	H	B	B	B	B	H	B	B	B	H	H	B	H	B	B	B	B	B	B	B	B	B	B	B	B	B	B	H	H	H	H
4	6544139	UCE4-956	TGGGCTCTTATCCGGAAAAAAAGGAAAACATGGACATCCCAAAAATAAAA[A/C]AAGGAGTTTCAAAAAAAAAAAGAAGAAAAAAGACAGGATGACATCAACCTGAATACATTTTCAAACAGATTTGAGACTTTCTATCTTTCTTTTTTTTTAATTTTTGGGGTTCAAAATTTT	H	B	B	B	B	B	B	B	B	B	B	B	B	B	H	H	B	B	B	B	H	B	B	H	H	H	B	H	B	H	B	B	B	B	B	B	B	B	B	B	B	B	H	H	H	H
4	6602009	CE4-138	TTTCTTTGAGCTCATCCAAGGTCTTCGGTCCAGCTTCTGGGTAACTTTGT[A/T]CAACAGTGATCTCATGGACATTGTCATCGGTTGGTGCAGCGTAGCGAGCGATGGTATCGAAGAGGAATACTCCAGCATCC	B	B	B	B	B	B	B	B	B	B	B	B	B	B	B	B	B	B	B	B	H	B	B	B	B	B	B	B	B	B	B	B	B	B	B	B	B	B	B	B	B	B	B	B	B	B
4	6645012	UCE4-963	CTACTGGAGGTGAGCATATCAGATTGCCGTTTTAGCAATGTTTTGCAATATTTTTTTTCGAGTGGTAATAGTTTGGCACCCTTGCAATAAATCTTTATTTCAGGAAGCTCCACCAATGCA[A/C]CAGATACGACCCAATCATCAACAGGTTTTTAACATTTATGAAAATTAACT	H	B	B	B	B	B	B	B	B	B	B	B	B	B	H	H	B	B	B	B	H	B	B	B	H	H	B	H	B	B	B	B	B	B	B	B	B	B	B	B	B	B	H	H	H	H
4	6790447	UCE4-971	AATTTTGTCCCTATTATTTATTTTATTACTGGAAAATCTTCAAACAGGAAAACCCACCGCGTTTTGCTTATTGCTGTATTTATGAAAAAAAAAACAATCAATATTGGTCAAGTAAATAAG[A/G]AAAAATTAACGAATCTCTATCTGACACCAGATGCGACCCTCTATTCCACT	H	B	B	B	B	B	B	B	B	B	B	B	B	B	H	H	B	B	B	B	H	B	B	B	H	H	B	H	B	B	B	B	B	B	B	B	B	B	B	B	B	B	H	H	H	H
4	6790549	CE4-139	TGACACCAGATGCGACCCTCTATTCCACTTCTCTGTTCATCTGCTGCTTCTTTTGTTTAACCAGATAAATCTCCCTCGGG[A/G]AAAACCGTCAAAAAAAGGCAAACTAAATGCAAACACGCTCTATAGACAAA	H	B	B	B	B	B	B	B	B	B	B	B	B	B	H	H	B	B	B	B	H	B	B	B	H	H	B	H	B	B	B	B	B	B	B	B	B	B	B	B	B	B	H	H	H	H
4	6975030	UCE4-974	AGTTTCAGCACGAGCTTGTGGTTGTGGTGTAGAATCTTTGTCAGCAACTGTGGTTTCCTCTTCATCTATCTGCTGCATGCCCTGAAAGAAATATTTTTATAATTCTGAAACGATGAACGC[A/G]ATACCGGTGGCAGAGCTACTGATTTCGTTGGAGAATCCCAGCCATCGGTG	H	B	B	B	B	B	B	B	B	B	B	B	B	B	H	H	B	B	B	B	H	B	B	B	H	H	B	H	B	B	B	B	B	B	B	B	B	B	B	B	B	B	H	H	H	H
4	7081679	CE4-141	TCTTTATTTCCATCTCCTCCAGCAACTGCACCAGTCACAGCAGGTTCAAC[A/T]GGAGCTGGTGATGCTTCTACGACAGCAGGAGCAGCATCCTCAGCTGAAAATATTAAATAGAATGATGAATATAATACTTA	B	B	B	B	B	B	B	B	B	B	B	B	B	B	B	B	B	B	B	B	H	B	B	B	B	B	B	B	B	B	B	B	B	B	B	B	B	B	B	B	B	B	B	B	B	B
4	7360407	UCE4-978	AGAAAAGGTTTAAAATAAGAACAAGTAAAGTGAAAAAAGAAGTAGAAAGG[A/G]TATTCAAGATGACACTTGAAGCACGGACAAGGAAGTATTTGATGAAAAGGGACAGTCGAACGGAAAGAAGAACTACATTCAAGTTCTAGAATTTTGATATTTTGGGACATTAGCATAGGT	B	B	B	B	B	B	B	B	B	B	B	B	B	B	H	H	B	B	B	B	H	B	B	B	H	H	B	H	B	B	B	B	B	B	B	B	B	B	B	B	B	B	H	H	H	H
4	7405246	CE4-14	CTTTCTTATTCCCAACTTTCGTTTTTAAAAAACGAAACTTTGATCGTCAGTCCTTCCCTGTCCTCCTCCTTCTCCTTCCC[A/C]AGTTTCCTCTTTTTTTCCCAAAAGGACATTGCTCTTTCCCTTTTTTTTTT	B	B	B	B	B	B	B	B	B	B	B	B	B	B	B	B	B	B	B	B	H	B	B	B	B	B	B	B	B	B	B	B	B	B	B	B	B	B	B	B	B	B	B	B	B	B
4	7427990	UCE4-985	GTATATTTTTAGTATACTTTTGATGTGTGTATTTTATGTAGGCATTTGTTTCAAATTATAAGTCTGCCAATTCCCATTTGAAATTTTAAAAATAGTGAAATGCCATACACCTTTTTTTTT[A/T]AATTTGGCCAGTACGGACTGAAAAATAAAGTGAACAAATAGACAAGGCAA	B	B	B	B	B	B	B	B	B	B	B	B	B	B	B	B	B	B	B	B	H	B	B	B	B	B	B	B	B	B	B	B	B	B	B	B	B	B	B	B	B	B	B	B	B	B
4	7470754	UCE4-988	TAATTTATCAGAAAACATTTTGCACCTACCTTTTAGAAAGCGCATAATTAATTTTATTGATATAATTGCCTTTGTAATATCATATGAAATATTCTATGTACCATATGTGAATAAGTTGCT[A/G]AATTTTACCTCAAACTGTTCACATGTGAGTAGTGTATACTGTAGTACTTA	B	B	B	B	B	B	B	B	B	B	B	B	B	B	H	H	B	B	B	B	H	B	B	B	H	H	B	H	B	B	B	B	B	B	B	B	B	B	B	B	B	B	H	H	H	H
4	7517263	CE4-145	CTTTCGAAAAACTTGCAGATTCTATTAAACTTGAAGTTCTACAGTAAATCAAAATTTTATTTGTTTTACAAAACCGATTG[A/C]TTATCTGGGTTTGCTAAAATACCCTTTTTAATTATAACTTCTCTTCGTCT	B	B	B	B	B	B	B	B	B	B	B	B	B	B	H	H	B	B	B	B	H	B	B	B	H	H	B	H	B	B	B	B	B	B	B	B	B	B	B	B	B	B	H	H	H	H
4	7556625	UCE4-995	AAGAAAGAGTCACGAATCTGGCGGCCACGGGTAGACTAAGCATATGATGA[A/C]AATCCTGGAATTTTAGAAATAACAATGTTAACAGGTCTCAAGAATGTTTGTAATCATGAATGATCAATATTTACGATAGAATTAATTTACTAATTAGAAAATAAAAAAGTTATTTTAAAA	B	B	B	B	B	B	B	B	B	B	B	B	B	B	H	H	B	B	B	B	H	B	B	B	H	H	B	H	B	B	B	B	B	B	B	B	B	B	B	B	B	B	H	H	H	H
4	7610576	CE4-146	TCATAAAATCCTGTTGGATAGTAGTGTTTAGTAGTCAAAAAAGGGGAAAA[A/G]TTGAAAATCTGGGAGTTGTCACGCTATCTGCATAATATTTAATGACACCGTTGCATTGCCACGGCATGCATAGCAACATG	B	B	B	B	B	B	B	B	B	B	B	B	B	B	H	H	B	B	B	B	H	B	B	B	H	H	B	H	B	B	B	B	B	B	B	B	B	B	B	B	B	B	H	H	H	H
4	7692800	CE4-147	TTACTTTAGGTGCCATTGCAAGGAACTCAATTGCACACGAAATTACGTAG[A/G]AGTGGAAACTGATTAATCTTAATTTAATAAATAAATAATATAAAACATCCACAACAATTTTTCTCAACTCTATTTTTTCT	B	B	B	B	B	B	B	B	B	B	B	B	B	B	H	H	B	B	B	B	H	B	B	B	H	H	B	H	B	B	B	B	B	B	B	B	B	B	B	B	B	B	H	H	H	H
4	7712383	UCE4-1012	GGAAAATAACAAAAAAACGCCTTTACCCCAGAATGCAAAAACAGTAGCCGCGCACGTATGTAGGCATGAAGAAGTGCCTACCATGGCAGCCTTAGCACGTTCTCACATTTATTCAATTGA[A/G]TCTATTTAATTAAAGTGGTCTCTCGATAACCTGTGATATGTACCGTATGA	B	B	B	B	B	B	B	B	B	B	B	B	B	B	B	B	B	B	B	B	H	B	B	B	B	B	B	B	B	B	B	B	B	B	B	B	B	B	B	B	B	B	B	B	B	B
4	7827613	CE4-148	GAGAATTGAATGAAAGTACCTGCATGAATTCATAGGTAACACCTTCTCCAGCTTCTTTAGCCCATTGATCTACACGTGCT[A/C]GAACAGCATCCAGATCTTGGAGTGGAGTTACGCGAATATCAATGTCTGAA	B	B	B	B	B	B	B	B	B	B	B	B	B	B	H	H	B	B	B	B	H	B	B	B	H	H	B	H	B	B	B	B	B	B	B	B	B	B	B	B	B	B	H	H	H	H
4	7849417	UCE4-1016	TTTACGCATTAGTTTAGTACTGTAGTTTGAATTTTTAACAAAGTTCGTTTCTATAGTTCTAAATTTCCTTTTCATCCTCCCAACTTCGTGCATTGTGCACTTCGGAACTGACAGCTGCCT[A/G]CCAGCTGTCGCGGTCTCCACACCACTGGAGTTTTTTTTTCTGAATAAAAA	B	B	B	B	B	B	B	B	B	B	B	B	B	B	B	B	B	B	B	B	H	B	B	B	B	B	B	B	B	B	B	B	B	B	B	B	B	B	B	B	B	B	B	B	B	B
4	7900249	CE4-233	GCTGATTGGACTGATATCATTGTAAAATCCCGTTAGAAATTTGTTTTTTT[A/T]AATGTAACTGGTGCTTTATAATTTTATTATTTATTCGCATAAATGTATGAAAAACTTAGAAAAAAAGGGCCAAAACTGTA	B	B	B	B	B	B	B	B	B	B	B	B	B	B	B	B	B	B	B	B	H	B	B	B	B	B	B	B	B	B	B	B	B	B	B	B	B	B	B	B	B	B	B	B	B	B
4	7919676	CE4-149	GATGATATAGTTTCTTTTTAACAAATCCTCGAGTTAGGTATATTTTTTTT[A/T]AAAAATGAATTCGAGTAATCTTTTTTCTAAATGAATCAATAATTATAGGAAACGAATTTCATTGAAAAAGTTATTCGGGC	B	B	B	B	B	B	B	B	B	B	B	B	B	B	B	B	B	B	B	B	H	B	B	B	B	B	B	B	B	B	B	B	B	B	B	B	B	B	B	B	B	B	B	B	B	B
4	7963429	UCE4-1018	TTTTTCTGTCTCACCAACACTATTCAATGATATACTTACTTCATGAATCAACCGAAAAAATAACACACTTCCCATAACGAATCTAATTTCCAAACTTCCTCTTTTAGTCCGAAAATTTTT[A/T]TTTTCCATGTTCCAATCCCTAAGTTGCAATTTTCCTGAACTCTGTTCTAT	B	B	B	B	B	B	B	B	B	B	B	B	B	B	B	B	B	B	B	B	H	B	B	B	B	B	B	B	B	B	B	B	B	B	B	B	B	B	B	B	B	B	B	B	B	B
4	8014460	CE4-150	CCTACGTGTTCTTCTGGATGGCATTCGATAGCTCTCGATGGTATTCTTAA[A/T]GTTGGTTTACTCATTAACGGTTGTTGCCAAGGGCGAACACAATCCGAATTGGACCATCCTTTGACGAGGTGTGAATCTAG	B	B	B	B	B	B	B	B	B	B	B	B	B	B	H	H	B	B	B	B	H	B	B	H	H	H	B	H	B	H	B	B	B	B	B	B	B	B	B	B	B	B	H	H	H	H
4	8046240	UCE4-1020	CTGAAAGTACCAACTATCTCCCGATCTTTTAACTAAAATGTACCTTATCA[A/G]TGTGTGATAACTGATTGAAAACTGGGAATCGGGTTGCAAAATCGAGAAAATGAACAATCGATCTGGACCAACTTCGGCAAAAGTTTTCAAGGTTAAGCATCTCGAGTGGTTTCCAATCTC	B	B	B	B	B	B	B	B	B	B	B	B	B	B	H	H	B	B	B	B	H	B	B	H	H	H	B	H	B	H	B	B	B	B	B	B	B	B	B	B	B	B	H	H	H	H
4	8162278	CE4-151	AAGAAATTAATGCTAAACCACATCACCTCGGCCGCCCACTCTTTGATCAAAGTTCCGCTTTTTTTAGTCATACCTTTGTC[A/C]GACTCTGTGCAGAAATTGGATCGGGCTTTGATCATGCCATCGGATAAGTG	B	B	B	B	B	B	B	B	B	B	B	B	B	B	B	B	B	B	B	B	H	B	B	B	B	B	B	B	B	B	B	B	B	B	B	B	B	B	B	B	B	B	B	B	B	B
4	8228705	CE4-152	AAGTTCAATCACAAAACACATTGCTTCACCCATCACACGATAACTTTTCAAGTGCATTTTCTATGGAGAACCCAATAATA[A/G]ACTCTTGCTGGTACCAATTGTTTGGTTATGTGTACATCGACAATGAAACA	B	B	B	B	B	B	B	B	B	B	B	B	B	B	B	B	B	B	B	B	H	B	B	B	B	B	B	B	B	B	B	B	B	B	B	B	B	B	B	B	B	B	B	B	B	B
4	8286644	CE4-153	TGAATATATTTTCAATGACTTTATTTTTGATAGTGTCGAGCACATCAAATACACCGAGCACACTTACTCAAATAACCTAA[A/T]TGAAAGGGATTTGTGAAGAGGCAGGGGAAAACAATGAAAAACGTTTTGGG	B	B	B	B	B	B	B	B	B	B	B	B	B	B	B	B	B	B	B	B	H	B	B	B	B	B	B	B	B	B	B	B	B	B	B	B	B	B	B	B	B	B	B	B	B	B
4	8346572	CE4-154	ATACTTGGGGGTTTTTGAAATAAAAGTTTTTACTTGCTCTTTTTGATCAGGAATGTAATCTGCAAATTCTGCTAGACTCG[A/G]TCGCCAAAAAACCTGGAAAAACTAAGTGCTCTTTTCTACTGTAGTTTCAG	B	B	B	B	B	B	B	B	B	B	B	B	B	B	B	B	B	B	B	B	H	B	B	B	B	B	B	B	B	B	B	B	B	B	B	B	B	B	B	B	B	B	B	B	B	B
4	8434404	CE4-155	GTGCAAAAGTTGAAAACAAAAACTGAGATAAATGTCGAAAAAGAAAAAGAAGTCGAAGAGAAAAAGAAAGATTCCGAATC[A/G]GAATTAGTTCAAGTTATCGATGGAAGTACTGGAAATTCCACTGGAAGTAC	B	B	B	B	B	B	B	B	B	B	B	B	B	B	B	B	B	B	B	B	H	B	B	B	B	B	B	B	B	B	B	B	B	B	B	B	B	B	B	B	B	B	B	B	B	B
4	8448922	UCE4-1053	AAAATTGAAATGACATCGAGTGTATTAAACCGTTGTGTATTCACTTCGAA[A/G]GCTTGTTGTGCAACTCAAAGGCATCTTGTTAGGTTGTCTGAAAATAATAAGTAATTAATTAATAATTATGAGTTTTCCTCTCTTACCGACAACTTTTTCCTCTTGGAGCAACCAGTAGAT	B	B	B	B	B	B	B	B	B	B	B	B	B	B	B	B	B	B	B	B	H	B	B	B	B	B	B	B	B	B	B	B	B	B	B	B	B	B	B	B	B	B	B	B	B	B
4	8491479	UCE4-1055	TATTCATAGCAAGGCGAGCATTACAAAACCAAAAGTTCAACACACTATCT[A/T]CAGACAAATTACTATTTTTGACGTCTGTCTATACTTATAATAATCTATAATTACAACAAAGAAGTAGAATTGAACATCGAAATTCATGTCAAATCTAAAAATTTATAACTTCAAGAAGGA	B	B	B	B	B	B	B	B	B	B	B	B	B	B	H	H	B	B	B	B	H	B	B	B	H	H	B	H	B	B	B	B	B	B	B	B	B	B	B	B	B	B	H	H	H	H
4	8569553	UCE4-1059	GAAGGTACTGGCGTTTTTTCAGAAACGTTCTACAATCAATTTTTATTTAT[A/T]GGAAGCGACACAGAAAAAGCAAAAATCTGTTCGAAAGACTGCAAAACCGGTAAGTTTGAAAAATTTCAGTGAATACCCCATTTGTAAACTTTTAGAAAAACGAGGAAAAAGATGCTGAAG	B	B	B	B	B	B	B	B	B	B	B	B	B	B	B	B	B	B	B	B	H	B	B	B	B	B	B	B	B	B	B	B	B	B	B	B	B	B	B	B	B	B	B	B	B	B
4	8587421	CE4-156	AAGACTTTCAGAAAAACCTTGGCACAATGCCAACAATCGCCTGCAGCAGT[A/T]CAAAAACTGACGAAATGGAGAGGAAGAAGGGACATAGAGACAGTGGGCAAAATGGCGAGAAAAAGTGACGATAGATGAGG	B	B	B	B	B	B	B	B	B	B	B	B	B	B	B	B	B	B	B	B	H	B	B	B	B	B	B	B	B	B	B	B	B	B	B	B	B	B	B	B	B	B	B	B	B	B
4	8674290	CE4-157	CTCCAATTCTTCGAATTCAGAGTAAGCTATTTTGTAATAATATAACTTTTACACTCGAAAATGGTTTAAGATAAATGTCT[A/T]CCAATGGAATGTAATATTTTCAGGTTTCCGCCTGCGATTCCCCAATTTCT	B	B	B	B	B	B	B	B	B	B	B	B	B	B	H	H	B	B	B	B	H	B	B	B	H	H	B	H	B	B	B	B	B	B	B	B	B	B	B	B	B	B	H	H	H	H
4	8676469	CE4-6	AAATTAAAATTGTCGAATAAATAATTTAAAGTCACTGAAACGGCGGGGTG[A/G]ACACAAATCACTGGCAAATGTGGATGAATGAGAGAGAAAAAGAATGAAGGTGAGAAAATTGATATAAATTAGACATTTTG	H	H	H	H	B	B	B	B	B	H	H	H	H	B	H	H	H	H	H	H	H	H	H	H	H	H	H	H	H	H	H	H	H	H	H	H	H	H	H	H	H	H	H	H	H	H
4	8767548	CE4-158	TGATAGCACTTACAATTATTTATTTTGTAATTTTAAATTTACATTTCAGA[A/T]GCCCTCACTCGACAATTAATCTCAACCAGCGAATGATAGTTGGAGCTTTAATTGATAAACTGAAGGGGGTATTATGTATT	B	B	B	B	B	B	B	B	B	B	B	B	B	B	H	H	B	B	B	B	H	B	B	B	H	H	B	H	B	B	B	B	B	B	B	B	B	B	B	B	B	B	H	H	H	H
4	8859180	CE4-159	GATTGATAATAATATTGATAATAAAAGTGATATTACAAGTACTTTTGACATTGAAGAGGAAGAGGTTGACGTGGTTCAAG[A/G]TAGAGAAAGAATTCGTGTAGTTGGAAGAAAGGGTGGAGAAGGTGGAGAAG	B	B	B	B	B	B	B	B	B	B	B	B	B	B	B	B	B	B	B	B	H	B	B	B	B	B	B	B	B	B	B	B	B	B	B	B	B	B	B	B	B	B	B	B	B	B
4	8921798	CE4-160	GCTTTAAAGATCTCATTTAATAGTATGGATGTTAAATATCTTCCTCTTTT[A/T]ACATGTACCCTTTTTATTTCACTCTCATTTTATTTTTTCTGAAAGTGAATATTAACTTTCGTACGAGTGATGTTAAAATT	B	B	B	B	B	B	B	B	B	B	B	B	B	B	B	B	B	B	B	B	H	B	B	B	B	B	B	B	B	B	B	B	B	B	B	B	B	B	B	B	B	B	B	B	B	B
4	9002934	CE4-161	AATTTTAATTATTTAAACGTTCAAAGTTAAACAAATTCAGATTTGTGAGTTTTCATTGGAAAATTTAGAAGTATATTTGC[A/C]AAGAAACAAAGAGAGCAGAAAAATTGAGATTCATTGTCAGTTATTATGAA	B	B	B	B	B	B	B	B	B	B	B	B	B	B	H	H	B	B	B	B	H	B	B	B	H	H	B	H	B	B	B	B	B	B	B	B	B	B	B	B	B	B	H	H	H	H
4	9100903	CE4-162	ATGCAGAAATCTTGATGAAGATAGAACGGATGCTGGTGCATGTGATGCCATTTCTCCGCAAGACTCTGGAATGGATCTTC[A/G]CGGTATTTCGAATGATTTTTTTGGGAAAATTCAAGATGTTCGTTATTCAT	B	B	B	B	B	B	B	B	B	B	B	B	B	B	B	B	B	B	B	B	H	B	B	B	B	B	B	B	B	B	B	B	B	B	B	B	B	B	B	B	B	B	B	B	B	B
4	9192101	CE4-163	ATATTTGCTAAATATCTACTCGACGGAACTGTTTTCATAGGTGATAACAT[A/G]TACGGAGAAGCTTTTAATTGCTTATCAAAGGTACGTGATGCTTTAAATCTGATCAACGAAAATTAAAAAAAATATTTTTA	B	B	B	B	B	B	B	B	B	B	B	B	B	B	B	B	B	B	B	B	H	B	B	B	B	B	B	B	B	B	B	B	B	B	B	B	B	B	B	B	B	B	B	B	B	B
4	9225944	UCE4-1071	GAAAATCGTAAAAGTTGGACTGCCTGTTGACGTAAGGATCTTTGTTGAAACAAACAATCGTTGCAATTGTATGAAAACTTTCCAAAGACGTTTTGTGGATTTCTCTATTAAAAAATTATT[C/G]TTTTGGGAATGTGAGATTTTAGCATGGCCCGACATCCTCCATAGTGCGAA	B	B	B	B	B	B	B	B	B	B	B	B	B	B	H	H	B	B	B	B	H	B	B	B	H	H	B	H	B	B	B	B	B	B	B	B	B	B	B	B	B	B	H	H	H	H
4	9318640	CE4-32	AAACATCTTGAAATTAAGTTTTGAATGTGGAAGCAGCTCATCTTTACTCG[A/G]ACTACAAACTATTTTTCAAAGAGGGCTCACGAGTTTTGCGATCGGGTGGTGCCTTCTGCTACATGGACATTCGATATCCC	B	B	B	B	B	B	B	B	B	B	B	B	B	B	H	H	B	B	B	B	H	B	B	B	H	H	B	H	B	B	B	B	B	B	B	B	B	B	B	B	B	B	H	H	H	H
4	9353916	CE4-165	AGATTAATTTGTTAGGTGTTGGCGGTCGTGGAGACTCAAAGATTAAAATTTCAACTTGTATACTTCAATTGAAAGGACAA[A/C]AAACTGTCGTAAAGTATTGTCGATAAGACTTTTTTATAACTGAGAGAGTT	B	B	B	B	B	B	B	B	B	B	B	B	B	B	H	H	B	B	B	B	H	B	B	B	H	H	B	H	B	B	B	B	B	B	B	B	B	B	B	B	B	B	H	H	H	H
4	9548887	UCE4-1080	GATCTACGTACTCAAGTTCATCGTCCTGAAAGTCTGGATTGGGCGTGTCGTAGTCGATGCCCTCAAGTTCCAAAACAGAAGATCCAACGGGAGGGTGAATCAACCTGTCGTTTAGAAGGG[A/G]AGGTGGAATCCTTGGATTTGCAATGTCTAGCATTGTCTCGGTTGGAAAAA	B	B	B	B	B	B	B	B	B	B	B	B	B	B	B	B	B	B	B	B	H	B	B	B	B	B	B	B	B	B	B	B	B	B	B	B	B	B	B	B	B	B	B	B	B	B
4	9619027	CE4-166	GTATCATCCCTCCTCCGATATGTAATTACTTCCACCACTACCCTAAGCAAAACATTAATCGCGATGCCGACGCGATAAAC[A/G]GATTCATCGTTTTTGCTATAAAGTGTCATGATTGATGGGATTTTCCCACG	B	B	B	B	B	B	B	B	B	B	B	B	B	B	B	B	B	B	B	B	H	B	B	B	B	B	B	B	B	B	B	B	B	B	B	B	B	B	B	B	B	B	B	B	B	B
4	9673330	UCE4-1081	GCTTCACGTGACATCAATTATGAATAATGCAAACTTTCACTTAATTTTTT[A/T]AAATTTAACCGACATACATACCTGTTATAAATACAGAGCCGACGGGACGCGACTGAAAATGAATAAAATCGTGCTCCATACAATTTATGTTCTGACTAGTAAGCTTTTTCATTTTCATCC	B	B	B	B	B	B	B	B	B	B	B	B	B	B	H	H	B	B	B	B	H	B	B	B	H	H	B	H	B	B	B	B	B	B	B	B	B	B	B	B	B	B	H	H	H	H
4	9715408	CE4-167	TGCATTTTTAACGTTTGTTGTAGCTCAGGACGATACATGTTTAAAATGTT[A/G]AACATTTAAAATCGGAAAACAATAATGCTTGACTTTTCAAATTTCAAATCAATTAATGACATTTATTTTGTTGTAGCTTT	B	B	B	B	B	B	B	B	B	B	B	B	B	B	H	H	B	B	B	B	H	B	B	B	H	H	B	H	B	B	B	B	B	B	B	B	B	B	B	B	B	B	B	B	B	B
4	9867137	UCE4-1084	TAAACGATTGATATGGTATAGATCTTTGCGATCAAAAATAGTTTGTAGTATAGGTGGTTTTTATCTTTGTGCTACTACACCGAAACGTATGTCGTAATTATTATATTTTCGTGAAAAACT[A/G]AAACTTCACTTTAATGCTGTTTTCTGTGTGGGTCTTGCCACTATATTTGT	B	B	B	B	B	B	B	B	B	B	B	B	B	B	B	B	B	B	B	B	H	B	B	B	B	B	B	B	B	B	B	B	B	B	B	B	B	B	B	B	B	B	B	N	B	B
4	9884304	CE4-169	TTCAGCAAGTAGTTTTGCTTTGAAATCCATTATCTGAAGAAATAATAATAGAAGCATTGATTTAAAATAAAGTAAAAAAA[A/G]AAACTAACGGAATAAAGGAAAAAATGGAAACCGGATGAAAATCGTCAATT	B	B	B	B	B	B	B	B	B	B	B	B	B	B	B	B	B	B	B	B	H	B	B	B	B	B	B	B	B	B	B	B	B	B	B	B	B	B	B	B	B	B	B	B	B	B
4	9967684	CE4-170	AAACAACACAACAAGCAATTTCAGTATAGAATCTGTGCTGGTGCCGAAGA[A/G]GAAAGGGTCACAATGAGTGAAGCAGTTCGTGAACTTTTAACTCTCGAAGGATTTGATCAAGCTCCAGGATCCAACAGCTA	B	B	B	B	B	B	B	B	B	B	B	B	B	B	B	B	B	B	B	B	H	B	B	B	B	B	B	B	B	B	B	B	B	B	B	B	B	B	B	B	B	B	B	B	B	B
4	10073916	UCE4-1086	ACACGTCTCCGAATGTTCATCTCCGAAAGGAACAAGGACGGGTTGACGAT[A/G]TATGGTCCCTGCTATATGTCATCATTGAGCTCAACGGTGGAAAAGCTCTTCCATGGCAAACCGATTCTCAACGTGAACGTGTGGAGCAAATGAAGCTGAACTTGCCGGCGAAGGTTGTCA	B	B	B	B	B	B	B	B	B	B	B	B	B	B	B	B	B	B	B	B	H	B	B	B	B	B	B	B	B	B	B	B	B	B	B	B	B	B	B	B	B	B	B	B	B	B
4	10112197	UCE4-1090	CCAATCCTGCTCCATATTGTTATTAGGCCCTTCCAGGCCAGCAAAAAAAA[A/C]AGGTTGGCTTTTAATTTTATTATTCTCATTATCAAAGTTAATTCTAACAATTAAAATAAACTTAAATTTTGAAGAAACATTATCGAAACATAACATGAATATTTTTTATTTTTGGAACAA	B	B	B	B	B	B	B	B	B	B	B	B	B	B	B	B	B	B	B	B	H	B	B	B	B	B	B	B	B	B	B	B	B	B	B	B	B	B	B	B	B	B	B	B	B	B
4	10151800	UCE4-1093	TTTTCAATTTTACGTATTTTCCCTAATATTTTATTTATATTATTAGCTGAAAAATGTTTTATAAATAAGGGTTCAAATTTTTGAGGTGATTAATCACGCAGTAAATGTTTCAAATGTTAA[A/G]TTTACATTGTAAACCTCGCGACCAACTGTGTATGTATGACTTTCCAAATA	B	B	B	B	B	B	B	B	B	B	B	B	B	B	H	H	B	B	B	B	H	B	B	B	H	H	B	H	B	B	B	B	B	B	B	B	B	B	B	B	B	B	B	B	B	B
4	10228846	UCE4-1094	TCCCAACAAAAGTTGCATTCGGAGGCTGAGAAGCTGCGTAGAGAACACGA[A/G]GCATTAGGAAAGAAAAATTGTTTTTTGGGAGAGAGATGCAGTTAGTTATTTTTCCATTACCTGCAACACTTAAAAAGAAATCGTTTTAAAATTTCTGATTTCCAGAGATCTTCGTCAAAG	B	B	B	B	B	B	B	B	B	B	B	B	B	B	H	H	B	B	B	B	H	B	B	B	H	H	B	H	B	B	B	B	B	B	B	B	B	B	B	B	B	B	B	B	B	B
4	10258663	CE4-26	ACTGCACGACCATTTTGATCATAAGTCACGTATTCTTCAACACATTTGTATCTGCAATTATATTCTTAAGTAGCCGGGGA[A/G]GATTAGAAAGTAACCGATTAAAATGCTAGCAGTCTAGGGTTCAACAATTT	B	B	B	B	B	B	B	B	B	B	B	B	B	B	H	H	B	B	B	B	H	B	B	H	H	H	B	H	B	H	B	B	B	B	B	B	B	B	B	B	B	B	H	H	H	H
4	10279576	UCE4-1110	TAAATACTTGTCTGTAACTCACATACACACCTGATTTCCTTGCTCACTTT[A/G]TTTCACTTTCTTGTAAACTTTCACTTCTGGTACATTTTCTCTATAACCTGATTTTTGTTAACTAACTCATTCCTTTTTTCTAATCTCTCAAAAACTAAAACTTCATAACTGCATATTTAT	B	B	B	B	B	B	B	B	B	B	B	B	B	B	B	B	B	B	B	B	H	B	B	B	B	B	B	B	B	B	B	B	B	B	B	B	B	B	B	B	B	B	B	B	B	B
4	10613488	UCE4-1113	TTTTACATGAACTGTGAGAAAATCTCAAAAAGAAATGAACATGTTTCGAA[A/G]GGATTTCATTTATCTTGAAAAAAATACTTACTATCGGCTATGACAGCTTAAACACTTTGCCAATTTTGAATAAACAGGAGAGCTTAAAGAGGAAGCACGAGTGTAGTTGGAATAATCCGA	B	B	B	B	B	B	B	B	B	B	B	B	B	B	B	B	B	B	B	B	H	B	B	B	B	B	B	B	B	B	B	B	B	B	B	B	B	B	B	B	B	B	B	B	B	B
4	10653079	UCE4-1116	AAAGCGGTATATCTGATTTTCGGCAACTTTTTCCTCTTGTCTGAAAATGT[A/G]GCCCTTCGTAGTGTCTATTTCCATTCTTTTTGAAGTTTTCATATTCCGTGAGACATCTGTTGACGTGGCAACTAGAATACTTCCTCTTTGACAAGAATGTGTTAATGAGCTCAAGAAAAG	B	B	B	B	B	B	B	B	B	B	B	B	B	B	B	B	B	B	B	B	H	B	B	B	B	B	B	B	B	B	B	B	B	B	B	B	B	B	B	B	B	B	B	B	B	B
4	10677530	CE4-172	CTACAGCTGCTCCAAAGCCAACTGATGACTCTGATGTAGCAGTTCTTCCGATTGACGAAGAAGAAGAAAGTACAACAACA[A/G]CCACCACAACCACAACTGAAGAGCCAACTGAGGAACCAGCAGAGGTAAGT	B	B	B	B	B	B	B	B	B	B	B	B	B	B	B	B	B	B	B	B	H	B	B	B	B	B	B	B	B	B	B	B	B	B	B	B	B	B	B	B	B	B	B	B	B	B
4	10835779	CE4-173	AAATTTATAAAATAAACCATATCTTTTTCTTTTTCTGGTTAGTTTTGAAC[A/G]CCCAGCTGGCAATAACAGACGTTTGTCTACAAAGGGGACAATTACTAAATTTCTTTTTCAGGATTGGGTTTGAAACCTTT	B	B	B	B	B	B	B	B	B	B	B	B	B	B	H	H	B	B	B	B	H	B	B	B	H	H	B	H	B	B	B	B	B	B	B	B	B	B	B	B	B	B	B	B	B	B
4	10909553	CE4-20	TAAATTTTTTATAAATTGCCTTTAATTTTTGACATTAACCAAAAATATCAAAATTGGTCAAAATCTGAGATCTTTTTGGC[A/G]CTTTCCAATTTTTAATGTTCAGTTAATTCTAAGGTTGATGAATTTTGATA	B	B	B	B	B	B	B	B	B	B	B	B	B	B	H	H	B	B	B	B	H	B	B	H	H	H	B	H	B	H	B	B	B	B	B	B	B	B	B	B	B	B	H	N	H	H
4	11082973	CE4-174	AGTGAGTGTGATGGTCGTCTCAAGACCCATGGCGCTGCGTATCGATCGTT[C/G]CCTCGTACCCTCTTACGTTTCCTGTGTTATTTCTGTCTCTGTCGTTCTGACACTTCAGCGCTCACCCCGTCGCTCATTTT	B	B	B	B	B	B	B	B	B	B	B	B	B	B	B	B	B	B	B	B	H	B	B	B	B	B	B	B	B	B	B	B	B	B	B	B	B	B	B	B	B	B	B	B	B	B
4	11166263	CE4-175	GGCAGATGATCTTTGTTACAGGTGGATTGATGTACATTCAGGTCAAATAA[A/G]GGAAAACTAAAGATGTTAACCGCAGGCTCTGTAACTGTATCACTCTTAACAAATGATTATTTCACTATTTTATTCTAAAA	B	B	B	B	B	B	B	B	B	B	B	B	B	B	H	H	B	B	B	B	H	B	B	B	H	H	B	H	B	B	B	B	B	B	B	B	B	B	B	B	B	B	B	B	B	B
4	11247283	UCE4-1138	TGGACAAGTGCAAATCCAAAATTTTAGAATTAAAAGAAATTACTTCATTCAAAGAAAAAACTACCTTCACAATATTCTTCTTTGATGCTGCACATCTCCATTGTAAATCGTAATCATTTT[C/G]AATTTCATCCGAGCAACTTAAAATTTAAACATGTTGAATTCTTAAAAAAG	B	B	B	B	B	B	B	B	B	B	B	B	B	B	B	B	B	B	B	B	H	B	B	B	B	B	B	B	B	B	B	B	B	B	B	B	B	B	B	B	B	B	B	B	B	B
4	11259345	CE4-229	GAGGTTTTAAAATTCCATATAAATGTTGATCGGTCATAAATAATTATATT[A/G]CTCATTGAGTATTAAAAAACATCACAAATGTTTTCAGAAAGCAGTTGCAGAAAGTCTTCGAGCGAACAGTGTTACTGTAG	B	B	B	B	B	B	B	B	B	B	B	B	B	B	H	H	B	B	B	B	H	B	B	B	H	H	B	H	B	B	B	B	B	B	B	B	B	B	B	B	B	B	B	B	B	B
4	11315719	CE4-9	ATTTTTAAATTGAGATAATTTTTATATATGAAAGCTTCAACGGAAAAGAT[A/G]CAAAATCGAGCAAAATAAGAAATTAGAATTTATAGATTATTCTTCAGCGTCCAAATTGATCTGATCTCCGAATTTGGCGT	B	B	B	B	B	B	B	B	B	B	B	B	B	B	H	H	B	B	B	B	H	B	B	B	H	H	B	H	B	B	B	B	B	B	B	B	B	B	B	B	B	B	B	B	B	B
4	11349401	CE4-176	ATTTCGATGACGCTGAGAAAATGTTATGGCAAATTTTCTTCTCCGGAAAA[A/G]ATGGAGAAGTCAAGAAGTACTTGAGTTCATTGACATCTAGAAATCAAAACACAAAAGCGATGAATGCATCAGAGAAAGTG	B	B	B	B	B	B	B	B	B	B	B	B	B	B	H	H	B	B	B	B	H	B	B	B	H	H	B	H	B	B	B	B	B	B	B	B	B	B	B	B	B	B	B	B	B	B
4	11401759	UCE4-1144	GATTTACGATATGGAAGATGCCTCCAGCCTAAAAAGATGAATTCGAAATT[A/C]GAATTAATGAACGCAAATTTCTGAAAACGCTGGCAATTCCAGCTTGCGACATGCAACTTTTCGATACTTGAGGCTTGATAGGCAATTGGCCACATTACATAGTGATCATAATTCTGCAAT	B	B	B	B	B	B	B	B	B	B	B	B	B	B	H	H	B	B	B	B	H	B	B	H	H	H	B	H	B	H	B	B	B	B	B	B	B	B	B	B	B	B	H	H	H	H
4	11438913	CE4-177	AAATTGATTTTTAATTGATTATTTTTCTTACTTTGCTCATTTTTGTCATT[A/T]ATCTCACATTATTTGATTGAATTTGGTAAATTAATGTAAAATGGATATCAATTTCCACAGGACAACAGGTGTGACACGGA	B	B	B	B	B	B	B	B	B	B	B	B	B	B	B	B	B	B	B	B	H	B	B	B	B	B	B	B	B	B	B	B	B	B	B	B	B	B	B	B	B	B	B	B	B	B
4	11474601	UCE4-1146	GGAATTTTAACATAAAAATTAACAATAAGCTAGATAAAAAACCTTTGATTTTGAAATGAACAAGAAGCATGCTGCAAGAAGAAGTCCTTGAATAGTTGCCTGGGTATCACTGAATTTAAC[A/G]CCATCCAGATAAAGTGCAGAAAGTGAATAAGCAGAAACAAGAGCATTGAG	B	B	B	B	B	B	B	B	B	B	B	B	B	B	H	H	B	B	B	B	H	B	B	H	H	H	B	H	B	H	B	B	B	B	B	B	B	B	B	B	B	B	H	H	H	H
4	11508350	UCE4-1147	GAAAAGCTCTTGTAATTGTTTATGGTTTGATATTTGTGCCCTTAACAGCCGTGGTAATTCGTGATCTTGGACAGTGGGCACTTCTATATTTAACCAAAATGTACACTATTCTTATCGATA[A/G]TTTCCGTCGAGTCAGAGGATTTGTTGATAAGCTCGATGAAGATGAGATTA	B	B	B	B	B	B	B	B	B	B	B	B	B	B	H	H	B	B	B	B	H	B	B	H	H	H	B	H	B	H	B	B	B	B	B	B	B	B	B	B	B	B	H	H	H	H
4	11603948	CE4-178	GCCATTCTCGGCAACTCTGAATTTTATGATCAGTAAAATGAAATAGGCGAACAAAAAATATTACCCGTATATGGATGACA[A/G]ATCCAAAGTGACATCGATCATATCACAGCATAACTCGTAAATGCTCATTT	B	B	B	B	B	B	B	B	B	B	B	B	B	B	B	B	B	B	B	B	H	B	B	B	B	B	B	B	B	B	B	B	B	B	B	B	B	B	B	B	B	B	B	B	B	B
4	11666986	CE4-179	GTACAGAAGAATAGTTAATTGCATCAAACATTTTCTTTGCAACGTCTAGA[A/G]TTCTTCTATCGGCTTCCAATTGAAACAATCCCTGACTCTCTGCTTTCATCGTTTGTAGTAGTGTCTTGATGACATTGTCA	B	B	B	B	B	B	B	B	B	B	B	B	B	B	B	B	B	B	B	B	H	B	B	H	B	B	B	B	B	H	B	B	B	B	B	B	B	B	B	B	B	B	H	H	H	H
4	11668235	CE4-1	CTAGAAACTCACGATTTAATTTTGCTCATCCATGAAAGATTGCCACCCGG[A/G]ACAAGGCTTGCAGGTGCAGATTGAACTACATCCTGGCCCAATACAACCATTCTTTCTGTATCCGGAGTTAACGCTTCTTC	B	B	B	B	B	B	B	B	B	B	B	B	B	B	B	B	B	B	B	B	H	B	B	B	B	B	B	B	B	B	B	B	B	B	B	B	B	B	B	B	B	B	B	N	B	B
4	11747240	UCE4-1155	ATTCCAGAATTCTTGTATTTGGCACCTTTCTTTAACTTCTTTTTTTCATT[A/G]ATCAGCTGGAAATTGTAAATTTTAAAGTTGCTGAAAAGCTTAAGATTTACCGGAATTTGAGTAGATTCTCCACCTCCAGCCTGTTCAATCAATGTGTTCAATGTAGTTTGTGCAGTTCCA	B	B	B	B	B	B	B	B	B	B	B	B	B	B	H	H	B	B	B	B	H	B	B	H	H	H	B	H	B	H	B	B	B	B	B	B	B	B	B	B	B	B	H	H	H	H
4	11753080	CE4-180	GATTTTTGTTCTTGAGTTAAAGTCTTCTGGCATAACTTTGCTATATTTTT[A/G]AGTTTAAAGTTAAACAAATATTCCAGAGGCAATTATCTGAATGAGCCGATCTATTTGGAAGGACCTCCATGTTCAAAGTG	B	B	B	B	B	B	B	B	B	B	B	B	B	B	B	B	B	B	B	B	H	B	B	B	B	B	B	B	B	B	B	B	B	B	B	B	B	B	B	B	B	B	B	B	B	B
4	11830215	CE4-19	AATGAAAGATTGATTCATTTGTTTTTATCAGGAAAACCCGCATTTAATGACAGAGAATTGTCCGTCAAAACTATTCTCAA[A/T]GGAATTGATTATGAGAGAGCTTCATCTACCCGAACAATGTCACATTTGCC	B	B	B	B	B	B	B	B	B	B	B	B	B	B	B	B	B	B	B	B	H	B	B	B	B	B	B	B	B	B	B	B	B	B	B	B	B	B	B	B	B	B	B	B	B	B
4	11839652	CE4-181	CCAGAAACTGGTTTCTTAAAGAGTTTTCAAGGTACGAAAAACTATTGAAA[A/T]TAGGATTCTGCATAGAACCCAACGATATTCTACGAACGTTTCTTTCTCGAAAAGTCTGAGATAACTTTTCGAAGAAAAAC	B	B	B	B	B	B	B	B	B	B	B	B	B	B	B	B	B	B	B	B	H	B	B	B	B	B	B	B	B	B	B	B	B	B	B	B	B	B	B	B	B	B	B	B	B	B
4	11912039	UCE4-1163	AGCACAACATTTGGAGCCCATTGTACGAAGACTTCCATTGATTCCCCTCC[A/G]AATTCACTCAGTTCCAACTCAATTTTCAGTTCGTTTTCAGCTGAAAATCAATATAGATGAATGAATGCAAAACAGAAAAATGGACGAAAGTGGACAGTGGTTCGCGTGTGCAAACGAAAG	B	B	B	B	B	B	B	B	B	B	B	B	B	B	B	B	B	B	B	B	H	B	B	H	B	B	B	B	B	H	B	B	B	B	B	B	B	B	B	B	B	B	H	H	H	H
4	12050010	UCE4-1167	TTCAAAATACAATTTATTCGAACCCGTTTAACTGGCTATACTCGTATTCAAGATCTTTCCTGGCATATCCATGAACTGCAATTACACCATCATCCCATTCTTTTTGAGACACTCGTCGAC[A/T]CCAGAAGATGAAGTTCTCATTATGAGTTGCTGCGACATTCACTGTTTTGG	B	B	B	B	B	B	B	B	B	B	B	B	B	B	B	B	B	B	B	B	H	B	B	H	B	B	B	B	B	H	B	B	B	B	B	B	B	B	B	B	B	B	H	H	H	H
4	12124863	UCE4-1171	ATTAAATTTCAATAATAAAATATTTAAAATTAAATCAAATTTCGAACATA[A/G]TTGTGGCGACCTGGGTGAATCCACATAACTGACAACGATATTCTTCCATCGAAAATCGACTTCATACTTGATCCAATAAGAAATTATTGACGCTCAGTTTATTATTTTATCGAATTTTTA	B	B	B	B	B	B	B	B	B	B	B	B	B	B	B	B	B	B	B	B	H	B	B	H	B	B	B	B	B	H	B	B	B	B	B	B	B	B	B	B	B	B	H	H	H	H
4	12207620	UCE4-1175	GATTCCCATCATGATTCCTGACCACACACACAATTTGTATTACATTGATGCGGGTTCCATTTCTCTCTCCAATTTTGCATACCCCCTTCCACATCACCCATACTATATTCACTTTGTGCT[A/T]CTTCATTCTCTCGTTCTGACCAACCCATATTTTGCCGTCGTTCCACTTAG	B	B	B	B	B	B	B	B	B	B	B	B	B	B	B	B	B	B	B	B	H	B	B	H	B	B	B	B	B	H	B	B	B	B	B	B	B	B	B	B	B	B	H	H	H	H
4	12290012	UCE4-1176	CAGCGGTCATCCAATCTGGAAGCGGGAATTTACCGTACTCATCGAGATAC[A/G]TTTCCAATGATTTTTCAGTATTCAGAGTCGACGTGATAACATGAGAAGTCTTCTGGAAAAATTTTGAAATCAAAATTAATTGGAGAAACACCCCAACCATGTTGTTATTTTTAGACGATC	B	B	B	B	B	B	B	B	B	B	B	B	B	B	B	B	B	B	B	B	H	B	B	H	B	B	B	B	B	H	B	B	B	B	B	B	B	B	B	B	B	B	H	H	H	H
4	12291283	UCE4-1177	CGCAATCCAAGAGCACGTATTCGAGAAGTTGAGCAATGCTACAGAAACTA[A/G]CAGAAACCATCGACTTCCATCAGATTCAAATGCACTTATAATTGAGCTTCTTGATACAAGATCAGGAAGAATCTTTGCATCTTCTTTTAATGGATCTGGGACAATTTCTTCTTGTGTTTC	B	B	B	B	B	B	B	B	B	B	B	B	B	B	B	H	B	B	B	B	H	B	B	H	B	H	B	B	B	H	B	B	B	B	B	B	B	B	B	B	B	B	H	H	H	H
4	12382900	CE4-185	GATTTCCTTTTCAAACACAAACTCCTCCTATTCTACATTGGTCAATAGCCGCTGGAGGCCTACCGTTCTTTATGAATTCC[A/G]GAGAGGTACATAAAACAATTGGAAAATAGTGTGAGAAGCTTGGAGAGAAC	B	B	B	B	B	B	B	B	B	B	B	B	B	B	B	B	B	B	B	B	H	B	B	H	B	B	B	B	B	H	B	B	B	B	B	B	B	B	B	B	B	B	H	H	H	H
4	12429764	UCE4-1180	GCGACCTTGTATAACAGTGTAACCCATCGTTTAGGCTTTACACCCGGTATTTTCCCATCGAGTACGCATAGTACAAGCATTTGACGACCTACTTCATTGTCTATGTGACAAGGTCAAATT[A/G]GCTGTTATTTGGCTGTCACGCCGGCGCATCGCCTCCGATTAAATCACAGC	B	B	B	B	B	B	B	B	B	H	H	B	B	B	B	H	B	B	H	B	H	B	B	H	B	H	B	B	B	H	B	B	B	B	B	B	B	B	B	B	B	B	H	H	H	H
4	12453623	CE4-186	CCTTCCAATCTTTCTGACGCTCTTTGTCGCCACGGATTGTGAACTGCTTCGGAGAAAGAAGATCGTCTGAAAATAATTAT[A/T]TTATGAGACCCATTTTAAATTATCTGAAATAAATAAAATAACGAACTTCC	B	B	B	B	B	B	B	B	B	H	H	B	B	B	B	H	B	B	H	B	H	B	B	H	B	H	B	B	B	H	B	B	B	B	B	B	B	B	B	B	B	B	H	H	H	H
4	12524273	CE4-187	TTAATTTTGCAATGTATGTCTAGACAGCCAAGAGTTAGAAGAATTATAGA[A/C]AAGGAAGCAATTGTAAAGAAAAAAATACTTTTCGAACTTCGGTTTTCATATTATGTATAATCATGGGACGAATAAAAAGA	B	B	B	B	B	B	B	B	B	B	B	B	B	B	B	B	B	B	B	B	H	B	B	H	B	B	B	B	B	H	B	B	B	B	B	B	B	B	B	B	B	B	H	H	H	H
4	12534702	UCE4-1185	AAAGATCAGAGGTTTTTAAAATTCAAACGAATCGTCTTTTAGGCTGTTGG[A/G]TTTTTAAACTTTTACATTGATCCAACATTGATCCAATATTTTGACAGTTAATACTTATACAACACAAACGTTGAAGGTCCTCTTGACCTCCAAATAAAAAATCATATTGAAAAAAGTTTG	B	B	B	B	B	B	B	B	B	B	B	B	B	B	B	B	B	B	B	B	H	B	B	H	B	B	B	B	B	H	B	B	B	B	B	B	B	B	B	B	B	B	H	H	H	H
4	12613411	CE4-188	TTTTTCGTTTAAAAATTTCAAAAGCTCACCAATAAATTGTTCTTCATCAACAACCATCACTTCATCATCATTTTCATTTG[A/G]TTTCTTCTGATTCTCTTTTTCATCAGTAGTCATCATTACAGTTTCTTCTT	B	B	B	B	B	B	B	B	B	H	H	B	B	B	B	H	B	B	H	B	H	B	B	H	B	H	B	B	B	H	B	B	B	B	B	B	B	B	B	B	B	B	H	H	H	H
4	12694946	CE4-189	AAGGAGACGAGTAACTGGGAAAGTGACTGAAAGATACCTTCCTTTTTTTG[A/G]AAAAATGTGTGTCAACAGGGAATTCTTTGAAAAATATCATAAACTGATTTCTTCTTCATGTAGGTGGGCGGCAATGTTTG	B	B	B	B	B	B	B	B	B	B	B	B	B	B	B	B	B	B	B	B	H	B	B	B	B	B	B	B	B	B	B	B	B	B	B	B	B	B	B	B	B	B	B	B	B	B
4	12758850	UCE4-1192	ATTCAAAATATAAAATCTTACAGTATTTCTTGAAAACTGACAAAATTGCAAAGGCAAGAGCAAGCCTATATGTCGACTAAAAGACAGGCAGGCGGGTCCACTTGAAAGAAAACCGACAAA[A/C]TTTATTGTTCCTAATGTTAAAAAATCTAATTTCGTAACAAAAAAGTTAAC	B	B	B	B	B	B	B	B	B	B	B	B	B	B	B	B	B	B	B	B	H	B	B	H	B	B	B	B	B	B	B	B	B	B	B	B	B	B	B	B	B	B	H	H	H	H
4	12780086	UCE4-1194	AGACATTTTAGTGTGACGAAATAGAGGAAAGAGTTAGTGTGAAGTACAGG[A/G]AAAGCGGCAGCAACAGGCGCAAAAGGAGCAGCGGAAAATAAAAGAATCGAACACAGTTAATTCGCGATGTGCACCACGGAGCACAATGGTCCTAAAGCAGATGGGGCTCAATTTTGTGTG	B	B	B	B	B	B	B	B	B	B	B	B	B	B	B	B	B	B	B	B	H	B	B	H	B	B	B	B	B	B	B	B	B	B	B	B	B	B	B	B	B	B	H	H	H	H
4	12841509	CE4-28	GACTTTAGGGCTTGATTAGATATTCTGCCAAATCGAGGCGATACGGGGGC[A/G]TTTTCCGGGCGGGGAGACGGAGCGGGGCTTGTACATATCGTTCTTTTAATTTATGGTTTTGGTTTCCAATTTTACTGATG	B	B	B	B	B	B	B	B	B	B	B	B	B	B	B	B	B	B	B	B	H	B	B	B	B	B	B	B	B	B	B	B	B	B	B	B	B	B	B	B	B	B	B	B	B	B
4	12884794	UCE4-1202	TGCTACAGATGTCAATAAGCTTGCTGATTACAGGTGGGCATTAATTTTCA[A/G]GCCTGCCTACGTGGCGGGCCTGTGCCTAAAAAGTTTACAATCTTGATTATTACGGGAACAATAAATCATGAGAATGCGTACTTGGTGCATTTTATTTGACGCGCGATATCTCTTAGCGAA	B	B	B	B	B	B	B	B	B	H	H	B	B	B	B	H	B	B	H	B	H	B	B	B	B	H	B	B	B	H	B	B	B	B	B	B	B	B	B	B	B	B	B	B	B	B
4	12908559	CE4-234	CAATCAAGTTAGTGGATTTTATTTTTTAAAAATTACCTTTACGCTTTTTC[A/T]GTAGCTCCAACTACCAGTCAATGTTCCCACTAAGAGTCACAAATTCCCTTAAAATCTATCACTCAGATACCGGATTACTT	B	B	B	B	B	B	B	B	B	B	B	B	B	B	B	B	B	B	B	B	H	B	B	B	B	B	B	B	B	H	B	B	B	B	B	B	B	B	B	B	B	B	B	B	B	B
4	12920231	UCE4-1207	CACGTTCTACGGCAGTTATGTTACTCAATATGTTATCAGCAATGGAAAAGCTACTCTTACTTTTAATATTCCACAATAACCAACAAACGATATTTATTCGAATTAATAAAGCATTTCATG[A/G]GTCTTTGTGTTATTGATACAAAAGAGGAATTCCAATAAAATCGTATAATG	B	B	B	B	B	B	B	B	B	H	H	B	B	B	B	H	B	B	H	B	H	B	B	B	B	H	B	B	B	H	B	B	B	B	B	B	B	B	B	B	B	B	B	B	B	B
4	12971748	CE4-230	TCCACTGATTATCAGTTTTGCATAATATCCGCGTGGAATCGTTACAATCCAACTACACGACTGACCCTTCTCCAGCTGAG[A/G]AGCGGGCTGGGTTTCGTTCCAAGAAGCCGGCCAAAACACAGGCGTGCCAT	B	B	B	B	B	B	B	B	B	B	B	B	B	B	B	B	B	B	B	B	H	B	B	B	B	B	B	B	B	B	B	B	B	B	B	B	B	B	B	B	B	B	B	B	B	B
4	13005739	UCE4-1229	TTGTTTAGTTTAATATCTCTTGACAATCACTTTTTTTTGCTTTCAGAATATGTCGAGGATCGAACACTGGAACAACTTCATTCATTGTAACATTCTCCTTTTTTGACTAATTCCTTAAAG[C/G]GAAGCCGCGCCAAACATACTGATGGCGGCTGCTCTTTTCCTAATCATTTC	B	B	B	B	B	B	B	B	B	B	B	B	B	B	B	B	B	B	B	B	H	B	B	B	B	B	B	B	B	B	B	B	B	B	B	B	B	B	B	B	B	B	B	B	B	B
4	13082495	UCE4-1238	TGTGCGAGTGCTCCGTTCAAGCTGGTGTCGAGTGAGTTTAAGTCAGGCTTTCCACGAGCTGCATTGACTTTTGTTAGTTCCAGAGAACTCCGACAATATTGTGCCATGTTCAAGTTGATG[A/G]GAAGACGTGCTCCAATGAGAAAGTCGCGTGGATAATCATCTGTGCAATTC	B	B	B	B	B	B	B	B	B	B	B	B	B	B	B	H	B	B	B	B	H	B	B	H	B	H	B	B	B	H	B	B	B	B	B	B	B	B	B	B	B	B	H	H	H	H
4	13096998	UCE4-1239	TACCTTACTAATGCTTCTAAACCCAAGTGATCTCTGTCCCCGCGTATTATATTATTCTACTTTTGTGTAATCATAAACTTGAAACGAACTACATTATGGTTGTGTGGGTATTTACAGAAA[A/C]AGCATATAATAAAAATCGTATCGCAAAGGAGAATAAAATGACCGGCGATA	B	B	B	B	B	B	B	B	B	B	B	B	B	B	B	H	B	B	B	B	H	B	B	B	B	H	B	B	B	H	B	B	B	B	B	B	B	B	B	B	B	B	B	B	B	B
4	13239121	UCE4-1244	CGTTCTACAACACACAATAGACTATCTTCTGGATTTGTACAGTCCGTTTA[A/G]AGGTGAGTGTCATGTTTGGTGTTGTGGTAAATGCTCCAATTATGGTGCAAAACGTCTCAGCTCAGTCACCGCCGACGCACCTTGTTTTCACGCATTCTCGGTCAGTTTTCTCGAGATTCA	B	B	B	B	B	B	B	B	B	B	B	B	B	B	B	H	B	B	B	B	H	B	B	B	B	H	B	B	B	H	B	B	B	B	B	B	B	B	B	B	B	B	B	B	B	B
4	13240987	CE4-10	ACGATGTTCTTTTTTTTTTGTTGGGAATTTTCTGGCAAGATAACTTAATTTCTTTTCGTTTAATCTCTTTCCAAATGCTA[A/G]AACATTGTTTTCCTGATTAGTTATTTTTCAGTATTTTCAGTGTTGACAAT	B	B	B	B	B	B	B	B	B	B	B	B	B	B	B	B	B	B	B	B	H	B	B	B	B	B	B	B	B	B	B	B	B	B	B	B	B	B	B	B	B	B	B	B	B	B
4	13370549	CE4-194	GTTTAAAACCTCGAAAATAATATAAAATCTGCAATTTCAATGCATTGCAA[A/G]TGTTGGCTGTTTAAAGGGACACGACATTTCGCGACGAGTGGGTCTCGCCACGCGCGCCTCGACAGTAGGCCAGCCTCTCG	B	B	B	B	B	B	B	B	B	B	B	B	B	B	B	H	B	B	B	B	H	B	B	H	B	H	B	B	B	H	B	B	B	B	B	B	B	B	B	B	B	B	H	H	H	H
4	13532205	UCE4-1253	TTCTGGACGCTAAACAACGCGCGATGCGTAATTGTTTTGGTAGATCTCCAAATTGTAGATCTTATTTTGGTAGATCTCCAAATTGTAGATCATGTTTTGGTAGATCTCCAAATTGTAGAT[A/C]TTGTTTTCGTAAATCTTCTTTCCGTAGATCTTGTTTCCGGGTAAATCTTG	B	B	B	B	B	B	B	B	B	B	B	B	B	B	B	H	B	B	B	B	H	B	B	H	B	H	B	B	B	H	B	B	B	B	B	B	B	B	B	B	B	B	H	H	H	H
4	13629783	CE4-195	ATCGCAACATTCCTGAATTTTTGATTTCAGATGTGTCGCTAGTGTTGAAA[A/T]TAGAAAAATTTAAAGTGGTTCAACTGCTGAAATGTAAGTTTGCTAAAAGTCATAAAAATTCAGGCAGACGGATAATTTAT	B	B	B	B	B	B	B	B	B	B	B	B	B	B	B	H	B	B	B	B	H	B	B	H	B	H	B	B	B	H	B	B	B	B	B	B	B	B	B	B	B	B	H	H	H	H
4	13706648	UCE4-1258	ATCTTCTTGAAGTTTATGACAAAAGTTTATGATAGTTACGTATACTGTTT[C/G]AAACAGTCCAAATAAACACTTGACAACGGAGAATAATCATTAGGAAACTCGGCTCCAGCGAAACAATTATAGGGTTAAAGTTTTGTAAAAATAATTATTTCTGGATTTTCGTTTGAATGT	B	B	B	B	B	B	B	B	B	B	B	B	B	B	B	H	B	B	B	B	H	B	B	H	B	H	B	B	B	H	B	B	B	B	B	B	B	B	B	B	B	B	H	H	H	H
4	13730742	UCE4-1263	ACTGACTTATCGCTTTGTTACATCTATTCAATCTTATTGAGAATTTTCTTTTGTTTAAACCCAAAAAAAGCTTCTAACCGAAACAGCACAAATGCTTACGTTTTAGAGAATTGTTTGAAA[A/T]AGTGGAATTTAAAAAAATGTATCACTTTATCACTTCAGTAATCCCTCAAA	B	B	B	B	B	B	B	B	B	B	B	B	B	B	B	B	B	B	B	B	H	B	B	B	B	B	B	B	B	B	B	B	B	B	B	B	B	B	B	B	B	B	B	B	B	B
4	13809805	CE4-196	ATTTATTTCTACTTGTTTCCACTTCAGTTTATGTCGCTTTGTTTTCTTTT[C/G]CTAAATTTTTTAAAATAGTTTGATAGAAAAATGAAACGTGAACAAAAAATATTTACTCCGAGGGAATATTGCAAAGGAAC	B	B	B	B	B	B	B	B	B	B	B	B	B	B	B	B	B	B	B	B	H	B	B	B	B	B	B	B	B	B	B	B	B	B	B	B	B	B	B	B	B	B	B	N	B	B
4	13898210	CE4-244	TGGAATAAAGTCATTTTGTTTGTTCCATTCCTGGTTGCAAAAATTTTCTA[A/T]CTTCAAAATTCCCTGTTTCCAGCCGATTCCTGATTCTAACATTCTATCTTCCTGTCAAAAATATGACGTCTGAGTTTATG	B	B	B	B	B	B	B	B	B	B	B	B	B	B	B	B	B	B	B	B	H	B	B	B	B	B	B	B	B	B	B	B	B	B	B	B	B	B	B	B	B	B	B	B	B	B
4	13904324	UCE4-1266	TATTGTTAAATATCCCAAATTAAAATTTTTGGAAGGCTCATCGATCATTG[A/G]GGACCACGTTTACTGTGTGAGAAAATATTGCTGAGTATTTCAAAACTTGTTGAAACACAAAAAATTTTGTTTTTTACTTCAAAAGTTAAATTTAAACTTTCCAGGTAAATTTGAAATTAT	B	B	B	B	B	B	B	B	B	B	B	B	B	B	B	B	B	B	B	B	H	B	B	B	B	B	B	B	B	B	B	B	B	B	B	B	B	B	B	B	B	B	B	B	B	B
4	13996112	UCE4-1269	TTTTTTAGTTCTCTACCTCGATTTTAATATCAAACGATTTTAATATCAAA[A/C]AAATTTTTTTTCCTATCTAATCATGGATATGGTGACACATACATTTTAAAACATTCATAAAATGTTTTTCATAGTTGATAAATGAATAAGTATATAGTAAGTATGCATTAAACACTTCAA	B	B	B	B	B	B	B	B	B	B	B	B	B	B	B	H	B	B	B	B	H	B	B	B	B	H	B	B	B	H	B	B	B	B	B	B	B	B	B	B	B	B	B	B	B	B
4	14027715	UCE4-1275	ACCCATGAACTTCCTAGGTATTTCTAGTTACTGAAGTCTTGGAGGTTTTAAATTCAAGCCAGCTTTAGAAAGTGTGAACATTTTCATCAAGGTATTTGAAAATAGAGAAAAGTTCGCATT[A/C]TCCCTGAATTGACATTTGCAATAATTTATCATGAATTCACGAAACAGTGA	B	B	B	B	B	B	B	B	B	B	B	B	B	B	B	B	B	B	B	B	H	B	B	B	B	B	B	B	B	H	B	B	B	B	B	B	B	B	B	B	B	B	B	B	B	B
4	14091463	CE4-197	CCGTCTGTAAAACCGAAATCTAAACCATTTCTTCTTTTCCTCCCTAACAA[A/G]TTTTTTGTCTCTTCTCTATCCAATTCTCCCGGTCATGGTAAGAAAACTGGGTCAATTAGAAAGGAGACACAACACAACAC	B	B	B	B	B	B	B	B	B	B	B	B	B	B	B	B	B	B	B	B	H	B	B	B	B	B	B	B	B	H	B	B	B	B	B	B	B	B	B	B	B	B	B	B	B	B
4	14112559	UCE4-1283	TTCCCGAGAATCGACTATTTTGCGAAGACTTATGGAAAGAATGAGGAACC[A/G]AAGAGAGCATATGTTCTCGGATTTTTCTTGGCGATGGGGATCGTTGCAATTGGTAGCTGAGATTTTTCAGAAAAAGATATTCTGCTGAATGATCGATCTGGGAATTAATTCATGAATTTT	B	B	B	B	B	B	B	B	B	B	B	B	B	B	B	H	B	B	B	B	H	B	B	H	B	H	B	B	B	H	B	B	B	B	B	B	B	B	B	B	B	B	H	H	H	H
4	14153910	UCE4-1284	TATTTGTTTTGAGTTTTAATTAATCAAAGAATTTCAGGAATAATTGCCAA[A/C]ATAGTCAGTGAAACCAAATTATGGTCTGATGATTATAATCAAATTGAAGGTTCGAAGAATGCCATGATTTGGAAAAAAGTTATGAAAAATGGTTGTCTAGTTTTAATGATTGTGGTTCTC	B	B	B	B	B	B	B	B	B	B	B	B	B	B	B	N	B	B	B	B	H	B	B	N	B	N	B	B	B	H	B	B	B	B	B	B	B	B	B	B	B	B	N	N	N	N
4	14176888	CE4-198	CTGTTTCTTGCTCCTAATATTTTTAGAGGATGTGAAAATATATCTGCTCCACTGTTGAACTACTTTCCAAATAAAATGAA[C/G]ACGATTTGAAAATGGCTGAACAATTTGAAGCGGTTTTTCATGAAATACAT	B	B	B	B	B	B	B	B	B	B	B	B	B	B	B	H	B	B	B	B	H	B	B	H	B	H	B	B	B	H	B	B	B	B	B	B	B	B	B	B	B	B	H	H	H	H
4	14263782	CE4-199	GTAGAGCCTAATATTTTGCTTAATTTCAATATATATTTTAACTTCAATATATATCCAAACACAGTTCCCCGTTTTTTGAA[A/C]AGCAAGTTTCAGTAGACAGTAGACAAACAGTAGACATTCTTTACAAATTT	B	B	B	B	B	B	B	B	B	B	B	B	B	B	B	H	B	B	B	B	H	B	B	H	B	H	B	B	B	H	B	B	B	B	B	B	B	B	B	B	B	B	H	H	H	H
4	14264134	UCE4-1314	AGTCCCCGAATCCCACATAGTCAACATGTGATCTCCACTTTGAAAACCTCGAACTTTCAGGTAGAGTCTGAAATTTTTCAGTTTCCCGCAGTCTCTCTCAATTTCGAATTATCTCTAAAC[A/G]CTGTCCCTCCCCCCCCCCCTCTTTTTCATCACTAATACACTAATACTCAG	B	B	B	B	B	B	B	B	B	B	B	B	B	B	B	H	B	B	B	B	H	B	B	H	B	H	B	B	B	H	B	B	B	B	B	B	B	B	B	B	B	B	H	H	H	H
4	14335307	UCE4-1320	GAAACGCGTTTTGAAGTATGAAGCAAAGGGTAGAAACAATGCTACATGGA[A/C]GGATAAGACAAAGTCAGGGGAGGAAACCGATTTGGAGATGAGTGGTTCTGAAGTTAGATCGAGTGAAGCTTCGAATGGATCTGTGGAAAACCCCACCTCGAAGATCGAGTCGGGGACCCC	B	B	B	B	B	B	B	B	B	B	B	B	B	B	B	B	B	B	B	B	H	B	B	B	B	B	B	B	B	H	B	B	B	B	B	B	B	B	B	B	B	B	B	B	B	B
4	14357826	CE4-200	TAAAAATGTAGAAGTAGCCGGAAATATTATGTGATGTTTGAAAGATCAAATTGTTTGAGCAGAAGAAAAGTGACTTTACT[A/C]ATATATTGAAACAGTAAAATGATCTCAAAATAAATACTAGATTCAGTTTC	B	B	B	B	B	B	B	B	B	B	B	B	B	B	B	B	B	B	B	B	H	B	B	B	B	B	B	B	B	H	B	B	B	B	B	B	B	B	B	B	B	B	B	B	B	B
4	14423623	UCE4-1337	CATCTTGAACTTATTTAACTTCTTTAAGACTTATCAAAAATATATAATTTTTTTTTAAATGTTTTATTTTTACACCGAAAATAATATCATTGTTTCGAGTGCATTTCAATTTATGCCAAT[A/G]AATGGGAAAGAAAGTATATGGAGACGAGTTCAAATGCTTCCGAGATGTAA	B	B	B	B	B	B	B	B	B	B	B	B	B	B	B	B	B	B	B	B	H	B	B	H	B	B	B	B	B	H	B	B	B	B	B	B	B	B	B	B	B	B	H	H	H	H
4	14424452	UCE4-1345	CTGATTCAAAATTTAGACGGATACTAGGAAAGAAGTTCAACATTTTTAAG[A/G]AAAGTTAAGGCAAATTGAAGAATACTTGAATCTGTGATAATTTTTTGTATGTTTTCAAAATTGAGCATAATTTGTTTCTTTATTTAATTTCTGGCGAATAAAAATTTTGTTTCACAAATA	B	B	B	B	B	B	B	B	B	B	B	B	B	B	B	B	B	B	B	B	H	B	B	H	B	B	B	B	B	H	B	B	B	B	B	B	B	B	B	B	B	B	H	H	H	H
4	14517144	UCE4-1356	TTTGACTTCAATTCCAAATTTCAGATGGTCATCACTCTTCCGGTTCCAGC[A/C]CACAAGAAGTTGATTGTCGAGCAGATCGTTGTGAAGTGCGATGAACATGTCATCAGCCTGCCAGCACTCATTGTCAAACATCGTTAGGTTCTTCAGTAGCCGAACTCTTGTCGAACTCTC	B	T	T	T	B	B	B	B	B	B	B	T	T	B	B	B	B	T	B	T	H	T	T	H	B	B	T	B	T	H	B	B	B	B	B	B	B	B	B	B	B	B	H	H	H	H
4	14608247	UCE4-1363	TTTCGCTTAGCCTATCAAAAACAGTCTAAGACTCTGTTCATCTGTGGATATCTAATACTGTTTCAAGGTTCTTTCAATAGTTGATTGTTTTTCCTCAGTACGATCACTCGTCATTAGTAT[A/T]TGCTGCAAAATACACGCCCAGCTCGATTCAGAGTTTCAACTTTTGCCTAC	B	B	B	B	B	B	B	B	B	B	B	B	B	B	B	H	B	B	B	B	H	B	B	B	B	H	B	B	B	H	B	B	B	B	B	B	B	B	B	B	B	B	B	B	B	B
4	14664093	UCE4-1369	GAGAGGTAGGCACGCTTTCAGGTATGCAAACCGCCTGTTTTTTAACGGTA[A/G]GTTCGATGTTTGAATAGTTTATAATATTCATTTGCTTTTTTCAGAAAAAAAATATTTAATTTCACAACTACAAGGTCCCAAAAATTCTACCAATTAGCGCTGTGTGAGGTGCTTGATTAT	B	B	B	B	B	B	B	B	B	B	B	B	B	B	B	B	B	B	B	B	H	B	B	B	B	B	B	B	B	B	B	B	B	B	B	B	B	B	B	B	B	B	B	B	B	B
4	14843111	CE4-204	GTCAAATTTACCATTTGAAACAAATTTATTTGTAAACTTTTGCGGATACA[A/T]TGAGAATGGCGAACCAAATTTAAGGTGGTTTTATAAAATGGAAGATTCAATAATTGATGATGGACTACGTGTTCAGGTTG	B	B	B	B	B	B	B	B	B	B	B	B	B	B	B	B	B	B	B	B	H	B	B	B	B	B	B	B	B	B	B	B	B	B	B	B	B	B	B	B	B	B	B	B	B	B
4	14857053	UCE4-1380	AAGTCCAGTGCTCAGAACTAATTTTTTGGTTCTTTGTTGGATGTGAGTAC[A/G]GGGAATGTGAAAGATTTTGTTAGTTCAAGGAGCAATTAATTCAGAAATTATTGATTAGTTTGAAAAACAAATGAGCTATATGGTTTTCGAGAAACATGTTAAAAAACTCTCCATATAAAA	B	B	B	B	B	B	B	B	B	B	B	B	B	B	B	H	B	B	B	B	H	B	B	H	B	H	B	B	B	H	B	B	B	B	B	B	B	B	B	B	B	B	H	H	H	H
4	15008938	UCE4-1408	AACTGTCAATGAATCTGGATTGATATCCGACAGGAATCCACCTGGAACTAGTTGAGCATCCTCTGGATTCTTACTCTTGAATAGTCTATCATAGAGCCGAACTTCACACGAGACAGGCTT[A/T]GCAACCCAATGAATAAATGCTTTCGGCTTATCCTTCTCCGACAACTTCTC	B	B	B	B	B	B	B	B	B	B	B	B	B	B	B	H	B	B	B	B	H	B	B	H	B	H	B	B	B	H	B	B	B	B	B	B	B	B	B	B	B	B	H	H	H	H
4	15013741	UCE4-1414	TTTCAGAACTTTTTAATGCAAAAACACGAAGAACAACGCTGAAAAAAATG[A/G]ACGTGGATCCGATGTGGCACACCATTTTGTGATGTTTTGTGTGTAAACACCGGCACGCGAAAATGCACACTTTTGCAGTTTTCAGCTGCAATTAGCAAGGAAAAGCCTATTTTAAAAGTT	B	B	B	B	B	B	B	B	B	B	B	B	B	B	B	H	B	B	B	B	H	B	B	H	B	H	B	B	B	H	B	B	B	B	B	B	B	B	B	B	B	B	H	H	H	H
4	15020258	CE4-205	TTTTTATTTTCTGATGGCATTTTTCCGACAGCATATATAATTATTACTAGAATATGGTGAGCTACGGTGTAGATGTTACT[A/G]AAAATAACTGAAATAGTTTCGTAACTCTGAAATTCCTGACTTATTCTGTA	B	B	B	B	B	B	B	B	B	B	B	B	B	B	B	H	B	B	B	B	H	B	B	H	B	H	B	B	B	H	B	B	B	B	B	B	B	B	B	B	B	B	H	H	H	H
4	15105484	CE4-206	GAGAAATCAGAAAATCAGTTAAAATTGTACTTTATGATTTTATGAAAATCACACAAAACATTACTCAGCTTCAAAAAAAA[A/C]TCAGTTTTTAATATTGTTTTTCACAGTTTTACGTGGGATAGGTTCCATGA	B	B	B	B	B	B	B	B	B	B	B	B	B	B	B	B	B	B	B	B	H	B	B	B	B	B	B	B	B	H	B	B	B	B	B	B	B	B	B	B	B	B	B	B	B	B
4	15105640	UCE4-1424	AGGTTTCAGAGTGAAAAATGTTTTTTACAAAAAAATGTTTCTGGGGGTTT[A/G]CATAAACGTGCAAAAATATTGTCTCCTGTTAGAATTGGAAGACGAGAAAACACTCTACGCATGTGAAATTGTTTTTATTTATTTGAACAGTAGAAGAGTTTTTTGTCATGGAACCTATCC	B	B	B	B	B	B	B	B	B	B	B	B	B	B	B	H	B	B	B	B	H	B	B	H	B	H	B	B	B	H	B	B	B	B	B	B	B	B	B	B	B	B	H	H	H	H
4	15181493	CE4-207	TGGTCCTGTTTCGGTAAGTTGATATAAGGTACATTAATTCTCAATTACACTCTTTTTTGGGTGAGCATGTTTTTACATAC[A/G]TAATTTATACGCATAGTACAGTCAGAACAGACAGAAATTGAAAACGAATC	B	B	B	B	B	B	B	B	B	B	B	B	B	B	B	B	B	B	B	B	H	B	B	B	B	B	B	B	B	B	B	B	B	B	B	B	B	B	B	B	B	B	B	B	B	B
4	15280795	CE4-208	CTGCAGATGTTTAAATTGCGCAAAACAATTTAATTGTTCAAAAATAGGAAATGAAAAAAACTTGTCAACATTTTCTTTTA[A/C]AGTGTGATATAAAATGTTCTGTTACAAAAACTTCATAATGAAATAGTTTT	B	B	B	B	B	B	B	B	B	B	B	B	B	B	B	H	B	B	B	B	H	B	B	H	B	H	B	B	B	B	B	B	B	B	B	B	B	B	B	B	B	B	H	H	H	H
4	15324783	UCE4-1438	TCGGATCGAATTGATTGTGGATTTCATCAAATAGAGCTGTGAATTGCTGA[A/G]CATAAATTGGTGGAGTATTGACTGTTGGATACGCATGTGGATATTGATTTTGATAGGAAGTTGATGGGAACTGGTGAATAGAGGAACTGATCTCATTTTGAAGCCTTCCAGAATTCGTGG	B	B	B	B	B	B	B	B	B	B	B	B	B	B	B	H	B	B	B	B	H	B	B	H	B	H	B	B	B	H	B	B	B	B	B	B	B	B	B	B	B	B	H	H	H	H
4	15369511	UCE4-1450	GTATCATTAAAAAAGAAATTCAAAACATCAAGCTATTTTTTTTTAAATCAACAATTTCAGCAACAACTATAAATTTCATTTTTTACTGTTTCGCTATCAAAATAAAACTCTTTATGGATA[A/T]TATGGATATACCACAGTGCAATTTTTGAAATTTAATTACTTTTGACGAGA	B	B	B	B	B	B	B	B	B	B	B	B	B	B	B	H	B	B	B	B	H	B	B	H	B	H	B	B	B	H	B	B	B	B	B	B	B	B	B	B	B	B	H	H	H	H
4	15383755	UCE4-1455	CATTATACAATTTTGTGTACAAATTGGCCGATCTGGTACCTTGATCAATA[A/G]AATATGTATTGAAGGGTTGTAATTAGGTTCCATTTTGGCAAAATTTCAGGAAAAATTTCAATTTCAGATTTTAGCTGAAAATTCGAATTTTCGTTTAAAATTCTGAACCACTTTTGAATC	B	B	B	B	B	B	B	B	B	B	B	B	B	B	B	H	B	B	B	B	H	B	B	H	B	H	B	B	B	H	B	B	B	B	B	B	B	B	B	B	B	B	H	H	H	H
4	15429504	CE4-245	TTTTTTAAATTTCTAATTACAATTTCATCAACTTTTCATAACATAAGAGCAATCTTATCAAAATAATGAGTGGTTGTAAT[A/T]TGGTTGGCAGTTCGAATATCTTCTTTCGAAAAACACGAATTAAAAGTATC	B	B	B	B	B	B	B	B	B	B	B	B	B	B	B	B	B	B	B	B	H	B	B	D	B	B	B	B	B	B	B	B	B	B	B	B	B	B	B	B	B	B	D	D	D	D
4	15466627	UCE4-1456	GCTGATTTTTGCAAAATTCACGAATTTTAACAGTAATTCGTAAAAAAAAT[A/T]AACAACTTTGGACTGCTGTGAAATGGAAAAGTGGCAAAATTTGAGATTTTAGCTAATTTTTGAACATTTTTTGTGGATTTTTACTACAAAATTCGTTAATTTGAGCACCTTTTTAAGCTT	B	B	B	B	B	B	B	B	B	B	B	B	B	B	B	H	B	B	B	B	H	B	B	B	B	H	B	B	B	H	B	B	B	B	B	B	B	B	B	B	B	B	B	B	B	B
4	15568674	CE4-209	CTGTTTCAATAAATTTTCAAGTTAATTTTGAAGTAAAGAACCCCAATAAT[C/G]TGTCATCTGTTTCAAAAATTTCACAAAAACTAAAGGAAAACTACTTTTCAATTTATTTAATACATTTTTTCAGTAGTTTA	B	B	B	B	B	B	B	B	B	B	B	B	B	B	B	H	B	B	B	B	H	B	B	H	B	H	B	B	B	B	B	B	B	B	B	B	B	B	B	B	B	B	H	H	H	H
4	15632637	CE4-210	AAACTACAGATCACTTTGAAACTTGCCAAAAATATTTTCACAACTGGGCA[A/C]TTTTGCTGAGCTTGGGGAAGTTACAATAAGTATCACAGTTTCCCAGAAATTAAATTTTCACGTTAGCAGCTCTTAGCTTT	B	B	B	B	B	B	B	B	B	B	B	B	B	B	B	B	B	B	B	B	H	B	B	B	B	B	B	B	B	B	B	B	B	B	B	B	B	B	B	B	B	B	B	B	B	B
4	15706631	UCE4-1468	TATTTCTGCAAACGAGGTTATTGTTAAAAACTTTCAGTCAAAATAAATAAACATTTTGATACAGTAGAAACAGTTTTAAAAGGTGTAAAATTACGATTTTTTGGAACTTTAAACATTTTA[A/G]TGCTGATTTAATGCTAATTAAGGACGTATTATTTTTGTTAATGAAAACAA	B	B	B	B	B	B	B	B	B	B	B	B	B	B	B	H	B	B	B	B	H	B	B	H	B	H	B	B	B	B	B	B	B	B	B	B	B	B	B	B	B	B	H	H	H	H
4	15731721	CE4-211	AAATTTTGCAGGGATACTACATCTCGGGTGTTTGGCATGAAAACGGTATCAAAGTTTCAATTTGAGTAATCGTTAGGAAA[A/G]TTATATTATTTTAAAATAAATTACTCTGATCATAGCATATCTCTGAAACA	B	B	B	B	B	B	B	B	B	B	B	B	B	B	B	B	B	B	B	B	H	B	B	B	B	B	B	B	B	B	B	B	B	B	B	B	B	B	B	B	B	B	B	B	B	B
4	15784873	CE4-227	TGATCGACAGCTTCTGTCGAAAAATTTGTGAGATCTGACAGCGTGTGTCA[A/G]GGAAAGTGTGAAGACCGGCAGCTTCTGTCGAGGTAATTGGGATGTCCGACAGTTTTTCGTCGAGGAAGGGTGAGATCTTA	B	B	B	B	B	B	B	B	B	B	B	B	B	B	B	B	B	B	B	B	H	B	B	B	B	B	B	B	B	B	B	B	B	B	B	B	B	B	B	B	B	B	B	B	B	B
4	15849901	UCE4-1495	TGGTCAATAGCTCCCGACAGAATCAACAATTTGCCATTTCTTCTTCCCTTTCCCTACTGCAACCTCTGCACCTGGAGCACTCTATCATTCCAGAAAACTGATAAGAGAAGTTCCTTGTGT[A/C]ATATGCCTTTACCGCCTAACTGAAAGTGTATTCTTTTCTCAATTTCTGAA	B	B	B	B	B	B	B	B	B	B	B	B	B	B	B	B	B	B	B	B	H	B	B	B	B	B	B	B	B	B	B	B	B	B	B	B	B	B	B	B	B	B	B	B	B	B
4	15879912	CE4-212	TTCCGGTTATTTCCCTGAAACAACTTAAAACAATAAAAATTCAAAGCTGA[A/G]GATTTCTCAATGGATTTCAGAACTCTCCAGCGTTCACTTTCAATAATTTTTCAAATAAGAAGCAATAATACTTATATTAA	B	B	B	B	B	B	B	B	B	B	B	B	B	B	B	B	B	B	B	B	H	B	B	B	B	B	B	B	B	B	B	B	B	B	B	B	B	B	B	B	B	B	B	N	B	B
4	15907482	CE4-235	CATACAAAACCGAGTAAAAATACTGAATTTTTGAAATTTCAATTTTTTAAAATGTTCTTTCTTTTTTTCAAGCTTTTTTT[A/T]TAAATTCCTCGATGTCCATGAATAACGTGGAAAACTAAAAGCTATTGAAT	B	B	B	B	B	B	B	B	B	B	B	B	B	B	B	B	B	B	B	B	H	B	B	B	B	B	B	B	B	H	B	B	B	B	B	B	B	B	B	B	B	B	B	B	B	B
4	16006284	UCE4-1520	TTATAAAAAACCAATCATACGCTCCGCCTACTTATTGGCTTAAGATTCTGCGTTTTAGGCATAAAACTACCTTCCTCATCAACCACTGCATAGCTTTGATGGTGATGCTCGGCGAGCTCA[A/G]CATGCCTCCCGACTATCATTAGAAAATTTAAATATTCTCAGAAAAATATA	B	B	B	B	B	B	B	B	B	B	B	B	B	B	B	B	B	B	B	B	H	B	B	B	B	B	B	B	B	B	B	B	B	B	B	B	B	B	B	B	B	B	B	B	B	B
4	16006550	UCE4-1522	ACAAGATGGGTAAAAGATAACGGGGAAAGGGACAGTGGAAAGGTCAGATTTGATGGGACATGACAGGATGAGAGTTCGACAGTTTTGTGAGGGGAAAAGGGTGAGAATTGCTGGAAGTCA[A/G]ACGATTGGTAATATAGTAACTTTGGAAAAAAGGAAAAAGTGAAATAGATA	B	B	B	B	B	B	B	B	B	B	B	B	B	B	B	B	B	B	B	B	H	B	B	B	B	B	B	B	B	B	B	B	B	B	B	B	B	B	B	B	B	B	B	B	B	B
4	16090663	UCE4-1523	CGGCACCATTTTTGAAGCAGCTTGGCTCGTGTAACCTGAGTAAGGTTTTAACACGTTCCTCCCTACGCCATCCTTTCCCAGACACTCAAAAAGTGCAGATATTAAAGTTGTTAAATCACA[A/G]GACTCAAACTCATTGTCAATGAGCAGAAAATCGTGTTCGTCTAGTTCAGA	B	B	B	B	B	B	B	B	B	B	B	B	B	B	B	B	B	B	B	B	H	B	B	B	B	B	B	B	B	B	B	B	B	B	B	B	B	B	B	B	B	B	B	B	B	B
4	16160202	UCE4-1525	TCCATGGGTGATCCAAACTTCATCGCGAACTTTAGCCAACGTATAGATTG[A/G]GCTACTGTGGTAATTGGAACGATGAATATCCATCACAAACAATTTTGCAACATGGTGAGGTGGCAAGTAAGGAACTGATCGCTCAGGAATGCGTCCTCCATAATACCAGATATCTCCGAT	B	B	B	B	B	B	B	B	B	B	B	B	B	B	B	H	B	B	B	B	H	B	B	D	B	H	B	B	B	H	B	B	B	B	B	B	B	B	B	B	B	B	D	D	D	D
4	16170753	UCE4-1531	CGACATGTCTGGGAGAGTAGGAATGGATGGTAGAAACACTAGTGTACACTGTTTTATAATAAATTGATATGATATTTATAGTGACAAAAAGGAGAGCTTAGGCGGGGGGCAGAGTACTCG[A/G]TGATAAGGCAAGTGTATACGAAGTGAGTGTCTTGGAAAGCAGAGTGAAAG	B	B	B	B	B	B	B	B	B	B	B	B	B	B	B	H	B	B	B	B	H	B	B	B	B	H	B	B	B	B	B	B	B	B	B	B	B	B	B	B	B	B	B	B	B	B
4	16206471	UCE4-1536	AAAAATTTGAGTTTTGATCTCTGATTTTCAATTTTAATTATCAACAAAAA[A/C]CAAAGACATGTTTCACCTTTTCAGTATATTTTCACACTTTTGTAATGTGGTATTTCAACCGTTGCCGTTATATCTATTGAACTCACAATAAACTTGCCCCTGAACCAAATTTTGCATAGT	B	B	B	B	B	B	B	B	B	B	B	B	B	B	B	H	B	B	B	B	H	B	B	H	B	H	B	B	B	H	B	B	B	B	B	B	B	B	B	B	B	B	H	H	H	H
4	16259298	UCE4-1545	CGGATTTGTTCAAGTTCTTAGAATTTTCCGATTTCTGCTTCAACTGGGAG[A/G]CCAATACACTGAGCTCCTCAATCGCTTTTGCCTGGAAAGTTTGTTTTAATATGGATTTAAAATGCAATACCTTATCAAGTTATTTTTATTTTTCGGGCAACTTATGTAGTCCGTGAAACA	B	B	B	B	B	B	B	B	B	B	B	B	B	B	B	D	B	B	B	B	H	B	B	B	B	D	B	B	B	B	B	B	B	B	B	B	B	B	B	B	B	B	B	B	B	B
4	16277945	CE4-213	CAAAAATGAAAAATATACAAAAAAAAACAATATTTTAGCGAAAAAATGAG[A/G]AAACGACCGCCCAGGATGACAGTTGTTTGCATGAATGACACAATTGTCATCCTGTCATCAGGCAACCTCTTGAACGCTGA	B	B	B	B	B	B	B	B	B	B	B	B	B	B	B	H	B	B	B	B	H	B	B	H	B	H	B	B	B	H	B	B	B	B	B	B	B	B	B	B	B	B	H	H	H	H
4	16403215	UCE4-1581	AAATGGACGAATTTCCAGGAATTTGCAGATTTTTTCTCGAAAATTGCGTTAAAATTCGCATTTTTCCTGATTTTTTGTCGAAAAATCGATAAAAAACAGCACAATTTTGAAGAAATTGCT[A/C]AGAAATGCAGAGCTGCTCCTCATTAATCAAGTCGAAGAGCACGCGTGCTC	B	B	B	B	B	B	B	B	B	B	B	B	B	B	B	B	B	B	B	B	H	B	B	B	B	B	B	B	B	B	B	B	B	B	B	B	B	B	B	B	B	B	B	B	B	B
4	16442579	UCE4-1586	TCAAATATCTTTAAAAAAATTTTCGGTCAGACATTTCTTGGTTTTTTCCTTTTTTTTTTTTTTCAAAAACAAATTGTCATAAATTTTGCGATTTTATCCACATTATTTTTCTGTTATCTT[C/G]ACAATCGAACAAAAAACAAGTTGTTACATTTTCAGGTATTTTTCAAATGT	B	B	B	B	B	B	B	B	B	B	B	B	B	B	B	B	B	B	B	B	H	B	B	B	B	B	B	B	B	B	B	B	B	B	B	B	B	B	B	B	B	B	B	B	B	B
4	16474126	CE4-214	ACAGTAAAATTTTTATTTTAATTTTTGGAAAAAACAATTGTTCAATAATCGATATGATGATCATGTTGTACCTGTTGCAA[A/G]TGTTCACTGAATCTCTGAAAAATTTAATCTCAATTTTTTTTTAGAAACTC	B	B	B	B	B	B	B	B	B	B	B	B	B	B	B	B	B	B	B	B	H	B	B	B	B	B	B	B	B	B	B	B	B	B	B	B	B	B	B	B	B	B	B	B	B	B
4	16579003	UCE4-1593	TATTATTGATTATACTTTTATCGGAAGCTTCTGGTTTAATTTTAAATTGTTTTACACGTTTGAAAGCGGATCACTATCAGAAATAGATCAAAATGTGATGAAAAGTTTTATACGCACGCG[A/G]TGAAACGGTAAATTTCGAAATTCAGATTTTTCGATTTCTTATCAATTTTT	B	B	B	B	B	B	B	B	B	B	B	B	B	B	B	B	B	B	B	B	H	B	B	B	B	B	B	B	B	B	B	B	B	B	B	B	B	B	B	B	B	B	B	B	B	B
4	16624541	UCE4-1601	ATTTACTGTTTTTCTCTGTTTTATTTTAGCCAATTTTCAGCTTTGTTCAATTAATTTTTCAAATTTTTATTGAAATTATCAAAGTTGAACTTAATGACAGCACAGACCAGAAGTTAGCCA[A/G]GCAACATTAACATTATTAAAGGCAACGCTAAAGCCAAGTGGAGCATGTGA	B	B	B	B	B	B	B	B	B	B	B	B	B	B	B	B	B	B	B	B	H	B	B	B	B	B	B	B	B	B	B	B	B	B	B	B	B	B	B	B	B	B	B	B	B	B
4	16645815	CE4-215	TTAAAAATCGATATTTCCGCTACGTGGCCGCCGCCGCCAAAGTATTGATTTTTACTCAAAATATTGATTTTTCCAGCAGC[A/G]CCGCTAAAACCTATATTGCGAGATTATCGATCTTTCCGGTATTGCGGAGT	B	H	H	H	B	B	B	B	B	B	B	B	B	B	B	H	B	B	B	H	H	H	H	H	B	H	H	B	B	H	B	B	B	B	B	B	B	B	B	B	B	B	H	H	H	H
4	16777527	UCE4-1606	AAATCAGGAGCTTTGTCAATTCCAAAGGACTGTGGGATCTCCTCCTTGCT[A/G]AATGTCTCCTCGACGTAGTCCTCGTTGTTCTCAATGCCACGTGGCGTTGTGGCAGTGATCTCTTCAACATCATCATCATCACCGTCTGCATCGTCTTCCGAAGCTTCGACTTCCTCCTCT	B	B	B	B	B	B	B	B	B	B	B	B	B	B	B	H	B	B	B	B	H	B	B	H	B	H	B	B	B	H	B	B	B	B	B	B	B	B	B	B	B	B	H	H	H	H
4	16778921	CE4-217	CTTCCAGAACTTGCAGACTTTGAGAAACCGGTACATCTGCGATTTTCTCC[A/G]CAGAGCCAAAGGAGCCCAGAGAGCTTGAAGAGCCCGACTCCGGCTCTTCCCCGTCGCTGAAAAAGCTCTCAACTTGCTCT	B	B	B	B	B	B	B	B	B	B	B	B	B	B	B	H	B	B	B	B	H	B	B	H	B	H	B	B	B	H	B	B	B	B	B	B	B	B	B	B	B	B	H	H	H	H
4	16863459	UCE4-1610	AAAAACCAAGAAAATTATTGATTTTTCCAATTTACTCGGTAAAAATCCCG[A/G]AAAAGCCATTAAAATCTGTAAAAGTACAGAAAAATACAGCAATTTTTAATTTTCAGAGCCAATGGAGTTCTCCGAGGTAATCGAGGTATTAGACCGCGGCAGCTCGATCGATGTCCAATC	B	B	B	B	B	B	B	B	B	B	B	B	B	B	B	B	B	B	B	B	H	B	B	B	B	B	B	B	B	B	B	B	B	B	B	B	B	B	B	B	B	B	B	B	B	B
4	16888446	UCE4-1612	GTACCTGTGTCTATTTTATGCATGCTTGTCTGACTCACATTTTTATTTTG[A/G]TTTAATTTTTTTAGATTTGTCGTATTTTTCACTTGAAAATGGCAAGGATTTTCACTGAAATTAAGTGTAATATTAAAAATTGTTTGGATTAATTAAACTATATTCAGTTTTGAAAAACCG	B	B	B	B	B	B	B	B	B	B	B	B	B	B	B	D	B	B	B	B	H	B	B	H	B	D	B	B	B	D	B	B	B	B	B	B	B	B	B	B	B	B	H	H	H	H
4	16947755	CE4-218	AATCGCTCATTTTTGAGCTGAAAATCGATTTTTTCCGAGTTTTAGGTGTA[A/G]CATCGCTCATTTCGCTCAAATTTTCCGCCAAAAAAGCCACAAACCATCGGCAAGATCCTGTTTATTGGCAAAAACCAAAA	B	B	B	B	B	B	B	B	B	B	B	B	B	B	B	N	B	B	B	B	H	B	B	H	B	N	B	B	B	N	B	B	B	B	B	B	B	B	B	B	B	B	H	H	H	H
4	17152768	UCE4-1623	GAACACTTTACCTTTTTTTGGACAAAACAAGTGAACATATATATTTTATCGGCTATAAAATATTCAATACAATGACATATAAAACTTCAAATTTATCACGACCTACAGCCACACAGACTT[A/C]AACAAACTCAAAAATTCAGTTGACTGTGGCGCGCAAGTAGGCTCGATTTA	B	B	B	B	B	B	B	B	B	B	B	B	B	B	B	H	B	B	B	B	H	B	B	H	B	H	B	B	B	H	B	B	B	B	B	B	B	B	B	B	B	B	H	H	H	H
4	17237256	UCE4-1635	AGATCGAATCTAAATTGAGTTGATGTTTCAAACTTGAGCTTAATACTAGCTCCTTCCCCTGTCTCGTTTTATCTCAAAACATCTTTTTCGCGGTCAGTTAGGTTGATTCAGTTAAGTCTC[A/G]AAAAAGAATGTGACGTAAACATTTTTCAAGAAAAAAGGAGGAGAAGAAGA	B	B	B	B	B	B	B	B	B	B	B	B	B	B	B	D	B	B	B	B	H	B	B	H	B	D	B	B	B	D	B	B	B	B	B	B	B	B	B	B	B	B	H	H	H	H
4	17321315	UCE4-1641	TATTGTTCTAAAATGCAAACTAGAAAACATTAGGGATTGGAAGCGCATTTCGACGCCTATCCAACCGGATATGACAACTACAATCTTGTTGAAACAAGGGGAACCCCTTACCTTGACAAC[A/G]TCGATCAACCACAGTATGATAGCAGTAAGCGATTTTATGTTGCTCACGAA	B	B	B	B	B	B	B	B	B	B	B	B	B	B	B	D	B	B	B	B	H	B	B	H	B	D	B	B	B	D	B	B	B	B	B	B	B	B	B	B	B	B	H	H	H	H
4	17340909	UCE4-1644	GGTGAGTAAATAATCTGCTTCATAACTCAGAATTTTATGTTTAGATTGGA[A/G]TGCAAGTCAAATTATCATTGTTCCAAGTGTTTATGTTAACAACACTTCAACATACACAGCTACTAATGGGCTCACAGTTTTTTACGACATTGCAAACCCTCTTTTAAATACCGTTGGGAC	B	B	B	B	B	B	B	B	B	B	B	B	B	B	B	B	B	B	B	B	H	B	B	H	B	B	B	B	B	B	B	B	B	B	B	B	B	B	B	B	B	B	H	H	H	H
4	17392781	CE4-222	TGAGCAGAGTTTAGAGATAAATGCGCGGTAAATATGGGGATATTAGAAGA[A/G]TTGGAAAATGACCGATATTTTCCGTTTTTTATGTGTTATTTTGGTATTTCAGACCATTTTGGGTAGATAGTTAGAGACTG	B	B	B	B	B	B	B	B	B	B	B	B	B	B	B	B	B	B	B	B	H	B	B	B	B	B	B	B	B	B	B	B	B	B	B	B	B	B	B	B	B	B	B	B	B	B
4	17413948	UCE4-1649	AATTTTAGAAATTAAATAGTTTGAAATACGTACACTGGGTCGTTTTTCTT[A/G]AACGTTCAAAACATCATTCTATTATTATTATTATTCCTTCTTAAAAGCCCAGTTTTTCACTTAAAATTTTTTTAACAGTTTAGCGAATTCAATAATTTTCTCATATTGATAATTGAAACG	B	B	B	B	B	B	B	B	B	B	B	B	B	B	B	D	B	B	B	B	H	B	B	H	B	D	B	B	B	D	B	B	B	B	B	B	B	B	B	B	B	B	H	H	H	H
5	16796	CE5-17	ACTTTTGGCGCAAAAATTTTCTTGAAGAAACTCTCTTTTCGAAAACCCCTATAGAGAATGGCTGTTACACATAAACATAC[A/C]GTACCCCATTATTCCTGTGCCGGAACTCTTCGGTTTAGTACTATTTTATA	H	B	B	B	B	B	B	B	B	B	B	B	B	B	H	H	B	B	B	B	H	B	B	H	H	H	B	H	B	H	H	H	H	H	H	H	H	H	H	H	H	H	B	B	B	B
5	80490	UCE5-504	GGTAGGCCCAAAAATGCCTGCCTGCCTACTTTTCTTAACCACTTGAAAAG[A/G]AACGTACCTGGGCGATGCACAGTTTTTTTTTTATAATTTCAAATTATTTTCTAACATTTCATATAGGAATTGAAAATAAGATATTCACAGCTCGGTCAAAAAATTTTTTGTTTTGAATTT	H	B	B	B	B	B	B	B	B	B	B	B	B	B	H	H	B	B	B	B	H	B	B	H	H	H	B	H	B	H	H	H	H	H	H	H	H	H	H	H	H	H	B	B	B	B
5	93558	CE5-101	GCAGTTTTAAATGTTTCCGTCTAATAAAAAAACCCCTCTAAAAATTTCCGGCAAATTGCTGGAATTGAAAATACCACCAA[A/C]AATTTATTTTTAAATATCAAAATCAGCCAAAAATCGAATTGACAACCTTC	B	B	B	B	B	B	B	B	B	B	B	B	B	B	B	B	B	B	B	B	H	B	B	B	B	B	B	B	B	H	H	H	H	H	H	H	H	H	H	H	H	H	B	B	B	B
5	147789	CE5-102	ATCTCCCGCAAGCTCTCCAAAATGTGCTTCAAAAACCTCGCCGAGTCAGTATTTTCTAACGAATTCCACGTGGTCACATG[A/G]AAACTCATTCGATCTCCGGTCGTTCCAATTGTATAGCACACCCCATAGTT	B	B	B	B	B	B	B	B	B	B	B	B	B	B	B	B	B	B	B	B	H	B	B	B	B	B	B	B	B	B	B	B	B	B	B	B	B	B	B	B	B	B	B	B	B	B
5	293595	CE5-104	ATTTGAATTATGTTCCGTGTACTTTCTCGATATTGACCAACACCATGTTT[A/G]TCCGGAAAATGTGCAATGCATCAAATTTGACGAGCAACTTTTCCTTTACTTTTTTACTTACGTTCTTACTCGTCATTGTA	H	B	B	B	B	B	B	B	B	B	B	B	B	B	H	H	B	B	B	B	H	B	B	H	H	H	B	H	B	H	H	H	H	H	H	H	H	H	H	H	H	H	B	B	B	B
5	399752	CE5-105	GTTATTGGTCAAGTTCAAAAAAGTGGTCGTGACCAACTAATCAGAGAAAA[A/T]ATTCCTTCCAATGTGACAAAAAATACCCCACCTCTACTAGCACTTTTTTTTCAATAATTTTACGAATAAATATTTAAGAT	H	B	B	B	B	B	B	B	B	B	B	B	B	B	H	H	B	B	B	B	H	B	B	H	H	H	B	H	B	H	H	H	H	H	H	H	H	H	H	H	H	H	B	B	B	B
5	497944	CE5-2	TTTAGTAGTTTTTTCTTGGTAGCCTCCAGCTTCTCAGCATTCCTGCCAGT[A/G]ATTGTTACCTGGGCTCCATTTTTTGCAAAAAGTACAGCGGTAGCTCGCCCGATTCCACTTGAAGATCCAGTAATAATCAC	B	B	B	B	B	B	B	B	B	B	B	B	B	B	B	B	B	B	B	B	H	B	B	B	B	B	B	B	B	B	B	B	B	B	B	B	B	B	B	B	B	B	B	B	B	B
5	499846	CE5-106	AAAATTTAACTCCGGTCCAATATGTTCGAATTTCGTGTGGATGCAGTTGCAGTTATAGTCATAGGTACCACTTTTTGCCC[A/G]CATCCAGCTATATTAAAAAAATAACAGAAAGCATCTGAAATACAAAAATT	D	B	B	B	B	B	B	B	B	B	B	B	B	B	B	B	B	B	B	B	H	B	B	B	B	B	B	B	B	B	B	B	B	B	B	B	B	B	B	B	B	B	B	B	B	B
5	591257	CE5-107	ACGATTGGAATTGAATATTCGAGTGTTTCATTCAAATCCTTTGAAATTGT[A/G]ATGAACTTCGTACCGGGACGTCGCGGACAAAAAACTGTACACCTTGGGAAAATTGTACTTTTGAAGGGATCCATAATTTC	B	B	B	B	B	B	B	B	B	B	B	B	B	B	D	D	B	B	B	B	H	B	B	D	D	D	B	D	B	B	B	B	B	B	B	B	B	B	B	B	B	B	B	B	B	B
5	606865	UCE5-594	TTTCTAGGCTACAGTGTATTTTATTCGATATTTCTAATCATTTTGTTATTGGAACAACATTAATATAGGTTGCATTTTTGACACGAAAAAATTTTTTTGCAGTGTTTCTGTATTGCCGTG[A/G]CATTGAAAAACACAGGATTGGCCGGAACATGATAATAATTGTAGACAAAA	H	B	B	B	B	B	B	B	B	B	B	B	B	B	D	D	B	B	B	B	H	B	B	D	D	D	B	D	B	H	H	H	H	H	H	H	H	H	H	H	H	H	B	B	B	B
5	679522	UCE5-599	ATCTATAAAATAGTTGAAAAACATTTTTCAAAAGTAACACAGTGATTCTACACAAAAAGATGCAGCTGACAACGATCGAGGGCAACTATAAACCTACCCCATCTGCAATCTCTTGATCCT[A/G]ACATTACTTTAAATTCAGGAGATTAGACTTTCAGACAGAAATCCACTACA	D	B	B	B	B	B	B	B	B	B	B	B	B	B	H	H	B	B	B	B	H	B	B	H	H	H	B	H	B	H	H	H	H	H	H	H	H	H	H	H	H	H	B	B	B	B
5	679781	UCE5-601	TTTTTCTCGGGTGTCCTCACAAATCTACCCACTCTTTTTTGAGGATTTTTATAATTAGATTTTTTAAAGAAAAAATTTTAAAATTGAAAATGTTTCCAAAAGCCACCAAAACACAAAATG[A/G]TCTTCGAGACGTTGAAAAGTGTAGTTCTTCTTTGTTTTCTGACCGAATTT	H	B	B	B	B	B	B	B	B	B	B	B	B	B	H	H	B	B	B	B	H	B	B	H	H	H	B	H	B	H	H	H	H	H	H	H	H	H	H	H	H	H	B	B	B	B
5	853904	UCE5-654	TGATAACTGGTTTGCAAAGGTTTATGAATGGTGTGGCAAGCTTTGAGACAAGATCCGAGAGGTTTGTGCAGCCGTTGACTGGAAAAAAAGCGCGAAAATTGAAGGCTGGAATTTTGAAAA[A/G]GCAGCCAACAACTCACGGGTGCGACAGTTCAGTTAGGCATCGTAACTTAG	B	B	B	B	B	B	B	B	B	B	B	B	B	B	B	B	B	B	B	B	H	B	B	B	B	B	B	B	B	B	B	B	B	B	B	B	B	B	B	B	B	B	B	B	B	B
5	872773	CE5-110	TTTTCAATCATGTACACACACTCCCAAATGTATTGTTAGAAGAAATTGAAAATGTCAAAAGTGTTGATTATTTTTGTGGG[A/G]CTAAAAACTGCAACAAAAAAAAACAAACCATCCTAAATTGTTTTACACGC	H	B	B	B	B	B	B	B	B	B	B	B	B	B	H	H	B	B	B	B	H	B	B	H	H	H	B	H	B	H	H	H	H	H	H	H	H	H	H	H	H	H	B	B	B	B
5	1038832	CE5-111	GCAAAATTTTAAAGATTAAAAAAAAAACAAGGTGGTTGAACGCTAAAATTTGACTTCAAAATTTGGAAAAAAAACATAAT[A/G]CCAAGCCGTACTAAACTGACAAATTGGGTGTTATGAAAAATGAGAAAATC	B	B	B	B	B	B	B	B	B	B	B	B	B	B	B	B	B	B	B	B	H	B	B	B	B	B	B	B	B	B	B	B	B	B	B	B	B	B	B	B	B	B	B	N	B	B
5	1073081	UCE5-678	GTGGCGGAGATTGATAAACATTGGATATTTTTTGTACTTTCAGTCTACTG[A/G]TTTTAATGAACTTTGCAAGTTATGTACAGCAGGGCCTGAATATGAAACAATTTTGGTCTAAGGGACAAAATTGGAAGTTTTGAAAAAACACGAACTTTTTTTTGGTTTTTGGCATTACTT	N	B	B	B	B	B	B	B	B	B	B	B	B	B	H	H	B	B	B	B	H	B	B	H	H	H	B	H	B	H	H	H	H	H	H	H	H	H	H	H	H	H	B	B	B	B
5	1129301	CE5-112	ACATATCACTTTTATTAGGATGCAAAAATATATAAATTGCAAATAAAACA[A/G]AACCCAAGCATATATTGTTTGCCGACTAGTAGTAATGATAGTAGTGGTGACACACAGATGAATTGGTTTTTAGCAAGAAT	B	B	B	B	B	B	B	B	B	B	B	B	B	B	B	B	B	B	B	B	H	B	B	B	B	B	B	B	B	B	B	B	B	B	B	B	B	B	B	B	B	B	B	N	B	B
5	1129412	UCE5-698	GCTTGGGTTCTGTTTTATTTGCAATTTATATATTTTTGCATCCTAATAAAAGTGATATGTTGATAAGAAATTTTTTACCTTCAGAAAATACAACCAAGTGTTAACTATTCACGTAGACGC[A/C]GCAAGGCCTGTTTGCTTTCATTTTGGTCAATACCTACCAGGGGTCAGGCT	B	B	B	B	B	B	B	B	B	B	B	B	B	B	B	B	B	B	B	B	H	B	B	B	B	B	B	B	B	B	B	B	B	B	B	B	B	B	B	B	B	B	B	B	B	B
5	1200645	CE5-113	CCTCCTGCTCCGAGAGCTATTTCAAAGAACTCACCATTTCAAATCTCGTCGACCGTCAATCGATTGATAAATCCAAGAGC[A/G]GCGGATAAACAGAATACGAAGACGGTAATGAAAATATTTGAAGAAGTCTG	H	B	B	B	B	B	B	B	B	B	B	B	B	B	H	H	B	B	B	B	H	B	B	H	H	H	B	H	B	H	H	H	H	H	H	H	H	H	H	H	H	H	B	B	B	B
5	1277224	UCE5-709	CGTCAAGATTTGGATCGAGTCGACTATATCAGAAGTGCGATTCAATGCGA[A/G]TACCGACTAGAAACTCCAGACTCGGATATCAGTCAGCGCCTTCTTCAATGGATCCATAATAGTGGTGGAAAGCAAGCAAAGGTTAAGATGATTCTGGAAATTTCGCCAATGCTATCAACT	B	B	B	B	B	B	B	B	B	B	B	B	B	B	H	H	B	B	B	B	H	B	B	B	H	H	B	H	B	H	H	H	H	H	H	H	H	H	H	H	H	H	B	B	B	B
5	1297643	CE5-114	CTTGTGTAGATCCTTCGTTTCGATTTGGTTGAACTGCTGCTTTGACTTTGCGATCCGTGCTATTTGAAGAATTCGTGACA[A/G]GCCTAAAATTTTTCACGCATTTCAGGCTTCGCTCATAAATTGAAATGGAA	B	B	B	B	B	B	B	B	B	B	B	B	B	B	B	B	B	B	B	B	H	B	B	B	B	B	B	B	B	H	H	H	H	H	H	H	H	H	H	H	H	H	B	B	B	B
5	1486129	CE5-116	CTCATCCCCGCATTTTTCATCGGAGGTTATTCTTTTCGGATGACCTCCTG[A/G]AGTCTGGTCGGAAATTCCAGGACAATAGGCTGCTATGTATGGACTTGCACTTTCGAACGCGCTAGGTACACACACCTATT	B	B	B	B	B	B	B	B	B	B	B	B	B	B	B	B	B	B	B	B	H	B	B	B	B	B	B	B	B	B	B	B	B	B	B	B	B	B	B	B	B	B	B	B	B	B
5	1564018	UCE5-726	ATCTATGTAGAGTGCTTCTAAAATATTCAAAACTTGAAGCAGTAATTTTG[A/G]GCAAAATGTGTCGCACCTCACTTAGAAGCTGTTTTCTAGAGTATTATCATCATTAATTTAGATTTTGCCTACTTAAAGATGGAGTACCGAAAATTGAGGCCTTGCTTTTTAGACCCAAAA	B	B	B	B	B	B	B	B	B	B	B	B	B	B	H	H	B	B	B	B	H	B	B	B	H	H	B	H	B	H	H	H	H	H	H	H	H	H	H	H	H	H	B	B	B	B
5	1577100	CE5-270	TTGTACATAATTATTTCTGGCACCTAGGCGATTTTGAACAAGTTAGAATTTGAAACTGTGAAAATTGGTGTCAAGTGAAT[A/G]ATAAAAATTTGATTGCAATTAAAAATTTGAAATTAAAAATTGAATTTTGG	B	B	B	B	B	B	B	B	B	B	B	B	B	B	H	H	B	B	B	B	H	B	B	B	H	H	B	H	B	B	H	H	H	H	H	H	H	H	H	H	H	H	B	B	B	B
5	1625843	UCE5-731	TCAGTGAAGCCCAGAAAGTCACACTCGGAGAATACTTTACTGTTCCATTT[A/G]TATTACTTGATGGATCATACCGATCGGTTGGTAAGGTGGAAATTCTGAAACTCTGGAAAATATAAGTATATTCAGAAAGTGATTATATTGTTTTCCCTAATGGAGATTATGTAGACGCCC	B	B	B	B	B	B	B	B	B	B	B	B	B	B	H	H	B	B	B	B	H	B	B	B	H	H	B	H	B	B	H	H	H	H	H	H	H	H	H	H	H	H	B	B	B	B
5	1699763	UCE5-740	AAATGATGGAGCAGAATTTTTTTAAACATTTCCACGATAATTTTCAATAA[A/T]TTTGCAGATAATCTTTTATTCAAAAAAAAAAACGAGAAGCCCAGATGTCTGCGCCAACCGAAACCCAGGCCCGCGAGCTCAAGATCGATGGTGGTGACGGTAACCCCTTCACCCTGGAGC	B	B	B	B	B	B	B	B	B	B	B	B	B	B	B	B	B	B	B	B	H	B	B	B	B	B	B	B	B	B	H	H	H	H	H	H	H	H	H	H	H	H	B	B	B	B
5	1796786	UCE5-756	TTTGAAAGCCGTCAAATTCGTAAATGATTATTTCAATATCTGAAAGTTTTCCAAATTGATATACCTATAGTACAAAGAAAAATCTTGAAAATCAAGTTCAAAATTTGTTTGTCAACTTTA[A/G]AAAACTCACCGAGAATTAGGCGGAGAATTTTTTTTTTGCAAAATTTCTAC	B	B	B	B	B	B	B	B	B	B	B	B	B	B	H	H	B	B	B	B	H	B	B	B	H	H	B	H	B	H	H	H	H	H	H	H	H	H	H	H	H	H	B	B	B	B
5	1796919	UCE5-759	GAATTAGGCGGAGAATTTTTTTTTTGCAAAATTTCTACATACATTCAAATATGAGAAGTGTTTTGAAGAACATTTTGCTACAGAATAATCAACGAAAAAAAATCGTTAAAAAGCTTCCGT[A/C]CCCATAAACAAAACTCAGGAACAAGTAGCCGCTTTCCGATTGTCAGGTTT	B	B	B	B	B	B	B	B	B	B	B	B	B	B	H	H	B	B	B	B	H	B	B	B	H	H	B	H	B	H	H	H	H	H	H	H	H	H	H	H	H	H	B	B	B	B
5	1937385	CE5-119	AGTTGACCCGCAGTTTGCTAACTAGAAAACTTCGATTTGAAGCTTTATGC[A/G]AACCATTCTTTCAGTCAAAAGTTATATGAAAGATGCTTTAGAAATGTTTTTCCAAAGTCGTCCAAAAAAAATTTTTTTAC	B	B	B	B	B	B	B	B	B	B	B	B	B	B	H	H	B	B	B	B	H	B	B	B	H	H	B	H	B	H	H	H	H	H	H	H	H	H	H	H	H	H	B	B	B	B
5	2028290	CE5-120	TTTATTTAATTTCTCGATATTCATAACAAAAAAAAATCAAAAATCAATATTTTTCTAAGCGAGAAATTACCGTACCCTAT[A/G]ACGGTACACATTATTTCTTTCAAAATTTATTATTAGGACTCAGAAGAAAT	B	B	B	B	B	B	B	B	B	D	D	B	B	B	H	H	B	B	D	B	H	B	B	B	H	H	B	H	B	H	H	H	H	H	H	H	H	H	H	H	H	H	B	B	B	B
5	2099106	CE5-121	TTTCCAGATGCACATGGCAGGATCCTCGCCCATCCTCCGATAAGGCTAACAAGGGATATGTGTGCGGAAAGAAAGCGAGA[A/G]GATGATCTGTATAACTTTTTATTTTGTTGAATAAAAAATTTTGTATCGGA	B	B	B	B	B	B	B	B	B	B	B	B	B	B	B	B	B	B	B	B	H	B	B	B	B	B	B	B	B	B	B	B	B	B	B	B	B	B	B	B	B	B	B	B	B	B
5	2134534	UCE5-776	CGAAAAACTAGGAGTCAGAGAAGAACTGAAAAAGCGGGAGTGTTTTTTAAAGAACGGAGGGGTGGAGCCTGAGCTAAGTGGCTACTCTAAAAAGATACTCTCTGGCTCGCACACTTTCAA[A/G]GAACGCGAGCAAACAAAAGAGCAATTAGAGGCGGGGGTCGGAACCAGAGA	B	B	B	B	B	B	B	B	B	B	B	B	B	B	B	B	B	B	B	B	H	B	B	B	B	B	B	B	B	B	B	B	B	B	B	B	B	B	B	B	B	B	B	B	B	B
5	2190026	CE5-122	GAGTCAAATTGTTGCTCTGACTTTCGTGGATTTTCAGCAAAAGCTTACAGGTCAAAACAATCGTGGATAAAAAAGTCAGA[A/G]TATACACGATCTGGAAATAACGCTTACTATTCAATTAACCAGAAAATGAA	B	B	B	B	B	B	B	B	B	B	B	B	B	B	B	B	B	B	B	B	H	B	B	B	B	B	B	B	B	H	H	H	H	H	H	H	H	H	H	H	H	H	B	B	B	B
5	2225355	CE5-273	AAACTTTTTGAAATACTACCAATGAAATTGTTGAAAGTTTACCTTAACTCTGTTTTGATAATTTTTACCTTGCCAATAAA[A/T]GTGTAAAACAACACTTGAGATACCTATGTCGCTTTCGAATTTCAATGCAA	B	B	B	B	B	B	B	B	B	B	B	B	B	B	B	B	B	B	B	B	H	B	B	B	B	B	B	B	B	H	H	H	H	H	H	H	H	H	H	H	H	H	B	B	B	B
5	2251173	UCE5-787	CTCCCAATAAAATATACAAAAAACCATTGTTTGCAGGCAACACCCCATACGTCATCGTGAGCTCGTATGAGCTGATGAAAGAAACTTTTATCAGAGATGGTGACACTTATAAAGACAAGT[A/T]CCCACAACCGTTCAATGAAAAATTCCGTGGTGGAATCTTTGGAATTATTG	B	B	B	B	B	B	B	B	B	B	B	B	B	B	B	B	B	B	B	B	H	B	B	B	B	B	B	B	B	B	B	B	B	B	B	B	B	B	B	B	B	B	B	B	B	B
5	2304297	UCE5-808	CTGGAAACAGTTTTAAACTTTAGACGCAAATATTTCAAGTTCTAGATGCCCGCGACAAAAATTTAGCGAATCCAAATATTTTGTATTTCCAATTCCAAAGTCGACAAATTTATATGAATA[C/G]TACAAGTTAATATAAACACTTTAAAATACAAAGAAAAACAGCGGTTACAC	B	B	B	B	B	B	B	B	B	B	B	B	B	B	B	B	B	B	B	B	H	B	B	B	B	B	B	B	B	B	B	B	B	B	B	B	B	B	B	B	B	B	B	B	B	B
5	2575300	UCE5-810	TTCTGAAAACATTTCAGACCCACTTCAATATAATTTCAAATTTTTCAGACAACCACAACTCCCAACACAATCAAAAAACTGCCAGAATGCTCAACTAAGGAAGTTATGGAAAATGTTAGC[A/C]ATTATTGTGGAGCACATTTTCTGAACGCCAAAGAAAATATATTGATTTTT	B	B	B	B	B	B	B	B	B	B	B	B	B	B	B	B	B	B	B	B	H	B	B	B	B	B	B	B	B	B	B	B	B	B	B	B	B	B	B	B	B	B	B	B	B	B
5	2675409	UCE5-820	TTTTCGATCATTTTGTTTTTCAAATTTCATAAAATGAAGGTGTCGTTTTT[A/G]AGAGTACCAGTTCTCGGGCCGTGATGATATTACGGGAACACAAAATTCTGAGAATGCGTACTGCGCAGCATATTTGACGCGCAAAACATCTCTTAGCGAAAACTACAGTAACTCTTTAAA	B	B	B	B	B	B	B	B	B	B	B	B	B	B	B	B	B	B	B	B	H	B	B	B	B	B	B	B	B	H	H	H	H	H	H	H	H	H	H	H	H	H	B	B	B	B
5	2755392	UCE5-833	GACTGTGTGTTTGATAAAATAGCAGGTTCAGGGAATAGCCTCATCTGAAAACAAAAAAGAAGGAAGCTAAAATGAGAAGAAGTAAAGATCTCTGGGAGATTATTGATCAGAAGAACTTAG[A/G]CGCGGGCCTAAATTCAGATACAACTTTAAGATTGCAAATGAACTTTTTCA	B	B	B	B	B	B	B	B	B	B	B	B	B	B	B	B	B	B	B	B	H	B	B	B	B	B	B	B	B	H	B	B	B	B	B	B	B	B	B	B	B	B	B	B	B	B
5	2779145	UCE5-835	GGAAAAAATTGAAGAGAATATGATCTGTGTAGTACCTTACAGTTGGATTAACTGGGGCTCTTCAATAGCGGTTTCGATGTTCCCATTTTTGGATCCGATGGCTATCATATTCTGTTTGCC[A/C]GCTTTACGTCAAAGGCTGTTTCAGATAATTGGTGTAGATTTGAAACTTCC	B	B	B	B	B	B	B	B	B	B	B	B	B	B	B	B	B	B	B	B	H	B	B	B	B	B	B	B	B	B	B	B	B	B	B	B	B	B	B	B	B	B	B	B	B	B
5	2917639	UCE5-866	TGCGTATTTTTAAAATCTCACACTTCGCAATTTCATATTCTGCCAAATTT[A/G]CAAATCCTGCTATTGGTTTACGAGTCTGAAGCTGACTAATCATGTCTGCATGAGATTGATTAAGGCACATCCCAAAAACAGTCATCTAGAAAAAAAAACGATCATTTAATTTTTGTCTGC	B	B	B	B	B	B	B	B	B	B	B	B	B	B	B	B	B	B	B	B	H	B	B	B	B	B	B	B	B	H	B	B	B	B	B	B	B	B	B	B	B	B	B	B	B	B
5	2919446	CE5-127	ACTTGATTTGCATCTTCCCAGGACGTGCAAATATGGAAATTAAAGAGTAT[A/T]TTCGCAGTGAATTTCTCGGAACCTTGGAACTGATCCAGTGGATTACAACGTGCTAGGAGCATTATTTTATGTACAAGAAG	B	B	B	B	B	B	B	B	B	B	B	B	B	B	B	B	B	B	B	B	H	B	B	B	B	B	B	B	B	B	B	B	B	B	B	B	B	B	B	B	B	B	B	B	B	B
5	2984477	UCE5-877	GTCTTCAAAAAGCTCCGCTGAGTCACTAAGGACAACTCATTTGGTTTTGG[A/C]ATTTACAGCAATGTTCTTCGTTGCCGAGTTCCCGCTCGGCGTGAGCAGTTCTCTCGCATACCTGTTTTTCGATGTTCCTGGAATTGTGTGAGTCAATAGTTTTATTAAAGGGGTATTTTA	B	B	B	B	B	B	B	B	B	B	B	B	B	B	B	B	B	B	B	B	H	B	B	B	B	B	B	B	B	B	B	B	B	B	B	B	B	B	B	B	B	B	B	B	B	B
5	3081025	CE5-129	AGATAGCTGTATAATCCCAAAGAGGTGTGTTTTCTCGGAGTTTTGGCTCATACAGAAATGTGTCTAGGGGTTAATTAAAG[A/G]CGAGTTACCGTATGTTGTCATTTTATATGAATACACTTATAATAGTCCAA	B	B	B	B	B	B	B	B	B	B	B	B	B	B	B	B	B	B	B	B	H	B	B	B	B	B	B	B	B	D	B	B	B	B	B	B	B	B	B	B	B	B	B	B	B	B
5	3111900	UCE5-905	TGTTGATTTGAAGGATGTGGAGGTGATCAACAAGAAGTGGGAAGCCTTTT[A/G]CAAGACTCTGACCATCTCATGTGAAGAACCAAAGAAAGTCCGCAACACGAGGAAAACGGAATTCACAAAAGAAGATTTAACAAATGAATTGAAATACCTGAAACTGGACTTAATATTCTC	B	B	B	B	B	B	B	B	B	B	B	B	B	B	B	B	B	B	B	B	H	B	B	B	B	B	B	B	B	B	B	B	B	B	B	B	B	B	B	B	B	B	B	B	B	B
5	3199728	UCE5-921	GATTGGAGATGCCATTTTGTATAATTGTGAGTATAAGCAAAATGAGAAAT[A/T]TGCCATAGGCCACTACCAAAAAATGTTTCAATGTGGTGTTTTACTACTGTTGAGGCTCGTCAAAATGCTTGAAAGTTGGATTTTTTCATAAACTTTTTCATTTTGGGAGCGTTTTTGATT	B	B	B	B	B	B	B	B	B	B	B	B	B	B	B	B	B	B	B	B	H	B	B	B	B	B	B	B	B	B	B	B	B	B	B	B	B	B	B	B	B	B	B	B	B	B
5	3258652	CE5-130	CAAGAACATGATGGGAAAAGACAATTGCATGAAGAAGTTGGTCAGCGAAA[A/C]TTGTGGAGAGGAGGACTTGAGAAAGTTGTATAATGTGAGTTTCCTTTTTAAAATTTGAAGATATTAATTTGAAATATTTC	B	B	B	B	B	B	B	B	B	B	B	B	B	B	B	B	B	B	B	B	H	B	B	B	B	B	B	B	B	N	B	B	B	B	B	B	B	B	B	B	B	B	B	B	B	B
5	3260343	UCE5-934	CCTTCTTCAGGAGATGACATTTTCTGCAACTAAAAAAAGACTTCGAAAGA[A/G]CTGGAATCCCTTGTTCCTAGAAAAATTTCGATCGAACTTTTTTCCGTAGCCTCTCCCAACTATAGTATACTTAGCAGATAATTTGAGAAAGTTGCCAAAAGTGTCTGTGCCTTCTTAAAT	B	B	B	B	B	B	B	B	B	B	B	B	B	B	B	B	B	B	B	B	H	B	B	B	B	B	B	B	B	B	B	B	B	B	B	B	B	B	B	B	B	B	B	B	B	B
5	3319270	UCE5-954	ATAAACGTTTGAAAAGTTGATATTGAACACTGTGGCAACTGTCGTATTTTTTCATGAAGTTTGATGTAAGAGCTTTCGATTGAGGCACATCCCATGTTTTACTCATCCCAACAACTGGTC[A/G]ATGCCGGAACTTTTTGACTCCAAGATATCTCAAGATTACACTGAAAACTA	B	B	B	B	B	B	B	B	B	B	B	D	D	B	B	B	B	D	B	B	H	B	B	B	B	B	B	B	D	D	B	B	B	B	B	B	B	B	B	B	B	B	B	B	B	B
5	3319411	CE5-131	GCTTCTTCCTAAATACTACTTTATCTCCTAATAGTTTTAATTATACCAGATGGAAGACAAGCCTGAAGTAATACTGTTTC[A/C]GACAGGCTACTCAAAAATACAACTGTATTCTTAACGAGAATTAGAAACTT	B	B	B	B	B	B	B	B	B	B	B	D	D	B	B	B	B	D	B	B	H	B	B	B	B	B	B	B	D	D	B	B	B	B	B	B	B	B	B	B	B	B	B	B	B	B
5	3473273	UCE5-1011	AATTTTTTCTTCCACAATACAATTGTACTGTAAAATTAATCCCGCAGTTGCTTATATTACAGTAGGCTTTTTGGAAATTTTTCCCACACTCTTACCGGGTACCGACAATATGCATACACA[A/G]TGGTCTTGTCCGTAGAATCGCCAAGTTGTCTCTCAATACACGTCGAGTTT	B	B	B	B	B	B	B	B	B	B	B	B	B	B	B	B	B	B	B	B	H	B	B	B	B	B	B	B	B	H	B	B	B	B	B	B	B	B	B	B	B	B	B	B	B	B
5	3473548	UCE5-1012	GACACTGTATTGCAATAGGGAGTTGGCGAAAATTAGAAAAAGCATAAGAAACACTACTGGCTTGAAGTCTAGTTGAAGGTACTGTTTTTCGAAAATATGATGGAGAGCAATGGAAACGAG[A/G]ATGGTGGTTACTGTAAAAATGGAATTGTAGTTGTATAAGAGTTCTGCAAA	B	B	B	B	B	B	B	B	B	B	B	B	B	B	B	B	B	B	B	B	H	B	B	B	B	B	B	B	B	B	B	B	B	B	B	B	B	B	B	B	B	B	B	B	B	B
5	3545004	CE5-133	TAAAATCGTGAGAAAAAACTAGACATATTTGTTTCAATACTTGAGAACTG[A/G]ACTTTTAGCTCTTGCTAGTACAAAAAATCAGTATTAATGTCAGTTATTATTATCATTAACTCTATGATAAATATTCTAGT	B	B	B	B	B	B	B	B	B	B	B	B	B	B	B	B	B	B	B	B	H	B	B	B	B	B	B	B	B	B	B	B	B	B	B	B	B	B	B	B	B	B	B	B	B	B
5	3584839	UCE5-1023	TCGGGGGAGGGAAAGGCTTCTATAAAAATGCTATAAACTAAATGGGACGG[A/G]GAGGAGGGGAAGTTATGGCGATAATTAATTACAATGTTAGTGCATAGAAGAATTATTCGCTCTTCTCATTCTCATATGGTGCTGGAAGAGAGCTCTCGAACTGGTCGATTCCCCAGATTT	B	B	B	B	B	B	B	B	B	B	B	B	B	B	B	B	B	B	B	B	H	B	B	B	B	B	B	B	B	H	B	B	B	B	B	B	B	B	B	B	B	B	B	B	B	B
5	3637179	UCE5-1030	AAAACTTACCGTGAAAATTGCCAATGTAACAAAAAATCGTTGAGTTTGACTGGACACTGTTGGCTCGACCAAGGCCGCAATGGTTCCGTTGGTGTCGTTCATGGCTCTGAAATTGTTGAA[A/C]ATCTCAGAACATTATTTCAATAGAGAAAATCTTAAAAGTAGAAGTGTTAG	B	B	B	B	B	B	B	B	B	B	B	B	B	B	B	B	B	B	B	B	H	B	B	B	B	B	B	B	B	H	B	B	B	B	B	B	B	B	B	B	B	B	B	B	B	B
5	3682095	CE5-36	AAGTTTATTGACATTCAATTTAAAATGGAGTACACCACCAAAAAAATTTT[A/T]AAAAAAGAGGTACACCAAAGTCAAGGACATTTCGGTGGAGGTTCAGAGAAACAAAGGGGGGCCTCCAACTGGTACTATTA	B	B	B	B	B	B	B	B	B	B	B	B	B	B	B	B	B	B	B	B	H	B	B	B	B	B	B	B	B	N	B	B	B	B	B	B	B	B	B	B	B	B	B	B	B	B
5	3730262	CE5-134	CCAAGCGTTTTGGTTCATGTCAAATTGCAGAAAAGAGTAGGCAGGAGTCAGGTAGGCCTCAGGCCCCCATAAGTATCTCA[A/G]AATTTACTAACCGTTCCGCTCTTCACCTTCACATGTGGCTCATTTCGTAT	B	B	B	B	B	B	B	B	B	B	B	B	B	B	B	B	B	B	B	B	H	B	B	B	B	B	B	B	B	B	B	B	B	B	B	B	B	B	B	B	B	B	B	B	B	B
5	3819930	UCE5-1067	GAAACGGTAAAATGGCTTTATTCAAAAGCACCCGACATCTTCCAGGCGAA[A/G]CCAGCTTAGCTATGTGCTAGGGATTCTATGAGAGGCAGGCACGGCCTAAATTCTGCGTCCGACAGTTTTTGGGTTCCGCGCCACGCTGCACAGAAGGGGTTGACGCGAGGCAGGTGGAGG	B	B	B	B	B	B	B	B	B	B	B	B	B	B	B	B	B	B	B	B	H	B	B	B	B	B	B	B	B	H	B	B	B	B	B	B	B	B	B	B	B	B	B	B	B	B
5	3846185	UCE5-1070	ACCGTAGCTATATCTTTGCCTCCGCTTAAATTTTGTGACATGCTTAAGGTTGAAAAAATCCTTGTGGTAATCTATTTTTAGAGGTATAAATAAAAGTCTATAAGAAAGACAAAAAACCGT[A/C]GGGGATAAGTTGGATAATCGCACTGTAATTATTGGATTTTCTCATTAAAA	B	B	B	B	B	B	B	B	B	B	B	B	B	B	B	B	B	B	B	B	H	B	B	B	B	B	B	B	B	B	B	B	B	B	B	B	B	B	B	B	B	B	B	B	B	B
5	3929994	UCE5-1143	TATGAGCTCTCAGTGATGATTCATCTCGCCATTTCCCTGAATCGCTTCTGCGCAGTGTGGGCTCCATACAAGTATCAAAATATTTTCAGTGATAGAAACACTAAAATATTGATTGGTTTT[A/G]TTGGGACGGTAACTGGATCAATTGCTATATACTTCTATGAAGGCAAGTTA	B	B	B	B	B	B	B	B	B	B	B	B	B	B	B	B	B	B	B	B	H	B	B	B	B	B	B	B	B	D	B	B	B	B	B	B	B	B	B	B	B	B	B	B	B	B
5	3934961	UCE5-1146	ATATCCGGCACTTCCTTGAGCACATATTCTATACCAGCGCCCCCAAAAAC[A/C]AAGCATGATAGTAACGCAGTTTTCAATGGCAGAAAACGATCAAGTTTTACTATTTTTGGCCCCACTATCCTTTTTAGGAGTTATCGTGAACTGGCTAAGTTTCATCAGTATTCATAGACT	B	B	B	B	B	B	B	B	B	B	B	B	B	B	B	B	B	B	B	B	H	B	B	B	B	B	B	B	B	N	B	B	B	B	B	B	B	B	B	B	B	B	B	B	B	B
5	4043487	UCE5-1182	TTTTGTACAGTTTATATTGTTCAGTAGATATTAAAAAATCTATTTATTAT[A/T]ATCTCATTCATTGTGATTGCTTTTTACCAGATGATCATGAAGATTGTAGCTGAAAATTTAAAACTTTTGAAATTAAAATAAGTGTTCCAACTTACAATTTTCTAGGCCCACAAGATTCTT	B	B	B	B	B	B	B	B	B	B	B	B	B	B	B	B	B	B	B	B	H	B	B	B	B	B	B	B	B	B	B	B	B	B	B	B	B	B	B	B	B	B	B	N	B	B
5	4090642	CE5-6	TTTTGTTTTCAGTGAAAACAACTCTATCCCAAAGTACTAAAGCCTGGAAA[A/C]CCAACTTTGAAACTAAGCCTAAATAAAAAGTACCAAGCCCGAGTTTGAGATTAGGAATGTTAGTCTGAAAAACTGAGCCT	B	B	B	B	B	B	B	B	B	B	B	B	B	B	B	B	B	B	B	B	H	B	B	B	B	B	B	B	B	B	B	B	B	B	B	B	B	B	B	B	B	B	B	B	B	B
5	4296831	UCE5-1198	AATTCAATTTATTCATGAAAAAAAAATTATTTGGAAAATGGATCGGCTTCAGGCCTCTTGGTGAGTCATTTCCACTTCCTGAAACTCGACATGCTTAGGACGACAGAACACTTCGAATAT[A/G]AGAACCATCGATGGGACCAAGAATAAATCGGACGTCACAAACATTGAGAT	B	B	B	B	B	B	B	B	B	B	B	B	B	B	B	B	B	B	B	B	H	B	B	B	B	B	B	B	B	B	B	B	B	B	B	B	B	B	B	B	B	B	B	B	B	B
5	4298834	CE5-137	GAAAAATCGAAGGCTGAAATCCCACATCAAGAGAAACTAATTTACTCCCA[A/C]ACTTTTGCAATCGCAATTTTGAAATTGGTTCTCATCATTTCTCTATTTGTTTCGGGAAGTTTTATAAATTATGAGATTGT	B	B	B	B	B	B	B	B	B	B	B	B	B	B	B	B	B	B	B	B	H	B	B	B	B	B	B	B	B	B	B	B	B	B	B	B	B	B	B	B	B	B	B	B	B	B
5	4442127	UCE5-1233	TGGGTGCCGTATTTTTGACGCAATGTTTTACGTTTGGATAATATAATTTT[A/T]AAAAAAAACGGGTGAATTCGAAAATAGTGATACTTAAAAAAAGTATTGAAATACCGTTAAAATATGAGCATTCTGAGAAAACAACACTTTTTAGAGATAAAAACAGTTTATGGTCTAAAA	B	B	B	B	B	B	B	B	B	B	B	B	B	B	B	B	B	B	B	B	H	B	B	B	B	B	B	B	B	B	B	B	B	B	B	B	B	B	B	B	B	B	B	B	B	B
5	4500917	CE5-138	TCGGCCCCCCGATTCGGGTAAAAGAAGATGTGAACGGGGATAACGGTGGA[A/C]GGATAAAGTGAGAAATTGAAACCACGCTTTCCTATTTTTTTTTCTTTTTTCTTTTTTCTGTGTCTTGTCTCTCAAATTGA	B	B	B	B	B	B	B	B	B	B	B	B	B	B	B	B	B	B	B	B	H	B	B	B	B	B	B	B	B	B	B	B	B	B	B	B	B	B	B	B	B	B	B	B	B	B
5	4588369	CE5-139	ATTTTGACATCAAAATCCGATTTCGACAGTTCAATAGGGTTTGAAGTCGATTTTCGTGTTCCATTTTCCACCCGCCAGAA[A/G]GCTAGAATTAGCTTTTAAATGTAAAATGGCGACGGGAGCACGTGGTGTCA	B	B	B	B	B	B	B	B	B	B	B	B	B	B	B	B	B	B	B	B	H	B	B	B	B	B	B	B	B	B	B	B	B	B	B	B	B	B	B	B	B	B	B	B	B	B
5	4616401	UCE5-1244	GACCACGCCAGCGAAAATCGAAAGTTCTACTGCTTCTGCTGCTAAAAATCCAGTAAAAGAGGAAGAAATTGTTCATTCAAAGCCGGAGAGGTCTCTAATAATTCAAATTCTTATATTTTT[C/G]CAACATTTTAGTTTCAGAACGCCGAAAAGATCACCAAGATCCCCATCTAC	B	B	B	B	B	B	B	B	B	B	B	B	B	B	B	B	B	B	B	B	H	B	B	B	B	B	B	B	B	B	B	B	B	B	B	B	B	B	B	B	B	B	B	B	B	B
5	4842537	UCE5-1245	TGTAACTTCAATTTCCAACAGATAGCTTTCGAAAATGATCTCAAAGACTT[A/C]AATTCTTCTCCTTGGCTTTGCCTGCGCTGCTGTTGGCGCCAATTACATAGTAAGCACTTATCAAGCAATAATTTTCTGTAATACAACAACTTTAGGAATCCGCTATTTTCAAATTCGATG	B	B	B	B	B	B	B	B	B	B	B	B	B	B	B	B	B	B	B	B	H	B	B	B	B	B	B	B	B	B	B	B	B	B	B	B	B	B	B	B	B	B	B	B	B	B
5	4889116	UCE5-1247	TTTCAAAACAACTTACAAAATCCAGTCAACTCAAAAGTTTCCGCAATGACTAAATCGAACTTTCGATCTTTGAGTTCGTTAATCAATTTCTGATCGCTGAGAACCTCTGCAAATATTGAT[A/G]TTCTTATCACACAAATTCCCAAACATCCATACCCATTGCAGTTTTTTTGA	B	B	B	B	B	B	B	B	B	B	B	B	B	B	B	B	B	B	B	B	H	B	B	B	B	B	B	B	B	B	B	B	B	B	B	B	B	B	B	B	B	B	B	B	B	B
5	4927569	UCE5-1251	CTTTCCATGTAGTTTCAGAAGTGGATTTTGGTATGTTTAAGGTGATGTAC[A/C]CAATTGCACCGGGAATAGCAACACAGAGAACTACAAATTGCACTATCCAAAATGACAAAACAATAATTGATACGTAATCAGCAAATGCTGAAAGAAGATAAACCGAATCACATCTTAAAA	B	B	B	B	B	B	B	B	B	B	B	B	B	B	B	B	B	B	B	B	H	B	B	B	B	B	B	B	B	B	B	B	B	B	B	B	B	B	B	B	B	B	B	B	B	B
5	5105736	UCE5-1289	ACTAGAAGTTTGTGGTAGTGAATAAATGATGTTCTTCATCTAAGATCAAA[A/C]ATGGTGCAAGACCAGATAGAAAAAGCAGACATATACGTGACTAATGAATCAGAAGAACTAGAAGAATTACAAGAAACATACATATATTTAATTTCAGAGAAAAAAAATTATTTTAGGTTT	B	B	B	B	B	B	B	B	B	B	B	B	B	B	B	B	B	B	B	B	H	B	B	B	B	B	B	B	B	B	B	B	B	B	B	B	B	B	B	B	B	B	B	B	B	B
5	5106809	UCE5-1293	CCGAAACATTGTCGATGTTCGCAGATTCTCCGAGATTTGATATCGTTCAGTTAGTGTGCTGTGCTTGTGCAAAGAAGAAGCTCGAAGTTCCTGGAAGTTTTTATACGAATTAATTGCTGA[A/G]TTCTAAAATACCTCGTTTTTCCGCAACAAATACAGTAGACCGGGTATTGT	B	B	B	B	B	B	B	B	B	B	B	B	B	B	B	B	B	B	B	B	H	B	B	B	B	B	B	B	B	B	B	B	B	B	B	B	B	B	B	B	B	B	B	B	B	B
5	5173486	UCE5-1311	AGCAATACATTTTTTATGGTCGTACCGAATTCCTATAATGACACCATTTC[A/C]CAATTCAATCCAAGTCTGCTCCAGATTTGCCGAAACGTGAAAATTCTGTGTCGACAGGTGATATTTCCAGATTACTTTGGAAATGTTTTTATTCGAGTAATGATTTATAGAATTTATAGC	B	B	B	B	B	B	B	B	B	B	B	B	B	B	B	B	B	B	B	B	H	B	B	B	B	B	B	B	B	B	B	B	B	B	B	B	B	B	B	B	B	B	B	B	B	B
5	5175225	CE5-143	CCATTTTAAAAAATATATAAGTAAAAGTTACACATGAAAACGCTATAAAAACAATAGTATCCACACAATAATACTCGATA[A/T]TCCCCATTTTAGCTCCGGGAAGTGCGAATATTTTATGAAGTCCTGGATTT	B	B	B	B	B	B	B	B	B	B	B	B	B	B	B	B	B	B	B	B	H	B	B	B	B	B	B	B	B	B	B	B	B	B	B	B	B	B	B	B	B	B	B	B	B	B
5	5281967	CE5-145	AATTTCCACCCAGTTTGTTGCTATCAAATTCACAACGCGGCACTCCTTTAACGGATTGGTATCGGAAAGCCGACATTGAC[A/G]CCATGCCGCCTTTGAAACAATAATGTTTTGAAACGGTCACGTAACATTGG	B	B	B	B	B	B	B	B	B	B	B	B	B	B	B	B	B	B	B	B	H	B	B	B	B	B	B	B	B	H	B	B	B	B	B	B	B	B	B	B	B	B	B	B	B	B
5	5321918	UCE5-1345	CAATTAAATTGGCTTATGATCACTTCGTAGAGCACAGTAGAGCACACATGTGGCTAGCGGTCACTTCAAAGAGTTCACAGTGCGCGAACTTCTTGTTTCTTCGGGCTTTGGATCAAAGAG[A/G]AGAAAACAAGATGTTTCGGATCAAATTGCCTCTTTTCTAGTACTATGTAT	B	B	B	B	B	B	B	B	B	B	B	B	B	B	B	B	B	B	B	B	H	B	B	B	B	B	B	B	B	H	B	B	B	B	B	B	B	B	B	B	B	B	B	B	B	B
5	5369558	CE5-146	TTCAACCTCATTATTATTTATTTGAAAAAAGCTTTTAGCGATTTGGCTCTATTATACGTGTATTAAACGGATAGTCTCGT[C/G]CGCAAATCGAAAAAACATAGAAATAATGTGGTTTGCTATGGATACCCGAG	B	B	B	B	B	B	B	B	B	B	B	B	B	B	B	B	B	B	B	B	H	B	B	B	B	B	B	B	B	B	B	B	B	B	B	B	B	B	B	B	B	B	B	B	B	B
5	5462228	CE5-147	ATTGAGACCAGAACTAGAATTTTATAGAGATAGTTAGATTTTTCGAGTTAGATTTACTGAGCACTTGATGTGATTTCTTG[C/G]CCAACTTTTGCCCGAAATTGTCTTTTTCGAACAGAATTTGTCAAATTTTT	B	B	B	B	B	B	B	B	B	B	B	B	B	B	B	B	B	B	B	B	H	B	B	B	B	B	B	B	B	H	B	B	B	B	B	B	B	B	B	B	B	B	B	B	B	B
5	5546268	CE5-148	ACTATCAGCAATTATCAGCACGATTTTTCTAGTATTTTAGCGTAAAGCACAAATTTTAGACGTGCTCAAAAAAGTGTTCA[A/C]AACTAACGTTGGATTAACGAGAATCTCCTTGATAGCTCCCTCAATCGCAT	B	B	B	B	B	B	B	B	B	B	B	B	B	B	B	B	B	B	B	B	H	B	B	B	B	B	B	B	B	B	B	B	B	B	B	B	B	B	B	B	B	B	B	B	B	B
5	5617774	CE5-149	AATGCAATTATCCAGTGTTTTTTCTCTTGTATTCTCAAGCTTAATCGCGATTTCAAGGTAAGATTCTGTTTGAAATATTG[A/C]TTTTAAATGTTTTTATCTCAGAAAATTTGGTTAAATTCGAGAAATCGAAA	B	B	B	B	B	B	B	B	B	B	B	B	B	B	B	B	B	B	B	B	H	B	B	B	B	B	B	B	B	B	B	B	B	B	B	B	B	B	B	B	B	B	B	B	B	B
5	5648277	UCE5-1371	GCAGGGAAGGTCTCAAGCGTTGCTGGTTTTTCAATGGCTGAAAAGTTTGAATTTTTCTTTCAATCCTCATAAGAAGTGTGGTTATTTCAGTGCCAATTTCCACGATGACTATGAATTTGC[A/G]AAAAAATGAAAGTGGAACAAATGTGGATTGTATGGCAATTCAGCAGAATC	B	B	B	B	B	B	B	B	B	B	B	B	B	B	B	B	B	B	B	B	H	B	B	B	B	B	B	B	B	H	B	B	B	B	B	B	B	B	B	B	B	B	B	B	B	B
5	5692409	UCE5-1379	TTAAAGTTATCTCCTGAAGACCTCCTTTTTTGGCGCAAGTGAATTTTTAT[A/C]ACCTCCTTCATCTTCTGCTATCTTTCGACGGATTCCCTCATAAATTTGACGGGGCACCGCTCTCCGTGATAAACCTGTTCAAAAAGATGGTATAGACAGACATTTTTTGTTGGTTTCCGA	B	B	B	B	B	B	B	B	B	B	B	B	B	B	B	B	B	B	B	B	H	B	B	B	B	B	B	B	B	H	B	B	B	B	B	B	B	B	B	B	B	B	B	B	B	B
5	5795712	CE5-151	TGTGCACATATTTGTCTCCATTTTTGCTGATGAATGTTTTTTATCAAGGC[C/G]GCCCTGGATAAAGTTGAAGCAGCTTACATCTTGCGAGTCGATTTTTGAATTGAACCATGAGTATTTTACTTGCAGAAAAC	B	B	B	B	B	B	B	B	B	B	B	B	B	B	B	B	B	B	B	B	H	B	B	B	B	B	B	B	B	B	B	B	B	B	B	B	B	B	B	B	B	B	B	B	B	B
5	5814005	UCE5-1395	TTACTATGGTTGGGCAAAATTTGGCAAAAATGCGCAATGAAAAACTACCAAAGTTTGGGAAAAGGTTGCTAAATATTACAAAAAAAAAGTTGCGGAACACCAAAGATGGTTGCAAGGTTG[A/G]GCCGAATTGCCAAGATATCTTGGTTTTTTCAAAAATATTTTTAGATAATT	B	B	B	B	B	B	B	B	B	B	B	B	B	B	B	B	B	B	B	B	H	B	B	B	B	B	B	B	B	H	B	B	B	B	B	B	B	B	B	B	B	B	B	B	B	B
5	5850648	UCE5-1401	AAACTACCACCACCAGCACCATCACTTTTCTCTCTTGGAGCCCACACCCG[A/C]TGAGAAGAAGGACTCGTATTTATGCATTGTGTGTGTGTGTATGTGGTGTTTCGTGTGTTTGCGTGTGCGTGTATATATATTCTTTCCCTTTTGCGCCTTACCGACTCGCTCCGAATTTTC	B	B	B	B	B	B	B	B	B	B	B	B	B	B	B	B	B	B	B	B	H	B	B	B	B	B	B	B	B	B	B	B	B	B	B	B	B	B	B	B	B	B	B	B	B	B
5	5894797	UCE5-1409	AAGATTTTACCAAATCGCATTAGACTGTGTAGATGTTCAACCAGAGGAAGTAATTTATATTGACGACTCAAAAATTAATTGTGAAAGTGCAGCTGTGCTTGGTATTCGATATATTCAAGT[A/G]TTCAATAGTATGGATATGCTAGAGGATCTTCAAGAAATATTGGGATTCGA	B	B	B	B	B	B	B	B	B	B	B	B	B	B	B	B	B	B	B	B	H	B	B	B	B	B	B	B	B	B	B	B	B	B	B	B	B	B	B	B	B	B	B	B	B	B
5	5980994	UCE5-1413	TAAATTTCTTAAAACATGTCGAAATACTTTCAAATTAACTTGGTAAGTTAGAAATAAATTTTTAGATAAAATTTTCTGAAAACGTGTATTTTATATTCCTTTTTGAACGGTAAAATATTT[C/G]AAAAAGTACAATCAAAATTGGAAACAGCGGAGTGTTTCATAGAAGTATGC	B	B	B	B	B	B	B	B	B	B	B	B	B	B	B	B	B	B	B	B	H	B	B	B	B	B	B	B	B	B	B	B	B	B	B	B	B	B	B	B	B	B	B	B	B	B
5	6008923	UCE5-1416	GCAGGTATGATACATCACAAATATCTTCCTTAATTCAGTGTTTACTTCAAAGTCCACTATTCCCTTGCTAATAATCACGAGTTTTGATAGAGCTTTTAAATCATTACTTTCACTCATTTT[A/T]CACTCAACCTCGAGCCTTACATTTGTCAGTTGATCTCTTCTTTCCCATAT	B	B	B	B	B	B	B	B	B	B	B	B	B	B	B	B	B	B	B	B	H	B	B	B	B	B	B	B	B	B	B	B	B	B	B	B	B	B	B	B	B	B	B	B	B	B
5	6064846	CE5-153	TTCTGATTTTTTTGTTGGATTTATTGCTGTTTAACAAGGCTAAATAGATTTCAAAAAACTACGAAATATAGCATTTTTCT[A/G]TTAGTAATTCTTCCAAGTTCGTGTTCAAATAAGGGCGTAAATGTACAACG	B	B	B	B	B	B	B	B	B	B	B	B	B	B	B	B	B	B	B	B	H	B	B	B	B	B	B	B	B	B	B	B	B	B	B	B	B	B	B	B	B	B	B	B	B	B
5	6259748	CE5-12	TTATCCAAAAAGATGCCTTCAAATGCCCAACACCAGTACGTTTTTTTTGCAAACCATATGACGACAGACTAGGTTTTTTT[A/T]AAATTTCAGTACAAACCAACAGCTGGAAAACGGTACACCGACGCTTTGGG	B	B	B	B	B	B	B	B	B	B	B	B	B	B	B	B	B	B	B	B	H	B	B	B	B	B	B	B	B	B	B	B	B	B	B	B	B	B	B	B	B	B	B	B	B	B
5	6336140	CE5-1	GCACTTACCATTTAAATGTTGACAACTTACTTGCTTCTCGCGATGTTTTT[A/G]CTAAAACTCTATCTCTCTCCGTTCATTTAATATTTTCAGGAAATGATACAGTTGCTGTTGGTTGGTATCACAGTTGTCGG	B	B	B	B	B	B	B	B	B	B	B	B	B	B	B	B	B	B	B	B	H	B	B	B	B	B	B	B	B	H	B	B	B	B	B	B	B	B	B	B	B	B	B	B	B	B
5	6444111	CE5-156	CAGAAAGTACCGTATAGTTTTCTGGAAGTTGTTGTAATAGAAAACTTGAA[A/G]TTGTGAACAGATGACCAATCTGAGTTTTTTTTCAAGTTTTTCCTAGGTTCTAGTTTGTTTTTAAATACATAGGATATTTT	B	B	B	B	B	B	B	B	B	B	B	B	B	B	B	B	B	B	B	B	H	B	B	B	B	B	B	B	B	B	B	B	B	B	B	B	B	B	B	B	B	B	B	B	B	B
5	6618036	CE5-278	TGTTCTGGCTGCACTGTTCTGAAGATCAAAGCAGAACTGATGTTACATTT[A/T]CGCGGCAATGGCGCAACAAAAAGTACAATTAATAGAAAAGACAAAACATTGTAGTTTGAAGATATTGTTAGGAATTATAG	B	B	B	B	B	B	B	B	B	B	B	B	B	B	B	B	B	B	B	B	H	B	B	B	B	B	B	B	B	H	B	B	B	B	B	B	B	B	B	B	B	B	B	B	B	B
5	6630357	UCE5-1468	AAAACTGTTGCAATTCGCATAACTGTATAAAGCTTTCTTTGCTAGATATTCTTAGCTTCCTGCTTCCTACGTACCTACGTACCTACCTCCATCCATTTTCTACATTTTGGCGTATTTTAT[A/C]GTTAGATAGGTAGGCATTTTGCGTGAAAATCTGTTATTTTGGAAATTGAC	B	B	B	B	B	B	B	B	B	B	B	B	B	B	B	B	B	B	B	B	H	B	B	B	B	B	B	B	B	H	B	B	B	B	B	B	B	B	B	B	B	B	B	B	B	B
5	6760652	UCE5-1487	AAATTAAAAAAAACAGTTACTTCGAATACCCACCGTCTCCATTCTGCAGAAGAATGCAAATTCAGAACTTCATTGAATGTAGACATTGTAAATTTTACTTCAGCCTGAAAAAATACCAAG[A/G]GAATTGTCATTTCAAAAGAAACACTATCATGATCACAGTATTTTCTTTTT	B	B	B	B	B	B	B	B	B	B	B	B	B	B	B	B	B	B	B	B	H	B	B	B	B	B	B	B	B	H	B	B	B	B	B	B	B	B	B	B	B	B	B	B	B	B
5	6784656	UCE5-1491	CCGGCTTCTTTCACAGATAACAGGTAAATTTGTCGTGCCGTTTTAATGAA[A/T]TCATCAAAAAACTTTTAGGATATATGTCAGCAATATTCCCTTCTCGTTTCGTGAACAAGATTTGGCGGCAATGTTCTTCGCGTGAGTTTTCAATTTACAACAAGTTCTGAATAAGAATAT	B	B	B	B	B	B	B	B	B	B	B	B	B	B	B	B	B	B	B	B	H	B	B	B	B	B	B	B	B	H	B	B	B	B	B	B	B	B	B	B	B	B	B	B	B	B
5	6878994	CE5-158	TTGAACTTTCCAATCCTCCAGATGAGATGACCTACTCCTGCCACTCATGT[A/G]CCTACTGCCAAAGCACGGCGTTCTTCTTTCTAAGTTCATTAAGGAACCATAAAATATAATAATTACGATGAAAATATGAT	B	B	B	B	B	B	B	B	B	B	B	B	B	B	B	B	B	B	B	B	H	B	B	B	B	B	B	B	B	B	B	B	B	B	B	B	B	B	B	B	B	B	B	B	B	B
5	6914789	UCE5-1507	AATCTAGAGTTGCAGCTCCTAAATCGATGTAATCTTCTCCTTCCGCATCTTTTGATGGATACGTTGGGTTCTCTCCAAGTAGTCCAGATGACAACAACGACGGATGAGAATCATTTTCGA[A/G]TAGTCTGATGTCTTCGGATAATGCGATAGCCTCTTTGAAAGCAGAGAACA	B	B	B	B	B	B	B	B	B	B	B	B	B	B	B	B	B	B	B	B	H	B	B	B	B	B	B	B	B	B	B	B	B	B	B	B	B	B	B	B	B	B	B	B	B	B
5	6982216	UCE5-1509	GGTATTCAGTCGATGGACCGTCACAAATCTTGCACAGCATTGCATAAAAAATATTACTGAAAAAAAGTGATTTTTGTGTGTGGGCGGACATAAATCACGTTCTCTGATTTAATTTTGAGA[A/G]CTTGGTGGGTTGTTGGAGGTAATTGCAAAGATCAAAGAAGTACAGTAGAC	B	B	B	B	B	B	B	B	B	B	B	B	B	B	B	B	B	B	B	B	H	B	B	B	B	B	B	B	B	B	B	B	B	B	B	B	B	B	B	B	B	B	B	B	B	B
5	7067113	CE5-159	TTCATTTTTGTACCTATGTTTAGGTAGGTAATTCAAATAAGAAGAATGAC[A/G]CGAGTTGAATTTTTGACAAAATCAGCCAATTTTTTAAAGCGAAAATATATTCAAGTAAAACATGTTTAAAACTATTTGAA	B	B	B	B	B	B	B	B	B	B	B	B	B	B	B	B	B	B	B	B	H	B	B	B	B	B	B	B	B	H	B	B	B	B	B	B	B	B	B	B	B	B	B	B	B	B
5	7112226	CE5-35	TCTTGAAATGTTGGAAAAGAAGATATCCCGATTAACAAACGGATGACGTG[A/G]ATTTTAGGTTTTTGGAGAGAAAAAAGAGACAAGAATTGAAGTGTTTGGTTGTAAAGAACCCCTCAAACATCAGAAATCAT	B	B	B	B	B	B	B	B	B	B	B	B	B	B	B	B	B	B	B	B	H	B	B	B	B	B	B	B	B	B	B	B	B	B	B	B	B	B	B	B	B	B	B	B	B	B
5	7146033	CE5-160	TATGAAGAATCAAACAAAATTGCTTGAAAAGCTTCAATAATTTTCTCAGACTTTCCCAGATCATATTTCGATAGCTCGAT[A/T]GATCCATTGTGACGGACAAGCATTTTAGTATTTCTCATTTGGTCGAATAG	B	B	B	B	B	B	B	B	B	B	B	B	B	B	B	B	B	B	B	B	H	B	B	B	B	B	B	B	B	B	B	B	B	B	B	B	B	B	B	B	B	B	B	B	B	B
5	7239344	CE5-161	AACGCGACCAATTTTCGAAGTGATTTTGCACTTAAAATTTTTTTTTTGCAAAATTATACTGAAAAAAGTCTTCAACATTT[A/G]TTTTTATAACATTTTTGTTTTCTTGCAGATCTGAATGGGATCGTCATCCG	B	B	B	B	B	B	B	B	B	B	B	B	B	B	B	B	B	B	B	B	H	B	B	B	B	B	B	B	B	B	B	B	B	B	B	B	B	B	B	B	B	B	B	B	B	B
5	7240840	UCE5-1519	TGATGTTCAAAGAGTGAAGGAGGTGGGTGCAGATCGTGCTGCAGCTGAATGGATTGTGAGATGTGGTGGAAGTATCAAGTTCAATCAGATCGCTGAGACGTTTGAGGATTATAATTGTTT[A/G]GTGAAAAGAACTGCACAATTGGATCCGAGACTTTCACAGGATAATGTCAC	B	B	B	B	B	B	B	B	B	B	B	B	B	B	B	B	B	B	B	B	H	B	B	B	B	B	B	B	B	B	B	B	B	B	B	B	B	B	B	B	B	B	B	B	B	B
5	7302280	CE5-162	AGAAATACACGCAATTCAAATTTTTTTTTGAATAAAGCATATTAGGCGTTTTTTTCAGTTCACGTAGGAAAATCGATATC[A/G]TGGCAAGACCTATCGTGTTGTGACCACAACATATCTCGCGCAGGAATTCA	B	B	B	B	B	B	B	B	B	B	B	B	B	B	B	B	B	B	B	B	H	B	B	B	B	B	B	B	B	B	B	B	B	B	B	B	B	B	B	B	B	B	B	B	B	B
5	7402620	UCE5-1534	GCCGGGAGGTATCTATGTGCCCAGCGAATTAGCATGTTTTAATTCAGGTT[A/G]TAGGAAGAGTATGTCTTTTGGGAAATCGTTTAAAAATAGGAAGACCCAAATGAATTGTTATTGACGAGCTAGATGATTTTATAAGGGAATTCTTCTTACTTTAGTCTCATTTCCCGTGCG	B	B	B	B	B	B	B	B	B	B	B	B	B	B	B	B	B	B	B	B	H	B	B	B	B	B	B	B	B	B	B	B	B	B	B	B	B	B	B	B	B	B	B	B	B	B
5	7482155	UCE5-1544	CAGGAAACGATATATAAAGTGAAGAGCTAAAATTGCAATGGATGGGCTAA[A/C]AATTCCAAGCATTTTGGAACTGACGATTCAGGAAGCACGATATTGTGTGTGGAAATATTGAATTTTCCAGGTTTACAACGAGAAAAAATGCTGACTGTAAAAAAGTCCTGAAAAAATTTG	B	B	B	B	B	B	B	B	B	B	B	B	B	B	B	B	B	B	B	B	H	B	B	B	B	B	B	B	B	B	B	B	B	B	B	B	B	B	B	B	B	B	B	B	B	B
5	7489835	CE5-164	GGAAAACCTGAAAAGACAAATTCAAAAGTTCTGCGATATGCTTAATATTA[A/G]TTTTTAAATATTAGTAACCATTTTAGGCCATTCACACTCCGATCATGTACCACAAATATCGGGACTTATGCCCTTCTGTT	B	B	B	B	B	B	B	B	B	B	B	B	B	B	B	B	B	B	B	B	H	B	B	B	B	B	B	B	B	B	B	B	B	B	B	B	B	B	B	B	B	B	B	B	B	B
5	7580667	CE5-165	TTTTCTAGAATAAAATATTGATTATTTTCAGATCCCGATCTCCCTTGCGAAGATGTTCGTGAGCCATTCCGAAACCTTCC[A/G]ATCAAATTCATCAACATTCCGATGGACTTCCGCATGGATTTTGCATCTCT	B	B	B	B	B	B	B	B	B	B	B	B	B	B	B	B	B	B	B	B	H	B	B	B	B	B	B	B	B	B	B	B	B	B	B	B	B	B	B	B	B	B	B	B	B	B
5	7601406	UCE5-1563	TGAAACTGCGATAGAAGGACTTGTTTTTGTTCACAACAAGCTAAGAAATG[A/C]TGCCTCTCAAGGCCTTTGGGCTCGCCACAATATCTCCAAATCGACTGACATGCAAAAATTGGTAAATTTATAAGCTTTATGATATATTTTCTCTTATCTACTAAATAATTCAGTTCTGGA	B	B	B	B	B	B	B	B	B	B	B	B	B	B	B	B	B	B	B	B	H	B	B	B	B	B	B	B	B	B	B	B	B	B	B	B	B	B	B	B	B	B	B	B	B	B
5	7758312	CE5-166	AATTGCAATTTTTAGTTGTTTCGTAGTTGAAAACCTGGTATTCGGTTTTGTTTAAGAAAAAGAAATCGAATAAAGTTGTC[A/C]AACAACCGGGTTACTGTACTTCTTAAAAGGCTCACACTTTACTACGCAGT	B	B	B	B	B	B	B	B	B	B	B	B	B	B	B	B	B	B	B	B	H	B	B	B	B	B	B	B	B	B	B	B	B	B	B	B	B	B	B	B	B	B	B	B	B	B
5	7759043	UCE5-1703	CAGAACAAACTAAAAAATGATAATACTTCTACAGTAAACTTGAAGCTTGA[A/G]GGAGAGAAGGAGAGCTTGAAGGAATTGAAGGAGCATACTCAAACTATTTCATTAAATTAATTTGGTGTGGCGAGACCCATTTACAAGGGATTCTCTTGCAAGTGGAAAAAATACACTGTA	B	B	B	B	B	B	B	B	B	B	B	B	B	B	B	B	B	B	B	B	H	B	B	B	B	B	B	B	B	B	B	B	B	B	B	B	B	B	B	B	B	B	B	B	B	B
5	7835289	CE5-167	AATCCGAAAAACTTTATAATTATACTAAAAGCAAAATCTTAAAATCTTTCAGATTCGACTCTGAAAAGTCTCAATGTGTA[A/T]CCTTCATGTATTCTGGATGTAATCCAAATGCAAATCACTTCACTAGTCAG	B	B	B	B	B	B	B	B	B	B	B	B	B	B	B	B	B	B	B	B	H	B	B	B	B	B	B	B	B	B	B	B	B	B	B	B	B	B	B	B	B	B	B	B	B	B
5	7972078	CE5-168	AGAGCCACATAATTGGTAGTTGGAAAATTGTATATGTTGTTGTGAACGTAACATTTAAATATATATTCAAGGGGGTACTA[A/G]GTCTACAAAGATTAAATGTTGATCTCAGAACTTCAACTTTTACGAGAGAG	B	B	B	B	B	B	B	B	B	B	B	B	B	B	B	B	B	B	B	B	H	B	B	B	B	B	B	B	B	B	B	B	B	B	B	B	B	B	B	B	B	B	B	B	B	B
5	8012257	UCE5-1719	TCAAAGCTTGAAAATGTTTTATCATATTTTTTCAGAAAGATGAGCCAAGG[A/G]TATGATAATTACGATGATATGTACGATCAAAACGGTGCATCACCGGCGCCGAGTCAAAACGAAAAACCCGGGAAAAGTGGGCCTGGTTTTGTTGGAATCAAGTTTTGCCCAGAATGGTAA	B	B	B	B	B	B	B	B	B	B	B	B	B	B	B	B	B	B	B	B	H	B	B	B	B	B	B	B	B	B	B	B	B	B	B	B	B	B	B	B	B	B	B	B	B	B
5	8156948	CE5-169	CTGTGCATCCATTTTCCTGTTTACTATTCTTAAATACAAATTGTGACAAA[A/G]ATTACGAAAACGCCACAAATTAATGTTCAAGGGAGAATGTTCTGATGCTCTTCCTCGCGAATATCAAGGTATCAAAATAA	B	B	B	B	B	B	B	B	B	B	B	B	B	B	B	B	B	B	B	B	H	B	B	B	B	B	B	B	B	B	B	B	B	B	B	B	B	B	B	B	B	B	B	B	B	B
5	8270382	CE5-170	ATTAGGTTTCTATGGTATTTAATCTTAAACGCATAAATTTTAGGAAGAAAGAACCATTTTAGTTCTTGAATACTTGTATT[A/G]CACTTTCAAATACCCATATTTCAAGCATAATAGGACTACTGAACTTTTTA	B	B	B	B	B	B	B	B	B	B	B	B	B	B	B	B	B	B	B	B	H	B	B	B	B	B	B	B	B	B	B	B	B	B	B	B	B	B	B	B	B	B	B	B	B	B
5	8270476	CE5-275	CCATATTTCAAGCATAATAGGACTACTGAACTTTTTATCGTACCGGGCATTCACACAGTCTCGCACAAAAGTCAACCTAA[A/T]TGATATTGTATTTCAAACAGTTGTTCGTTGAAAAACTAGTAGAATCAAGA	B	B	B	B	B	B	B	B	B	B	B	B	B	B	B	B	B	B	B	B	H	B	B	B	B	B	B	B	B	B	B	B	B	B	B	B	B	B	B	B	B	B	B	B	B	B
5	8362428	CE5-171	TTACTAATTGGCGTTTCCAGCCATTCACCCGGAAAAACCATTCAAAATAAATATTGCGGAGTCTATTCCAGATAGACTTC[A/G]TTTGTGCTCTTCTCGAAACAATTACTTTTCCGTTTAGAAAAGTGAGTTCA	B	B	B	B	B	B	B	B	B	B	B	B	B	B	B	B	B	B	B	B	H	B	B	B	B	B	B	B	B	B	B	B	B	B	B	B	B	B	B	B	B	B	B	B	B	B
5	8398682	UCE5-1724	TTTCAGGTTTCTTTAAACGTCCATATCTTCAATCAAAATCTTTGCTTCTTCGTAACTATCTTTCGACTGCAGAGCTTTTGTGAAGAAAATGATTGCTCCAAAGAATAGCATTATTGCTGA[A/G]AATTAATAAAAATTAAAACATGTTCTGTCCATCTCTGATACAAACCTGGA	B	B	B	B	B	B	B	B	B	B	B	B	B	B	B	B	B	B	B	B	H	B	B	B	B	B	B	B	B	B	B	B	B	B	B	B	B	B	B	B	B	B	B	B	B	B
5	8498661	UCE5-1726	TTTAGCATTCTCACCTTCCACTCTTCACTCTTGGATCATTTGGTGATAAC[A/G]GAATATTGAAACATGGATCCAAATTCTCACAAGTTCTATTACAAAAAGCTCCCGTAGCATAACTATGTCTCGAAAGAGCTGTCACTGTATGAGTAAGATCATGATCTACGAACTGTCCCC	B	B	B	B	B	B	B	B	B	B	B	B	B	B	B	B	B	B	B	B	H	B	B	B	B	B	B	B	B	B	B	B	B	B	B	B	B	B	B	B	B	B	B	B	B	B
5	8716204	UCE5-1734	ATCACATTTGAATTGAAATTTGATCAAATGGAGAATGTTAATTTTAATTAGCATGAAGAGCAAATAGTGTAAGACAGAATCCCTTCGCTAAGTAATCAAAATTCGACCTTTTCAGATCTA[A/C]TACTGCTCCTTTGAGATACCAGAACATCCTGTAAATGACATGTTTCCCGT	B	B	B	B	B	B	B	B	B	B	B	B	B	B	B	B	B	B	B	B	H	B	B	B	B	B	B	B	B	B	B	B	B	B	B	B	B	B	B	B	B	B	B	B	B	B
5	8717713	UCE5-1735	GAGATTATATGAAAGCAGCTCGTCAAGTTAAAGAACTCGAAGAATGTCGTCTCCTCCATAAAAAAGATTGCTCCGAGTTCAGTCGCCTCCTTGTTGATATGAATCCAGAACATACTTACA[A/C]CTTTTTGCTTGCATCTCTTCAAATGGGACTCATTGAGTTGAAGCACTGGT	B	B	B	B	B	B	B	B	B	B	B	B	B	B	B	B	B	B	B	B	H	B	B	B	B	B	B	B	B	B	B	B	B	B	B	B	B	B	B	B	B	B	B	B	B	B
5	8968582	CE5-172	AACGAAACAAAACTCGTCATGGCAATGTTCTTTTGCTATTTTCAAGTGGCGACAATTGTTATGGAAACTATTAGCTTAGA[A/G]TGGTCTGAAAATTAAAAACCAGGCCACACGAGGAAAATACTGAAAAATAC	B	B	B	B	B	B	B	B	B	B	B	B	B	B	B	B	B	B	B	B	H	B	B	B	B	B	B	B	B	B	B	B	B	B	B	B	B	B	B	B	B	B	B	B	B	B
5	9039059	CE5-173	ATTTCATTGCAATAACATGTTTAGCTGATAGTTTGCACAATTATGGACAAATTATTTTTACGGCTCATTTATTTTTTGAT[A/T]TTCAAACTTCTCATTTTGTGTGCACTCTGTTAAATATTCCAACATTAATT	B	B	B	B	B	B	B	B	B	B	B	B	B	B	B	B	B	B	B	B	H	B	B	B	B	B	B	B	B	B	B	B	B	B	B	B	B	B	B	B	B	B	B	B	B	B
5	9092610	CE5-174	TCGCTCTGATTTTACTCTCTCGTTTTCATATTATTTCCGTTTTTGCCCAAATCACACATCGATTCGATTGTTATGCGTGG[A/C]AAAAATGGTTTGTCTAACTGTCTGAATCGTTCACTTTCCGGGAATACTCT	B	B	B	B	B	B	B	B	B	B	B	B	B	B	B	B	B	B	B	B	H	B	B	B	B	B	B	B	B	B	B	B	B	B	B	B	B	B	B	B	B	B	B	B	B	B
5	9248445	UCE5-1742	TCAGATAACTACTCTTGTTACAATAATGTCTCTGGGCTATTCTATATATA[A/T]AAAGATGCAGTCAGTTAACGACATGGTAGCAGAAAAGACACGAGCACTTCAAAGGCAACTGTTCCATGCACTTGTACTTCAGGTAACCTTTGAAACTTTCAAGATGAGGAAGTTCTATGA	B	B	B	B	B	B	B	B	B	B	B	B	B	B	B	B	B	B	B	B	H	B	B	B	B	B	B	B	B	B	B	B	B	B	B	B	B	B	B	B	B	B	B	B	B	B
5	9287488	CE5-176	TCAGTTCCTATGGGTCTACGAGCCATAATATTGGCCACACTCGTGGTCAC[A/G]GTATACGGACAATGCCCAGCTCTATCAGGAGCATGTAGGTGTGCTCCATCAGTATATGAACCAGTGGCCATTATTTGTCA	B	B	B	B	B	B	B	B	B	B	B	B	B	B	B	B	B	B	B	B	H	B	B	B	B	B	B	B	B	B	B	B	B	B	B	B	B	B	B	B	B	B	B	B	B	B
5	9343133	UCE5-1746	GTTTAAAGATGAGGACAGGGATGATTTTTTGGGTCAGTGAAAGGCACCAGCTGGCATAAAATGAAAGGCCGATTGTCTACGAACTGAATTTGACATCCATCGGTGATCTGCAAACCGATG[A/G]TAAACCGGTTTCTTTACTTTTAAAATGATTGAAACACATAAATACCAATC	B	B	B	B	B	B	B	B	B	B	B	B	B	B	B	B	B	B	B	B	H	B	B	B	B	B	B	B	B	B	B	B	B	B	B	B	B	B	B	B	B	B	B	B	B	B
5	9379328	CE5-177	TGTTTTCTAATAAACTGTGTTTGGAGCTGGAAAATCAGCTCGTGAGATAA[A/G]AATATGAAATTTCAAATTTCAGTTACCGTATTTCCTCTATTAGTCTTGCACCCCTACGGATCAATCGAAAATTAGTCTTG	B	B	B	B	B	B	B	B	B	B	B	B	B	B	B	B	B	B	B	B	H	B	B	D	B	B	B	B	B	B	B	B	B	B	B	B	B	B	B	B	B	B	B	B	B	B
5	9482650	UCE5-1780	CGAAACGCTCCAAGCGTGATAAGAAAAACCAGAACTCGAAGAGACAGAAGAAGGCTCCAGCTGGTGGAGCTAAAGTAAACAATTTTGAGAGAATCCAAAGAAAACATAATAATTATTTTC[A/G]GCCGCCAACTCCTGCTTCTCAATCAGCTCCTGCCAAGGGTGGTGCCGGTG	B	B	B	B	B	B	B	B	B	B	B	B	B	B	B	B	B	B	B	B	H	B	B	B	B	B	B	B	B	B	B	B	B	B	B	B	B	B	B	B	B	B	B	B	B	B
5	9507548	CE5-15	TTAAAAAGATGCTCAAAACAAGGAAGTACTGGCCAAATTTCAACAATCAA[A/T]GTTCTCGTGACGATTTGACAGTAAAAAATGAGGTATTGTGAACATTTTCTAAATTATAGTTTTTTTCCAACCGAGAAGTT	B	B	B	B	B	B	B	B	B	B	B	B	B	B	B	B	B	B	B	B	H	B	B	B	B	B	B	B	B	B	B	B	B	B	B	B	B	B	B	B	B	B	B	B	B	B
5	9542056	CE5-179	TCTCGATCCTGTTCCAGCTGAAGAGTCATTGCTGCTAAGAAAGCCGGAATCGAATTTCGGTCGCCAATGTACCTGAAAAA[A/C]CATATTTTAAGAAGATGCCTCACAACAACGGGGAGTATTTATACTTCTAA	B	B	B	B	B	B	B	B	B	B	B	B	B	B	B	B	B	B	B	B	H	B	B	B	B	B	B	B	B	B	B	B	B	B	B	B	B	B	B	B	B	B	B	B	B	B
5	9593104	CE5-180	CTAGAATTCGAAAATACCACAAAACAAAAAAAGTTTGAGAACGACGAAAT[A/G]TTTAAACTTTAAAGCTGTGATTTTCCAACGTGTGCTTCATTCCTTATTTGAATTCGCTTTAAAAAAAGATCTGCAATACC	B	B	B	B	B	B	B	B	B	B	B	B	B	B	B	B	B	B	B	B	H	B	B	B	B	B	B	B	B	B	B	B	B	B	B	B	B	B	B	B	B	B	B	B	B	B
5	9674864	CE5-181	AAGTTCCAAGGATGAGTTGGAAACACGAATGCGTTTGCCAGAATATAAATATCTACCAATTTTTTAACACTTTGGTAATG[A/C]TTTGTATTTTTCAAGCGAGTGAGCCATATAAAAGTTCAAAGTTTCTTTAA	B	B	B	B	B	B	B	B	B	B	B	B	B	B	B	B	B	B	B	B	H	B	B	B	B	B	B	B	B	B	B	B	B	B	B	B	B	B	B	B	B	B	B	B	B	B
5	9792591	UCE5-1790	CATGATCCAGATCCCTGAAGACGTACCTGCTTACATTGAGCAGTGGGCATACGCTCTAGCTTCATAGCTTTTAGAAATTTTTTTTTTAAACACGGAACACATTTTTGTTATATTTTGTTC[A/G]AAGTGGCCTATTACTGCTTTACAAAATAATCTAAATACTTCCAGGGTTGG	B	B	B	B	B	B	B	B	B	B	B	B	B	B	B	B	B	B	B	B	H	B	B	B	B	B	B	B	B	B	B	B	B	B	B	B	B	B	B	B	B	B	B	B	B	B
5	9794173	UCE5-1791	GCGTGTGAAAATGACGTTGGCCTTTTCTAAAGCTTTTTTTCAAAGAATTG[A/G]CGTGGTGAATCTGACACTTTTCTCTCGAATGTGCACCGACAAGGACGGATTGGATAGCCGATTTATAAATGAAACCGCGCAAAAAAAAGTAGAAAAAAAGGGAAATTGCAGAATTGGAAT	B	B	B	B	B	B	B	B	B	B	B	B	B	B	B	B	B	B	B	B	H	B	B	B	B	B	B	B	B	B	B	B	B	B	B	B	B	B	B	B	B	B	B	B	B	B
5	9903844	CE5-184	ATCAACCAAAATACAAGCTACTAGGTTTGAATAGTAAATTCAAAAACAAGTAAAAACGATAGACGAAATTTTTTAAGTCA[A/G]GTGTCTGCGTAAATTGTCAGTTTTGACTATTTCTACAGAAGTCATATTTT	B	B	B	B	B	B	B	B	B	B	B	B	B	B	B	B	B	B	B	B	H	B	B	B	B	B	B	B	B	B	B	B	B	B	B	B	B	B	B	B	B	B	B	B	B	B
5	10124424	CE5-283	AATTTTCAAAGATTTAGTTAATCATCTTAAACGGAAATTCCGCAATATAT[A/G]ACAGTCTGACAGTTCGTTCGTATTTTGTGTAAAGTAAATTACAAAATAAGAACACACCTGAGTTTTTTGTATTCATTGAA	B	B	B	B	B	B	B	B	B	B	B	B	B	B	B	B	B	B	B	B	H	B	B	B	B	B	B	B	B	B	B	B	B	B	B	B	B	B	B	B	B	B	B	B	B	B
5	10240553	CE5-185	CCGAAACAACAAAGGATTCCAAAAAAAGATGCACCAACAGTTCAACCAAA[A/G]TCAATATGAGCCATCTTATTGCAGTATGGATCGAAATAAAAATTCCTCCACATTTTTGAAGGACTTGGTGCCAACAAGAC	B	B	B	B	B	B	B	B	B	B	B	B	B	B	B	B	B	B	B	B	H	B	B	B	B	B	B	B	B	B	B	B	B	B	B	B	B	B	B	B	B	B	B	B	B	B
5	10248667	UCE5-1809	AACAAAAAACCACAGACGAACACTCAGAAAACGATATTCTGAAGCAGCAGCGTTACTCATGATGTTGTTGCTGGGCAGTGTCTGAAAATGTTTTCGTGTTCTTGTTTCCGCTGAAATAGG[A/G]TCACCACCTCTTTTTTCTCTAAACTCCTATGTCTCTCTCTTCAAATTCTG	B	B	B	B	B	B	B	B	B	B	B	B	B	B	B	B	B	B	B	B	H	B	B	B	B	B	B	B	B	B	B	B	B	B	B	B	B	B	B	B	B	B	B	B	B	B
5	10356066	CE5-186	GGCCTAGAATATCCCTCATGCGGTTCTCGGCTTCCGTCTGTGTACTTCAC[A/G]CGGACAAGGTGTTTTCGAAATAATAAAGACAAAAAAATGTATTCCCGAAAGATTTTTTATGTCGTTTTTCCAGTTTTTTT	B	B	B	B	B	B	B	B	B	B	B	B	B	B	B	B	B	B	B	B	H	B	B	B	B	B	B	B	B	B	B	B	B	B	B	B	B	B	B	B	B	B	B	B	B	B
5	10367837	UCE5-1813	TAAGTTCAGTGAAGGTGAAAATTTTGGATGAAGCAGGAAATGATAGAACGCTTTGTGTTAGGTCAGAAGTATTAGGAATGTTTGACGCACTTAAACATTTCTTCGTTTCTCTCATTTTAG[A/G]ATACGGTTCAATGCAATCACCTGAGGTTTTACAACAAAACTTGTTATTCA	B	B	B	B	B	B	B	B	B	B	B	B	B	B	B	B	B	B	B	B	H	B	B	B	B	B	B	B	B	B	B	B	B	B	B	B	B	B	B	B	B	B	B	B	B	B
5	10444663	CE5-187	AGTGGTGTTTTTGGAGCAGCAAGTCCAGTTGGAGTAGTTGGTACAGAGCT[A/G]GTACTTGTAGTTCGCACAACACTTCGGGGTGTAGAACTGCTGACGGAAGTATTCGTAGCAATTGGAACAACTTTCTTCCA	B	B	B	B	B	B	B	B	B	B	B	B	B	B	B	B	B	B	B	B	H	B	B	B	B	B	B	B	B	B	B	B	B	B	B	B	B	B	B	B	B	B	B	B	B	B
5	10568530	CE5-188	ATTTTGCATCATTAATACAAAAAGAGCTCGGTGTGAAGCCAGAAGCTGGA[A/G]CGATGATTCAAGCCGAAGGAGAACTTTCTGCTGTCCTACTTGGATTGATGAGAATGCGAAAGTACTCATTTATTGCAGTT	B	B	B	B	B	B	B	B	B	B	B	B	B	B	B	B	B	B	B	B	H	B	B	B	B	B	B	B	B	B	B	B	B	B	B	B	B	B	B	B	B	B	B	B	B	B
5	10594213	UCE5-1830	TAAATTTTACAGATGATCTGTCCCTCAATCTCGTCGGTATTCTACTTTTC[A/C]CTGCCACTGCTCACAATCTAGTCTATCTCTATGCAATGCATGTTCATCTCAACTCTCGTGCTTATAAGAGAGCGAGCCGTCCTGTACAGCAACCAATCAAGGAAGTTTCACTTTCAAAAG	B	B	B	B	B	B	B	B	B	B	B	B	B	B	B	B	B	B	B	B	H	B	B	B	B	B	B	B	B	B	B	B	B	B	B	B	B	B	B	B	B	B	B	B	B	B
5	10695883	CE5-189	TAATATTTTATAGTTTGTAACTTCTAGACTTATTTCTGAATAGTAAAAGTTTTTGAAAGAATATTTTGTCTTTTTACAAA[A/G]TTAATTTTGTATTGTAAGACTGAATGAATGAAAGAGCTTCAGAAAAATAA	B	B	B	B	B	B	B	B	B	B	B	B	B	B	B	B	B	B	B	B	H	B	B	B	B	B	B	B	B	B	B	B	B	B	B	B	B	B	B	B	B	B	B	B	B	B
5	10720923	UCE5-1839	TGACTCGGAATGCGAGGAATTGTTATTGTTTTTTGGCTGGGCCACCATCA[C/G]TCTCCCTCTGTCTTTCCCGCACCCGTCTGTCAAGTCGTTTGCCCGGTAAGAAACCGGCGCCCTGAACGCATCCAGATATGAATGTAGAAATAATTATTTGGTTTGGAGTCTACTTGGAAC	B	B	B	B	B	B	B	B	B	B	B	B	B	B	B	B	B	B	B	B	H	B	B	B	B	B	B	B	B	B	B	B	B	B	B	B	B	B	B	B	B	B	B	B	B	B
5	10839515	UCE5-1841	GAAGCACGACAGAGACATTATAAACTAATTTGGACACCTACAAACGGCTA[A/T]ACAGATGTGAAATGGGCACAGGCGGACCAAACAAAAAGTGCGTGAAGCACTTTATGGAATGAAGTGTAGAGATGGGGGTCACTGCCTCAGGCAACTGAGCTCATGTTTCAAAATCTATTC	B	B	B	B	B	B	B	B	B	B	B	B	B	B	B	B	B	B	B	B	H	B	B	B	B	B	B	B	B	B	B	B	B	B	B	B	B	B	B	B	B	B	B	B	B	B
5	10846993	CE5-190	TGTATTAGGATTTGAGATCTCGCTTTACCTCGGCAATTTTCGACTTTTAT[A/C]TCAAAGTTTTCTTCATTAAATATTGTGCACACAAAACTTCCGGAACATTTGAAAGCGAAATTATATCATTAACTTTTACG	B	B	B	B	B	B	B	B	B	B	B	B	B	B	B	B	B	B	B	B	H	B	B	B	B	B	B	B	B	B	B	B	B	B	B	B	B	B	B	B	B	B	B	B	B	B
5	10943429	CE5-191	TTATATTTTCAATCGAGTTTAGATACATCGACACCTGTGGATTGTCAGAT[A/G]AAATCATTTTTACACAACCTTCAAAACTTTTTACTTATTCATTGTCCACCTACTCTTCTATTTTCGGAATGAGAATCAAA	B	B	B	B	B	B	B	B	B	B	B	B	B	B	B	B	B	B	B	B	H	B	B	B	B	B	B	B	B	B	B	B	B	B	B	B	B	B	B	B	B	B	B	B	B	B
5	11004148	CE5-20	GACAGCAGATTTTATTAAAATATATCCAGTTTGCAATTGTATATTTTCTG[A/G]ATAACCAACCAACTTTTACGTCTTTTGCGGGAACACATCAAGTGACGAATCTGAAATGCAAGAGGAATTTTCTATTGATC	B	B	B	B	B	B	B	B	B	B	B	B	B	B	B	B	B	B	B	B	H	B	B	B	B	B	B	B	B	B	B	B	B	B	B	B	B	B	B	B	B	B	B	B	B	B
5	11036032	UCE5-1858	ATTTTTATTTTACTCATTTTCATTGAAAATGGCTTCAAATTGAGAGCAGC[A/G]ATAAAACAAGGTCAATGCTCTGAAAGTACAATTAGTTCAAACTTCAAATTAATTTCAACTTCAAATAACTTATTTCCCATTTTTCCGAAGCTGTTTTCCGGGCGAGAGATGGGTGAGTTG	B	B	B	B	B	B	B	B	B	B	B	B	B	B	B	B	B	B	B	B	H	B	B	B	B	B	B	B	B	B	B	B	B	B	B	B	B	B	B	B	B	B	B	B	B	B
5	11114674	UCE5-1861	TAAATAAAAATGTATGAGTTATAAATTAATTCGCGAACTATTATAAAATT[A/C]CCGGTTCCTGTCGTTTTTTTCAATGTCTCCTGATGAGAGTGTTAAACTTACATATAGTTGGCTCCAGTCGGAACATCAGCAGTGAAACGACATCTCAATTTGATAGTGTCATTCACTACG	B	B	B	B	B	B	B	B	B	B	B	B	B	B	B	B	B	B	B	B	H	B	B	B	B	B	B	B	B	B	B	B	B	B	B	B	B	B	B	B	B	B	B	B	B	B
5	11132229	CE5-192	TCGTCTTTTTCTAAAAAAATAATTTTTTTTCTATTTTTGTGCTTTTCATAAGTTTTCTCTATTTACAAAAAGGTTAGCTG[A/G]AAATTTTTGAGGAGGGCGAGTTAAGAGGCGGGTGAGAAGTTCCGATGTCT	B	B	B	B	B	B	B	B	B	B	B	B	B	B	B	B	B	B	B	B	H	B	B	B	B	B	B	B	B	B	B	B	B	B	B	B	B	B	B	B	B	B	B	B	B	B
5	11198981	UCE5-1862	TCTCCATTACCAAAACTTCGTCCCTCTTCTCCTCACCACCTATTTTCACA[C/G]TCCTCCCTACAAATTTAGATTTCGGAAGATTACTATCAGAGTTTTAAGGCCACTGCCCTGCCCCGCGTTTCCTCATTTTTCTTCGCTTTGTCTCACTTTACCCCGATGTTTAGATGTATC	B	B	B	B	B	B	B	B	B	B	B	B	B	B	B	B	B	B	B	B	H	B	B	B	B	B	B	B	B	B	B	B	B	B	B	B	B	B	B	B	B	B	B	B	B	B
5	11220234	UCE5-1863	TGTTCATGCAGTTATTTAGAAAAATAACGTTGTTGTTTTTTGTTTAGAAAAATAACGTTGTTGGTACGTAATTTTCAGTGGTTTTATACTGGGTGGTGATGGAAAGATCAACCTAACACC[A/C]CACCAAAACCAAAAAGTAGACTGCGCCTAGGTAGGCATAAAGATATGCCT	B	B	B	B	B	B	B	B	B	B	B	B	B	B	B	B	B	B	B	B	H	B	B	B	B	B	B	B	B	B	B	B	B	B	B	B	B	B	B	B	B	B	B	B	B	B
5	11321911	CE5-194	GAAGTTGCAGGCACCCGAGCACAAATCGATTGAAGCTTTAGCGACAATTGTTATATTTACGTTAGAACGAACGGAAACTT[A/G]TAACCACACTGTTCTTTGTTTACTTATCACTAAAGTTGGCAGTAGGTTTC	B	B	B	B	B	B	B	B	B	B	B	B	B	B	B	B	B	B	B	B	H	B	B	B	B	B	B	B	B	B	B	B	B	B	B	B	B	B	B	B	B	B	B	B	B	B
5	11340459	UCE5-1869	ACTTTCATTCCGTTTCACCACCAAATCCCCGCAACATTAGCATTTTTCTATTCAAAAAAGTAGAAGAAATGATGAAAAAACAGCAAAAAAGGAAACGAAAAACACATGAAAGACCACCAC[A/G]AGAAAATTGGTTAGGAAGGCCTTGAAATACTCAAAAAGGTGTTTATTCTG	B	B	B	B	B	B	B	B	B	B	B	B	B	B	B	B	B	B	B	B	H	B	B	B	B	B	B	B	B	B	B	B	B	B	B	B	B	B	B	B	B	B	B	B	B	B
5	11402819	UCE5-1871	TGTGTTCATTTATACCGTTTTCAACCTTATTCTTATACGAAAAATCGAGGGGAATATGTAAATCGGTGGGGAATTTTTCATATAAAACTACAATATTTTTCATGTGTCATAACGCCAGAA[C/G]GAACATTTAAATGGAGACGTTATACATAGTTCAAAAAGTGAATAAAATCT	B	B	B	B	B	B	B	B	B	B	B	B	B	B	B	B	B	B	B	B	H	B	B	B	B	B	B	B	B	B	B	B	B	B	B	B	B	B	B	B	B	B	B	B	B	B
5	11411367	CE5-195	AACAAAAATTACATAATACTTTATTTTTCATCCACAAACAAAAAAAACCAGTTTAGGGATATGTTGATTATTTTTCTCAT[A/G]AAAATAAATTAACTTTACCCGTATCTTTAGAAAAAAAGAAAGTTAGACTG	B	B	B	B	B	B	B	B	B	B	B	B	B	B	B	B	B	B	B	B	H	B	B	B	B	B	B	B	B	B	B	B	B	B	B	B	B	B	B	B	B	B	B	B	B	B
5	11467135	CE5-8	ATGCAACCCATGTCATCAATGGTATTGTTTTTAGCATTGTTTTTGAAAAT[A/G]TATCATTATTTTTCTTTACAGAAGAAAGTACAAAGTTTATGCAAATTATTTTCAACGTGGTACCAGAACGAGTCGGCGAC	B	B	B	B	B	B	B	B	B	B	B	B	B	B	B	B	B	B	B	B	H	B	B	B	B	B	B	B	B	B	B	B	B	B	B	B	B	B	B	B	B	B	B	B	B	B
5	11476306	UCE5-1879	TGATAAGTCCACTTGGAAGCTCCTTGAAATGTTTGTCAGTACGACGGCAC[A/G]ATTTTGGTCTGTATGTGTAGCAGCAGATGTTATATACCGAACATTTCGAACAATTCCTGTGGTTCTGATTCTTCGCATATTTGGCTAGAATCTTCTTGGTCTTCATCCTCTTCATTATGA	B	B	B	B	B	B	B	B	B	B	B	B	B	B	B	B	B	B	B	B	H	B	B	B	B	B	B	B	B	B	B	B	B	B	B	B	B	B	B	B	B	B	B	B	B	B
5	11611799	UCE5-1882	CGCCAACAAATTGATAATGTTCTAGCAGACGTGAGTAGTGTATTTAAATCCGATAGAAATAGTTTGTTTTCAGGCTGAATGTGATGCTAACAGAGCTGCATATTCTCCACCACCACCAAT[A/G]TCTGAAGTTAGATACGGATCTGGTGTGAATCCTGCTTTGATGAGAGAAAC	B	B	B	B	B	B	B	B	B	B	B	B	B	B	B	B	B	B	B	B	H	B	B	B	B	B	B	B	B	B	B	B	B	B	B	B	B	B	B	B	B	B	B	B	B	B
5	11680770	CE5-196	GAAAAAAAGGACAAAACAGCCACGACGAAACGGAGGAAACAGAATTGAAA[A/G]TTTGTGAACTAAACTAGGACAGGACGACTTTGACACGCTTCATCACCTTTAGACCTAGTAGCATCGTCTTGCGTAATCGC	B	B	B	B	B	B	B	B	B	B	B	B	B	B	B	B	B	B	B	B	H	B	B	B	B	B	B	B	B	B	B	B	B	B	B	B	B	B	B	B	B	B	B	B	B	B
5	11779464	CE5-197	ATACATGAAAATGGCATGCGAATATTTATGTCAAAGATGTAAAAAGGGTC[A/G]GGTTGACGTGAACATCTAGATGAAGATTACGATAAATTTATCTATCGAGGAGGAGATTCAAACTGAGAATTCCAATGGGT	B	B	B	B	B	B	B	B	B	B	B	B	B	B	B	B	B	B	B	B	H	B	B	B	B	B	B	B	B	B	B	B	B	B	B	B	B	B	B	B	B	B	B	B	B	B
5	11791971	UCE5-1887	GGAGTCATACATTGGCTTGCAAATTTCCTAGAAAAGAATTTGAGGATAAC[A/G]GAACGTTTTTTGGAGACCACTTAAACTTCTGTCAATGATTTAATTATAGTTGAATAGAAACAAGAGGGAATAAGTTGTGAAATAAGAAGAAGTTGATTTTGGTAAAATGAAGGAAAATCT	B	B	B	B	B	B	B	B	B	B	B	B	B	B	B	B	B	B	B	B	H	B	B	B	B	B	B	B	B	B	B	B	B	B	B	B	B	B	B	B	B	B	B	B	B	B
5	11869685	UCE5-1890	CACTTGACAGGTTGTGATCTGTTGATTTGAACTGGTTTAGGGTAAGTTTAATTCAAAGACGACAAGGATTTAAAAGTTTCAAGATATTTAAAATTTTTAGATACTGTGCTTCCAAAAGTT[A/G]TCATTCTTTTCTAGTTATTGTTTTGTGCGCTTTTAATTTGCTTGAAAAGG	B	B	B	B	B	B	B	B	B	B	B	B	B	B	B	B	B	B	B	B	H	B	B	B	B	B	B	B	B	B	B	B	B	B	B	B	B	B	B	B	B	B	B	B	B	B
5	11878312	UCE5-1892	TGTGATGTTTTGTTTGACAAATTTTCAGGGAAAATTAGGATCTATTTTGA[A/G]AATGTTTTTCAACTATTTGAGTCAAAAATGGCGCCGAGAAAGTCAAGGTGAAATAATACGTGTTTTTTTATTTTTTAAATTTTGAGGTTTTCTGAAATATATTGGGAATTGTTACCTCTT	B	B	B	B	B	B	B	B	B	B	B	B	B	B	B	B	B	B	B	B	H	B	B	B	B	B	B	B	B	B	B	B	B	B	B	B	B	B	B	B	B	B	B	B	B	B
5	11980446	UCE5-1905	TATATTCCTAGGTAAAGTGTGCACAATATTAGTACCATTAAAATACGCTTGCCAATTTCTTCTATTCTTACTTTTTCTGGCATTACACCGTAATCGCGTTTAGATTACTACTCTTCTTAT[A/G]AAAAGGTTTTATGGCACGTTTTCAGATTCATTTAAACTGGTGTATACAAG	B	B	B	B	B	B	B	B	B	B	B	B	B	B	B	B	B	B	B	B	H	B	B	B	B	B	B	B	B	B	B	B	B	B	B	B	B	B	B	B	B	B	B	B	B	B
5	12010157	UCE5-1908	GATAGACTCTCCACAAACAACGAATCCGTGGTTACGAAGAATCATCACATTTCGATCACCCAAGTCACGGACGAGCAACGCACGTTCCGCTTCGTCGATCAGGATTCCCTGGAAAAAAGA[A/T]GAAATGTCAAGGGTAATTTTTGAATTTGAAAAAAAGTTGTTGGTGATTTA	B	B	B	B	B	B	B	B	B	B	B	B	B	B	B	B	B	B	B	B	H	B	B	B	B	B	B	B	B	B	B	B	B	B	B	B	B	B	B	B	B	B	B	B	B	B
5	12125452	CE5-198	AGATGATAAAACTTACATTTCCAAGATTGTGCATAGAACAAGTGCAACTTTTCTGTGTAATTTTGTGCAAATGGAATAAT[A/G]AACATGAAAAGCGATCCGAATATAACAAGAACACCTGATGACGTTGCTTC	B	B	B	B	B	B	B	B	B	B	B	B	B	B	B	B	B	B	B	B	H	B	B	B	B	B	B	B	B	B	B	B	B	B	B	B	B	B	B	B	B	B	B	B	B	B
5	12153737	CE5-18	ACTTTATTTAAAACCAAAGTTCGTGAGTTGAGCTGGTTGAAAGGTGGATG[A/G]GGCACCAGTGGGGAAACTAAATGAAATCAAGAAGACAGTGAAAAGTAACAATTACAATTATTCACGTTCTTTAATTCTCA	B	B	B	B	B	B	B	B	B	B	B	B	B	B	B	B	B	B	B	B	H	B	B	B	B	B	B	B	B	B	B	B	B	B	B	B	B	B	B	B	B	B	B	B	B	B
5	12220634	CE5-199	ATGAGACAATGCAAATAATAATAATAATACGTATGCAACAATGTTTGCACATACCTCTCTTTCAAGTCTTTTTTCGGACC[A/G]CACGAAATCTCTGTAAATTGATACTCTTCATCATGTCATAGTATAACTTT	B	B	B	B	B	B	B	B	B	B	B	B	B	B	B	B	B	B	B	B	H	B	B	B	B	B	B	B	B	H	B	B	B	B	B	B	B	B	B	B	B	B	B	B	B	B
5	12222711	UCE5-1932	GAAACGCGAAGACTTTGGTATCATGATTGCCCAACCAAGTATTCCTCTAATGAAAGCTAAATCTAAGTGAGTTCTTTTTTTTTAAATTTTATTCAATTACCTGTCTAAAAGTGAGTGCAA[A/G]TTTACGATTCTAGAACCATTTAAAATCTTCCAACTTCCGTCTGATCCTCC	B	B	B	B	B	B	B	B	B	B	B	B	B	B	B	B	B	B	B	B	H	B	B	B	B	B	B	B	B	B	B	B	B	B	B	B	B	B	B	B	B	B	B	B	B	B
5	12288256	UCE5-1939	ACACAAAGTTTAGTATTTAAGGAAATTACCAAAAACCTACAAGATCCGATCAACTTTCCCGGTGGAAAAACAGGGAAAGTTCCTCGAAGATACAGCTGTTTATGGAGTTTCGAGATTGCC[A/G]CATGAAGTTTTGTCATTTCTTTATATCGAGTGCTCAATACAAAAGTTCGA	B	B	B	B	B	B	B	B	B	B	B	B	B	B	B	B	B	B	B	B	H	B	B	B	B	B	B	B	B	B	B	B	B	B	B	B	B	B	B	B	B	B	B	B	B	B
5	12314130	CE5-200	ATACGGTGCCAGGTCTCAAAGCGAACAAATACTATATGTACAGTAAGAAATGTGTTTATGTACTGTTGTTCTTCGACCCC[A/G]ATTTTTTTCTGCAAATAGAAGAAAACGAGGGAATATAAACAACAAATTTT	B	B	B	B	B	B	B	B	B	B	B	B	B	B	B	B	B	B	B	B	H	B	B	B	B	B	B	B	B	B	B	B	B	B	B	B	B	B	B	B	B	B	B	B	B	B
5	12426773	UCE5-1966	ATTCAATTTCGGAAAGATTGAGATCAAGAAATTGGTTGACCACTTTTGCTATCCTTTTAAACCAGGATCTTTATATACTTCCTGTTAACGCTCCAAACAATGAGCGTGTGGCGTCATTTA[A/G]AATCTACAATACTGCTAGGGGTTCAACGTTATTACATTCGATATTTTCTA	B	B	B	B	B	B	B	B	B	B	B	B	B	B	B	B	B	B	B	B	H	B	B	B	B	B	B	B	B	H	B	B	B	B	B	B	B	B	B	B	B	B	B	B	B	B
5	12460814	UCE5-1973	CTAACTATTTTCTATGGCGCACTTACATTTCGCAATGCATATCTTTTTCCCTATCCCTATTCCTATCTGAAGTTTTCCTTCTCGAAGAACATCAAAACATCTGCATTGGTTATGTAGTGA[A/G]AGGAAAAAACACAAAGAACAGAGAGAAAAAGCTTTCCCGAAAAAAAACCT	B	B	B	B	B	B	B	B	B	B	B	B	B	B	B	B	B	B	B	B	H	B	B	B	B	B	B	B	B	H	B	B	B	B	B	B	B	B	B	B	B	B	B	B	B	B
5	12487094	CE5-201	ATCACAAATGTAAATAAACAGAATGTTTAACAAGATACTGTATCATCCTTAACTGTTCAATTACCCTTTTTTTCAAGTTT[A/C]TATTTTCCAATTCTCCTACTTTTCAACTTCCGTGCTTCTATAGATAAATA	B	B	B	B	B	B	B	B	B	B	B	B	B	B	B	B	B	B	B	B	H	B	B	B	B	B	B	B	B	H	B	B	B	B	B	B	B	B	B	B	B	B	B	B	B	B
5	12583131	CE5-202	AATGTAAATTAGTAAATAGTAATTAAAATTTAAAATCCGAATGAATGTTTTTGTCGACCTCCTAAATTTTTATAGGTGAA[A/C]ACTGAGTAATTGTTACTTTATGGCTGTAAATTAAAATAATGTCCAAAATT	B	B	B	B	B	B	B	B	B	B	B	B	B	B	B	B	B	B	B	B	H	B	B	B	B	B	B	B	B	H	B	B	B	B	B	B	B	B	B	B	B	B	B	B	B	B
5	12638412	UCE5-1983	TTGAAGTGTTTAACTGATAAAAAAGTTTTCCCGACATGAAAAGGTGTAAAGGTTGAATGGACGTCTAAAAGAACTTCCATATTTGAGCGAAGGTAAACATTTTATAATGAAAATGCAGTT[A/C]TCATGATGAGCAGAAATTATGGAACATTTTTTAGAAAAATAAACCAAAAA	B	B	B	B	B	B	B	B	B	B	B	B	B	B	B	B	B	B	B	B	H	B	B	B	B	B	B	B	B	B	B	B	B	B	B	B	B	B	B	B	B	B	B	B	B	B
5	12750712	UCE5-1992	AAATTCAAAAAGTCTCACTGCGTAGTATTTTGGGGTCATTCGTGGTTTTT[A/C]TGGATTTTTGTCATCAAAATGTTATAGCACTCATTAAATTGTGTGATTGAGAAATTTTTTTTTTTTCTAAATGTTCAATCTTTCACATAGAATCACCAGATTTTTCAAAGGTTGTTACAT	B	B	B	B	B	B	B	B	B	B	B	B	B	B	B	B	B	B	B	B	H	B	B	B	B	B	B	B	B	B	B	B	B	B	B	B	B	B	B	B	B	B	B	B	B	B
5	12835906	CE5-204	AAGAGATTACGAAGAAGAAGAAGACGACGTTCAACAATATCATACATCGCACATAGCATCTATAAAATCTTCACAAACAA[A/C]GTCATATAGATCATCGGTTGTTCAAGTATGTAATCACAAATTCAATTTTT	B	B	B	B	B	B	B	B	B	B	B	B	B	B	B	B	B	B	B	B	H	B	B	B	B	B	B	B	B	B	B	B	B	B	B	B	B	B	B	B	B	B	B	B	B	B
5	12935216	CE5-205	TTATACCCTTCTTAACTACACAATTTGACAACAAAACTGGTGATTAGTAT[A/G]AATTTTTAGAAAACTAAACTCTACATAAACACACGTGATTGAACTATAACAGACGACCTCTTTTTACCACTAATTCTCTC	B	B	B	B	B	B	B	B	B	B	B	B	B	B	B	B	B	B	B	B	H	B	B	B	B	B	B	B	B	B	B	B	B	B	B	B	B	B	B	B	B	B	B	N	B	B
5	12985385	UCE5-2003	ATGTTTCTTCGCAAAAAGTCACGTAATGGCGTTCATTGTTGCAATTTTGC[A/C]AGGGAAAAAACAATCATTTGTTTTTTTAATTTGAGAAAAGTTGTTTTAAAGATTCGGATATTTCTGAACAACATAAACAGATTCAAATGAATCTCTTTGCAAATTTTTAAAAACCGTTTT	B	B	B	B	B	B	B	B	B	B	B	B	B	B	B	B	B	B	B	B	H	B	B	B	B	B	B	B	B	B	B	B	B	B	B	B	B	B	B	B	B	B	B	B	B	B
5	13031355	CE5-206	ACTGGATCAGAAGTGTTGGCGACTATGGCAATCATTGGGTTCTCACACCG[A/G]TTGCAGCGTGGATATGGTACAATTGAATAAACAACTTGGGTTGTTCCTGTGACAATTGCTCGAACTCTTGGGAAACCTGT	B	B	B	B	B	B	B	B	B	B	B	B	B	B	B	B	B	B	B	B	H	B	B	B	B	B	B	B	B	B	B	B	B	B	B	B	B	B	B	B	B	B	B	B	B	B
5	13051193	CE5-28	AGGTTGTAAGCCGTTCTTTATCAAAATTCCATCAAATACACACCTATAAT[A/G]TATTGTTCCTAACTCTATACAACTTCAGCACATTCTATTCTGATTCCGTGGTCCATCAGCTAGCACCATTCATTGACTTT	B	B	B	B	B	B	B	B	B	B	B	B	B	B	B	B	B	B	B	B	H	B	B	B	B	B	B	B	B	B	B	B	B	B	B	B	B	B	B	B	B	B	B	B	B	B
5	13120429	CE5-207	ATGGGAAACGATTCGGCTTGATGGCTGCGTAAGTAAATCAGCAGAAAATATGATGGATGAATCACTCAAAATGTTTCAAA[A/G]TTTTATAATAAAGGACATTTTGAAATGTTTCAGAAAAAAGGGGGCTTTTC	B	B	B	B	B	B	B	B	B	B	B	B	B	B	B	B	B	B	B	B	H	B	B	B	B	B	B	B	B	H	B	B	B	B	B	B	B	B	B	B	B	B	B	B	B	B
5	13185945	UCE5-2013	TAGGATCCTAGTAAACTTCCATTTAACACCCATCATGCCTAGTTGGCATGAATAGTCATGAAAAATAGGCTGAAATCAAAGGTTGCCGAAATGGAGTTTGACCACAAAACTGGTTGAAGA[A/C]TGTGCGTACATGAACTGAAATATGATCAAATGAGTGTCAAATGGAAGTTT	B	B	B	B	B	B	B	B	B	B	B	B	B	B	B	B	B	B	B	B	H	B	B	B	B	B	B	B	B	B	B	B	B	B	B	B	B	B	B	B	B	B	B	B	B	B
5	13213887	CE5-208	GTATTAAAAAAAACGTTTTGGCTTTGGTTATTAGATAATATTTTTTGCAGCTCACGAGCTTGAGATAAATTACAAAAAAA[A/G]TTTATTGACCCTAGTTTTGGCATAGTTTCAAAAGTTCCGGGCTTTCATAA	B	B	B	B	B	B	B	B	B	B	B	B	B	B	B	B	B	B	B	B	H	B	B	B	B	B	B	B	B	B	B	B	B	B	B	B	B	B	B	B	B	B	B	B	B	B
5	13263762	UCE5-2018	TGGCTATTTTCCTTTTCCACTTTAAATAATTGAGAAAAGTAGTTTTTGCA[A/G]TTCAACGTTCTTGTTTAGAGAATGGACAATTTTTTATTAATTGAAAAAAATTATTGAATGAGTGGTGAATTTCTGCAAATTACAGATTAAATAGCGTTGATGGGTCTCGCTACATTATAT	B	B	B	B	B	B	B	B	B	B	B	B	B	B	B	B	B	B	B	B	H	B	B	B	B	B	B	B	B	H	B	B	B	B	B	B	B	B	B	B	B	B	B	B	B	B
5	13311318	CE5-272	GACCGTTGCTGACGAGGCTGTCAAGACAGAACAAAAAGAAGCTGAGGAGG[A/G]CAGTGTGGAAAAGGATGTTGAGAACTCCGACGAACAAAATCAGGAAGAAGAGGAGGTCGTCGAGAATGAGGCTACGGTGG	B	B	B	B	B	B	B	B	B	B	B	B	B	B	B	B	B	B	B	B	H	B	B	B	B	B	B	B	B	B	B	B	B	B	B	B	B	B	B	B	B	B	B	B	B	B
5	13370653	CE5-209	CCGCAGAAGTTGTTGTGGAGGCTGGAGATGTTTGATTGGCGCCGTTCTGAAAATTAATTCATTCAGAAAATGAAAAAAAT[C/G]AGTTTAAATAATAGATGTTAGGGGCATGCAACATATTTATTTGAATCCGA	B	B	B	B	B	B	B	B	B	B	B	B	B	B	B	B	B	B	B	B	H	B	B	B	B	B	B	B	B	H	B	B	B	B	B	B	B	B	B	B	B	B	B	N	B	B
5	13372433	UCE5-2023	AAATTTCGGCAGAAAAATCGTCAAAAAAATATGTTCTTTTTCTAATTTTTTTCAAAAAAAAAATTCTTTAAAAACTTTAGGAAATCTATTACAGAACAAACTTTTAGCTTGCAGTCTTAT[A/C]AGAAAAAGGGTGTCAAATTTTCATGTCCTGTATCAATATAAGAAAACTTG	B	B	B	B	B	B	B	B	B	B	B	B	B	B	B	B	B	B	B	B	H	B	B	B	B	B	B	B	B	H	B	B	B	B	B	B	B	B	B	B	B	B	B	B	B	B
5	13438077	UCE5-2027	TACTTTTGAATTTTGATAGAAAAAAGGCGAAGAAACTGCACTATGGACGCCTCAGACCGCGAGAAATTTGAATTTCCGTTTTCCGCAAACTATGAACATTCCTTTTAAAAAATATGCCAA[A/G]AAGGTTCGAAATCACGGGAAATGCAAAGAAAATCGCTTGCAAAATCCCAA	B	B	B	B	B	B	B	B	B	B	B	B	B	B	B	B	B	B	B	B	H	B	B	B	B	B	B	B	B	B	B	B	B	B	B	B	B	B	B	B	B	B	B	B	B	B
5	13540701	CE5-210	GTCTCAAAATAAAACAGCAGCTTCTCCTTAAATATCAAATTTCGCTTTTT[A/G]TTCACCACCCAATCATTTTCCTATGTTCCCACCAATACTTCGGTTCAAAATCCTCATTGCGTCATAGTTTATGTGCAAAA	B	B	B	B	B	B	B	B	B	B	B	B	B	B	B	B	B	B	B	B	H	B	B	B	B	B	B	B	B	H	B	B	B	B	B	B	B	B	B	B	B	B	B	B	B	B
5	13628652	CE5-211	GATGCTAGAAATGAAAAGAAATTCGAGGAAATCAAAAGAGCAAGAAAATAAGAATGACGAAGACGAAGATGATGACGTGA[A/C]CGCTGAAGACGTGACTGATCTGTTCAATGATAGAGGTGGAAGAAAGCGAA	B	B	B	B	B	B	B	B	B	B	B	B	B	B	B	B	B	B	B	B	H	B	B	B	B	B	B	B	B	H	B	B	B	B	B	B	B	B	B	B	B	B	B	B	B	B
5	13662278	UCE5-2033	ATCTTAGTATGGGACAGCTCCGATCACTTTGTCGTTTAATGAGCATCAACTCGCTAGGATCGCCTGAAATTCTTAGATTCCAGTTAAATATGAAGATTCGAGAACTCAAGGCCGATGACA[A/G]GCAGATTGCCGCAGAAGGAGGTGTTGATGCGCTGAGCTCCATCGACTTGC	B	B	B	B	B	B	B	B	B	B	B	B	B	B	B	B	B	B	B	B	H	B	B	B	B	B	B	B	B	H	B	B	B	B	B	B	B	B	B	B	B	B	B	N	B	B
5	13749324	UCE5-2038	TGAAATGGCCAATGCAAACGGAGAGCAGGGGACAAGTTATTTACCAAGTA[A/C]ATCTACAAGTTCTTCTATTCAATCAACTACTAAATCGGGATTGAAGAATACATTTGGTATTGCAAGTGGAATTAGTCTGTTGATTGCTTTATTTTTGAACTGTTGACTATAAAATCTTAA	B	B	B	B	B	B	B	B	B	B	B	B	B	B	B	B	B	B	B	B	H	B	B	B	B	B	B	B	B	H	B	B	B	B	B	B	B	B	B	B	B	B	B	B	B	B
5	13751805	UCE5-2039	GTGTTCATACTTGTATTTTACAATGATAATTTATCGGAAACTGGAACCTTGCTGCTGAATCAGGTGGAAATGTTCCAGTTCCACCCACAATCGGATTTTGCGGACATGTGAAATTGACGG[A/C]TTTGGAATATTTTGCAGAAAATAAAAGAAATAAAGCAAATGTCAAAACGT	B	B	B	B	B	B	B	B	B	B	B	B	B	B	B	B	B	B	B	B	H	B	B	B	B	B	B	B	B	H	B	B	B	B	B	B	B	B	B	B	B	B	B	B	B	B
5	13915827	UCE5-2042	GACCGCCAAAATTTCCATTCCACTGATGATGTGATGAAGCTTAATTTATC[A/T]GTTTAAATGACTGACTTCCGGGTTCAGAGAATAACATAGTTGAATCATTTGATTTCAATGGGGATTGTCTACGTCTGCTGCTAAATTTTGAAAAGCATGTGTTCAATTTGCAATTATATA	B	B	B	B	B	B	B	B	B	B	B	B	B	B	B	B	B	B	B	B	H	B	B	B	B	B	B	B	B	H	B	B	B	B	B	B	B	B	B	B	B	B	B	B	B	B
5	13947670	CE5-213	AATATGTAAGCTGCTAAAAATTTACGCGTGTAATCTATTTTCCAACTGTT[A/T]TTCTCCAAAGTTTATGGAATATGTGTAATTTACCGCATCGGTCAATACAAACCCCTGGAATATGTAAATTAGTTTGACCT	B	B	B	B	B	B	B	B	B	B	B	B	B	B	B	B	B	B	B	B	H	B	B	B	B	B	B	B	B	H	B	B	B	B	B	B	B	B	B	B	B	B	B	B	B	B
5	14140411	CE5-11	AAAAATACTCTTAATCTATTTTCTAAAAATAGTAGCGGCCTTTCTTGAGAAAAAAAACCCTTCAAACCGCTGAGTATACA[A/G]TGACCAAACTATATACGTACAAGTACCACTTCTCGAGCCGTGTTTCGTTT	B	B	B	B	B	B	B	B	B	B	B	B	B	B	B	B	B	B	B	B	H	B	B	B	B	B	B	B	B	H	B	B	B	B	B	B	B	B	B	B	B	B	B	B	B	B
5	14150454	CE5-214	TTTGCCTCCCAATATAAGTTTTCTCTAGCATTTTTAGCTAAGGTTTAGTT[A/C]CCATATGAAACTCCAATTTCACCTCGACGAGGCAATGCCTGCCTGCCTACCTTATATCTAAACATTAACTGTTGAAAATT	B	B	B	B	B	B	B	B	B	B	B	B	B	B	B	B	B	B	B	B	H	B	B	B	B	B	B	B	B	H	B	B	B	B	B	B	B	B	B	B	B	B	B	B	B	B
5	14322702	CE5-216	TGAGAGAAACGTTCCCTAAAACATGAAAAACTAGTGACGGTTGCGAAATA[A/G]TTTAAATTTTTTAAGATGTTCAGACAGTAAGTTTCAGATTAGAAAAGGCTCTTTTAGCTGAAATTCTGAGGTGGAATAAG	B	B	B	B	B	B	B	B	B	B	B	B	B	B	B	B	B	B	B	B	H	B	B	B	B	B	B	B	B	H	B	B	B	B	B	B	B	B	B	B	B	B	B	B	B	B
5	14355662	UCE5-2079	CCATTAGAGCTTGGACGAAGAGCGAAAGCCATCCTTGAAATCGGACGAGCAATTTGGCTGGAAAGTGTTGGATTCAAGACGAGAGTTGTAGAATACGTGCCGCCAGAAGTATCACCGGAA[A/C]ATTTATTGATTTTAGCTTTGAAATAAGATCACGCATTTAATAAAATGATT	B	B	B	B	B	B	B	B	B	B	B	B	B	B	B	B	B	B	B	B	H	B	B	B	B	B	B	B	B	H	B	B	B	B	B	B	B	B	B	B	B	B	B	B	B	B
5	14420671	CE5-217	AAGAAGTCTTCCTACGCTCGAATCATCAATGTTTCATCTCGTATTCATTT[C/G]AAATCCGAGAAAATTAATTTGGCTACTGTAGATGACAAGAAATCGTTTGGAATGATGAAATCGTACAGACAGAGCAAGTT	B	B	B	B	B	B	B	B	B	B	B	B	B	B	B	B	B	B	B	B	H	B	B	B	B	B	B	B	B	H	B	B	B	B	B	B	B	B	B	B	B	B	B	B	B	B
5	14422971	UCE5-2083	TAGAATACTGTTTGTCCTTCATCTGCAGATCTCGTTTGCATAGTAGAATATGATGCCTTTGAGTGACCGCACCTTAAAGTTGGAAATTAGTTTCAGTCTTTCTCAGTTTCAAAATCCCCG[A/G]AAATATTCTTACTTTGTGCAAATATGATCAACAACAGCATCCGCTGACTC	B	B	B	B	B	B	B	B	B	B	B	B	B	B	B	B	B	B	B	B	H	B	B	B	B	B	B	B	B	H	B	B	B	B	B	B	B	B	B	B	B	B	B	B	B	B
5	14500811	CE5-218	CATAAAAGAATAAGAATAGGAGTTCGAAATGGTTGGGTGGTAGTATTGGG[A/G]AGGGGGAGAGACAGAGTTTCGATTATAAATGCAATACAAAAAGGCGCGGAAAGATTGTCTATTCCTCTTCGTCTCATACG	B	B	B	B	B	B	B	B	B	B	B	B	B	B	B	H	B	B	B	B	H	B	B	H	B	H	B	B	B	H	B	B	B	B	B	B	B	B	B	B	B	B	H	H	H	H
5	14585480	CE5-219	AGATTCTTGGATCATTTCAAAATCGTTAAATGATTTTGTTAAAAAATAAATTGAAACGTTTTTAATCCGATAAACATCAC[A/G]ATTCCTAATAAAAACCAACGTGAAAAATTTAATAGGAAATTAGAAAGTTC	B	B	B	B	B	B	B	B	B	B	B	B	B	B	B	B	B	B	B	B	H	B	B	B	B	B	B	B	B	H	B	B	B	B	B	B	B	B	B	B	B	B	B	B	B	B
5	14642812	CE5-220	GGAGGTGCCGGAGCTTCAAAATCTGCTCGAGGTGGACGTGGTGGTGGTCG[A/G]GCTCGTGGAGGAAGAGGAAGCAAGAAATGATTATAGATGTCCAGTATTATTCTAACTATTACCGTAAACTTGCAATAAAC	B	B	B	B	B	B	B	B	B	B	B	B	B	B	B	B	B	B	B	B	H	B	B	B	B	B	B	B	B	H	B	B	B	B	B	B	B	B	B	B	B	B	B	B	B	B
5	14720477	UCE5-2087	TATTTTCAGAATTCTAATCGGCTTCTGACCGAATAGTTCTTAATCGTACCAAGAATCCTGATCCGCTTGTTGCCGCGAGCTCTCTGCGGGGCCGAGGTTAGGATTATCAGAGAAAAGAAG[A/G]GATTGATGTCACGACTCGTACATTCTATTCAATATCTATTCAGCTTGCGG	B	B	B	B	B	B	B	B	B	B	B	B	B	B	B	B	B	B	B	B	H	B	B	B	B	B	B	B	B	H	B	B	B	B	B	B	B	B	B	B	B	B	B	B	B	B
5	14804178	CE5-221	TAATACGGGAAAATAAAGTAAAAATTATCAGAATTTGATTTTTTCCGAAA[A/T]TCAAAAATTTGATGCTCCTGGTGGGAATAGCTCATTCAGACCAAAAATTTTAAAGTTTTAAACTACATTTTCATTATTTT	B	B	B	B	B	B	B	B	B	B	B	B	B	B	B	B	B	B	B	B	H	B	B	B	B	B	B	B	B	H	B	B	B	B	B	B	B	B	B	B	B	B	B	N	B	B
5	14856185	CE5-13	ACTGCCAATTGAACTCGCCGCAAAACTGGAACAAATGAATGTTAGCTGGATATTTTTGAGGTTTTCAAACTTACATCTCC[A/G]CATAATGTCACATTTTCAATAACCATTGTTTTCAAGTTCTGTGAGTAATA	B	B	B	B	B	B	B	B	B	B	B	B	B	B	B	B	B	B	B	B	H	B	B	B	B	B	B	B	B	H	B	B	B	B	B	B	B	B	B	B	B	B	B	B	B	B
5	14870915	UCE5-2093	TTCGCTTTTTAAATTTTTGTGAGAACCCAGTCAAATTATACATTTTCAAC[A/G]GATACATATTTCTTTTGAAAGTCTGCGAAGAAACTCCCTTATTTTCACTTTCCAGACTGTTCAAAATGCATTCCGCATAAAATGTTTGACAGAGGACAACGGATCATGGAAAACTGAAAT	B	B	B	B	B	B	B	B	B	B	B	B	B	B	B	B	B	B	B	B	H	B	B	B	B	B	B	B	B	H	B	B	B	B	B	B	B	B	B	B	B	B	B	B	B	B
5	14941788	UCE5-2103	GATAAAACGTATTGCTATTTTTCCTGAAAGTTCAGTTTGAAAAAGCGTTTAATTTGTTTGACTCTCTGTTGAATTTCCTATTTTATATATGCTTATTTTTTCTCGAATAAATAAGTATGG[A/C]GTCAAAAAATTCGTTTAAATCAAAAACCAATTTTTATCATCATGTCGACG	B	B	B	B	B	B	B	B	B	B	B	B	B	B	B	B	B	B	B	B	H	B	B	B	B	B	B	B	B	H	B	B	B	B	B	B	B	B	B	B	B	B	B	B	B	B
5	14992717	CE5-223	ACTAGACGACATCTTACCTGAAAATTAGAATGAAAAGTAAAAAATCAAAACGCAGATTTGAAGATACTCGGAAAATGGAA[A/G]CCATATATTTTTTCTGTGCATATATGCACAGAAAAAATAGAAAAATCGAG	B	B	B	B	B	B	B	B	B	B	B	B	B	B	B	B	B	B	B	B	H	B	B	B	B	B	B	B	B	H	B	B	B	B	B	B	B	B	B	B	B	B	B	B	B	B
5	15087802	CE5-224	ACGTGAGTCTTTGGGAACCATATAGAATTAGCTTTATGGGGCAATCTATACTATTTTTGGAGAAAGGAGATATTGTGATG[A/G]CAATGTGGGACAGAATGTAGACGGTGCGCGACTGAAAGTTGGCAGCGTGC	B	B	B	B	B	B	B	B	B	B	B	B	B	B	B	B	B	B	B	B	H	B	B	B	B	B	B	B	B	B	B	B	B	B	B	B	B	B	B	B	B	B	B	B	B	B
5	15182785	UCE5-2107	AATCTCTCACCTATCAATTGGTCCAAGCTTTCTCAAAACTTCGTCGACAA[A/C]TTCAGTTGGCAATTCAGAAAATGTTGCTGTATGCGATGAAGCCGGTTTCGATGAAGAAAATAGCTTTTTGATAGATTTCAGCTTTACCATTTTCCTTTACATTAAACTTTTTTGTGGAAA	B	B	B	B	B	B	B	B	B	B	B	B	B	B	B	B	B	B	B	B	H	B	B	B	B	B	B	B	B	B	B	B	B	B	B	B	B	B	B	B	B	B	B	B	B	B
5	15196511	UCE5-2118	AATGGAGGTTGTGGGTATGTTTGAAAAATAGAAAAAAGGGCGTGAAGTTTGAGCTTGCAGATACGTGAGAAAACCTGATTGGCTCAGAGCACGGAATGTTCAGCTGAGGCCGTTCTTGTC[A/G]ATTCCATTCACGATAGCGTATACGGTCGAGGTTGAGGTAAGCAAATTTTA	B	B	B	B	B	B	B	B	B	B	B	B	B	B	D	B	B	B	B	B	H	B	B	B	D	D	B	D	B	B	B	B	B	B	B	B	B	B	B	B	B	B	B	B	B	B
5	15329038	UCE5-2133	CCGTGGGAAATACCAAAAAAAGGAAATATATAGGGAAATACGTTTTGAAA[A/C]ATTTAAATACCAAATCCGGGATACCAATTTCAAATTTCTCATTGGAGTCTGGAAAACTTACCAATCCGTCCAATACACGTCTTCATAAATATGATCACCAAGAGTTTTCCCAATTATGAA	B	B	B	B	B	B	B	B	B	B	B	B	B	B	B	B	B	B	B	B	H	B	B	B	B	B	B	B	B	B	B	B	B	B	B	B	B	B	B	B	B	B	B	B	B	B
5	15349187	CE5-226	GATGAAATCTGATCAAATGAAACACGGAAACTTGATTATTTATATAGTCTGCCCAAATCACAAAATTGAGACACAGTCTC[A/C]AGCAGGATTCGCTTTCTAGTTTTTTTTCTGATTTTTTGATTTTATACAAT	B	B	B	B	B	B	B	B	B	B	B	B	B	B	B	B	B	B	B	B	H	B	B	B	B	B	B	B	B	B	B	B	B	B	B	B	B	B	B	B	B	B	B	B	B	B
5	15367674	CE5-10	AATTTGCAGATCTCGCAATTTAGCCGCATCTGTTTCCTTTGCAATTATGATTAATGCTACGAGTGCAACCATGAAGGGAG[A/C]AACGAAATACGTGTAGTAGATCAGACGAGAGATTTTGCGAGATATTCGGA	B	B	B	B	B	B	B	B	B	B	B	B	B	B	B	B	B	B	B	B	H	B	B	B	B	B	B	B	B	H	B	B	B	B	B	B	B	B	B	B	B	B	B	B	B	B
5	15418157	UCE5-2137	GTTGCAGGCACATTTTTCAAAACTCTCACCTGTACTTGCTCCCATGATCA[A/G]AGAGCTCAGAAGTATCAACAAAATCATGGCTAGTAGCACCAGAATCACCTAAAAAATTGAATTGTATTAAGTTTTTATAAATTTTATGGTATTTTTTAAAAACGATTCTATAAAACATTT	B	B	B	B	B	B	B	B	B	B	B	B	B	B	B	B	B	B	B	B	H	B	B	B	B	B	B	B	B	H	B	B	B	B	B	B	B	B	B	B	B	B	B	B	B	B
5	15426054	CE5-227	TACAACATTGAAAGAGATTCTGACTCATCGAGATTCTGACTCATCGCTTG[A/C]CAAAAATGTGTACTGTTTGTTGATACTAACGTGTTTTTTTCTGAATTAAATTTCTAAAAGAATAAGTTCGAAGAAAGAAA	B	B	B	B	B	B	B	B	B	B	B	B	B	B	B	B	B	B	B	B	H	B	B	B	B	B	B	B	B	H	B	B	B	B	B	B	B	B	B	B	B	B	B	B	B	B
5	15512110	CE5-228	GTTTAACTATTTTCTCCCAGTTTTTAGAATCCTCGAATACAATTCTCTTTTTCCTCAATTAATCGTCACTTTATCCTGAA[A/G]TTCTCATTTTTCTTCTGGCTTCAACTATATTTTAATTTTTCAGGTAATCC	B	B	B	B	B	B	B	B	B	B	B	B	B	B	B	B	B	B	B	B	H	B	B	B	B	B	B	B	B	B	B	B	B	B	B	B	B	B	B	B	B	B	B	B	B	B
5	15591056	CE5-229	TCAATATTTTTAGGCCTGTAACAAATTTCACGGTTTTGTGGGCGTGACCA[A/G]TTTACGTGCAATTTACCATATTTCCTCTATTAGTCTTGCATGCAAGACTAATTTTCAATTGATCCGTAAGAGTTCAAGAC	B	B	B	B	B	B	B	B	B	B	B	B	B	B	B	B	B	B	B	B	H	B	B	B	B	B	B	B	B	H	B	B	B	B	B	B	B	B	B	B	B	B	B	B	B	B
5	15790107	UCE5-2206	TTTTCACCAAAACTTTGCCTGAAACTTTTAAAAAACCGGAGAAATTTTGC[A/C]TTTCTTTTTTCATGGTATTCGGCTATGTTGGACGCAACAGCGTTTCACCGTATGTTTTAGTACCAAAATTCGGCGGCACTAAAAAAATAAGTTCCGAAATATTACCGATCCATGAAATGT	B	B	B	B	B	B	B	B	B	B	B	B	B	B	B	B	B	B	B	B	H	B	B	B	B	B	B	B	B	H	B	B	B	B	B	B	B	B	B	B	B	B	B	B	B	B
5	15800570	UCE5-2208	GAACGAAACTTATATTTGAAACCACTTTAAATCTGTCTCTTTGGCATCCAAGTTTACCGTTCACCCAATGAACCTTACTATTAGACCCGGTTGATGTTTAAAACCAGAAACAACTCCATC[A/G]TTCATTAGCACATTCTCAGAAAAATAGAAACGTGATCTTATTGTGATGAC	B	B	B	B	B	B	B	B	B	B	B	B	B	B	B	B	B	B	B	B	H	B	B	B	B	B	B	B	B	H	B	B	B	B	B	B	B	B	B	B	B	B	B	B	B	B
5	15884228	UCE5-2218	CTATTATAGCAAAGTACAATATTTGAAATCTAGTTGGCATCACTTTTCCTATCAAGAAAATGACTGGAACGAGAAAATAAAATTGAATTTCAACAGACAAAGACCATGTGTGTGCAAATA[A/T]ATCTCCAGTTCTCTCGTTCTAAAAATTCCTATTTTGGAAAAAAAATGTTA	B	B	B	B	B	B	B	B	B	B	B	B	B	B	B	B	B	B	B	B	H	B	B	B	B	B	B	B	B	B	B	B	B	B	B	B	B	B	B	B	B	B	B	B	B	B
5	15885487	UCE5-2222	TTTACAAAAAAAAAAAAGAATTTCGGTTTCATTAGAGAAGAGTCTCATCACAACAAAAAGAGACCCAGCAAAGCACAAAGCAAGTTTTATAAATTTCAAGACGGCGATTTTATCCGCCTA[A/G]ATCGAAATTTTCTTTGGTACAGAATACTTTTTGGAATACTTTAGCTGAAG	B	B	B	B	B	B	B	B	B	B	B	B	B	B	B	B	B	B	B	B	H	B	B	B	B	B	B	B	B	B	B	B	B	B	B	B	B	B	B	B	B	B	B	B	B	B
5	16021119	CE5-233	ACTTTTGTCCAGACTTTGACTATTTTCTCAGTCAAACTTTAACAATTTCC[A/G]ATAAAACTTTGGAAATTTTCAACCAAAGTTTGGACATTTCTGTCAAACTTTAAAATGTTTTATTTCAAGTATTGGCAATT	B	B	B	B	B	B	B	B	B	B	B	B	B	B	B	B	B	B	B	B	H	B	B	B	B	B	B	B	B	H	B	B	B	B	B	B	B	B	B	B	B	B	B	N	B	B
5	16055993	UCE5-2291	ATTCCTACACCTTGTTTCTAATCTGCTTATCACCATTTCGCTCAATTTTA[A/G]TATAGTACACCAATCTGTTTCCGAGGTCTAACTTTCTCTATTATTTTAGTTTATAATATTCTACAACCAATCTAAATTGAATTGTATCCTCCACTCTATCTTGTTGATTTAATATCGGTT	B	B	B	B	B	B	B	B	B	B	B	B	B	B	B	B	B	B	B	B	H	B	B	B	B	B	B	B	B	B	B	B	B	B	B	B	B	B	B	B	B	B	B	B	B	B
5	16120932	CE5-234	AATTTTGAGTTTTTTTTAAACTTAAATTTAAAAATAAAGTAACTAGACTCTGATCCACATTTAATTCAATGTATTCCACT[A/G]AAAATTGTCTTTTTTTCGTTCACAATTTCATACATACATTACTCAACAAT	B	B	B	B	B	B	B	B	B	B	B	B	B	B	B	B	B	B	B	B	H	B	B	B	B	B	B	B	B	B	B	B	B	B	B	B	B	B	B	B	B	B	B	B	B	B
5	16253776	UCE5-2331	TATCACTGAGGCCGTGTCTTTTGAGAACATTAATCCCACTTTGATAGTTTGTAAAAATTGACAGAATACAAGAATATTCTGAAGCAGTAAAAGTAAAATCCGCATTGTTGAATGAACAAA[A/G]AAAAATACAATAAAACATGCTGGAATCGTCGGGAGGCAATAAAGAAACCT	B	B	B	B	B	B	B	B	B	B	B	B	B	B	B	B	B	B	B	B	H	B	B	B	B	B	B	B	B	H	B	B	B	B	B	B	B	B	B	B	B	B	B	B	B	B
5	16275845	UCE5-2344	TCCCTGTTTTGTTGTGTGCCCTTCATATTATCGACATGCGTTATCCCCATTGGATAAATCTATGGATAAACCCAATGGTTTTAATAGTATAAATATCATCATTATTGTTCCTGCTACTCA[A/C]GATCCAGTTAATACTCGTGAAGTCGGTTCTCTCAAGCGCAATGTCGATTG	B	B	B	B	B	B	B	B	B	B	B	B	B	B	B	B	B	B	B	B	H	B	B	B	B	B	B	B	B	H	B	B	B	B	B	B	B	B	B	B	B	B	B	B	B	B
5	16385587	CE5-236	AGCTATGTGTGGCTGGCTGGCTGATTGAAAAATGTTTACTCGCTCGAATTTTCGGTTGCCAGCAGGTACAGCCAGCTAAC[A/G]AAACTATTTTGGGCGAGATTGAGAAAATTCCCTGAAATTCTCAATATTCA	B	B	B	B	B	B	B	B	B	B	B	B	B	B	B	B	B	B	B	B	H	B	B	B	B	B	B	B	B	N	B	B	B	B	B	B	B	B	B	B	B	B	B	B	B	B
5	16407592	UCE5-2369	AACACAAAAAAAAATAGCACAAGATTGAAATGGTACATAGTCGTTTCTTC[A/C]CCACACACACATTATTTCTTCCCTCCTCTCTTTCGGCGAACATCTGCAGTATGAGCTTCGGCTCTCGTTTTAAGACGATCGGCCGCACGAGTTCGTTTCAACGGTCTGGTAGCTGCGGTA	B	B	B	B	B	B	B	B	B	B	B	B	B	B	B	B	B	B	B	B	H	B	B	B	B	B	B	B	B	H	B	B	B	B	B	B	B	B	B	B	B	B	B	B	B	B
5	16442100	UCE5-2383	CGTAGGCCTCCACAATCGGAAGGGATTCAGGGGGTCTCCCGAGCCACGTATACACATATTCACAGTCAGCCTCAGGCTCATTTAAATCCGCCTCATAGTCGTTTTCAGGAAATGTTAATA[A/G]CTCGAAAACACAAGCAAATCGACTTAAATCCCCATCGCTCGTCCATTTAC	B	B	B	B	B	B	B	B	B	B	B	B	B	B	B	B	B	B	B	B	H	B	B	B	B	B	B	B	B	H	B	B	B	B	B	B	B	B	B	B	B	B	B	B	B	B
5	16502385	UCE5-2401	TAGTTTTGTAAAAGTTTGTAAAAGAGCATTTCTCGCTAGAACTTTGGCAG[A/G]TTTATTTTTCAAAATTCGTTCAGTTTCCGTTATGTTCTCATCTTAACTCTACGGTCTACGGTCTTTTTAATGGGAGAATGTTCGCGAAGAACCTCTATTCAGCACACGTGGCGTCAGAGT	B	B	B	B	B	B	B	B	B	B	B	B	B	B	B	B	B	B	B	B	H	B	B	B	B	B	B	B	B	H	B	B	B	B	B	B	B	B	B	B	B	B	B	N	B	B
5	16543031	CE5-237	AGATAAATCGACAATTTGAGTGATAAATACATGAAAATTCGGCGGAAATAATCTAAAATTGAGTATTTTAGTGAAAAAAT[A/G]CGCAAAAAAAATACACACATTTGTCCTCGAGGAGTACACGAGATGCACAA	B	B	B	B	B	B	B	B	B	B	B	B	B	B	B	B	B	B	B	B	H	B	B	B	B	B	B	B	B	B	B	B	B	B	B	B	B	B	B	B	B	B	B	B	B	B
5	16623881	UCE5-2435	AACCACTACTCGACCAAAATTTGAACTTTCAGCCATAAAAAAACAAAAACAGAAAACAATTAGGCTATTTTTCTCTAATTTTTTATATAACAAGACACCGATCAACATTAGGTAAAAAAG[A/G]CGAATGGAATGAGTTCGGAGAAGTCAAGAAACAAATATATATTATGGACA	B	B	B	B	B	B	B	B	B	B	B	B	B	B	B	B	B	B	B	B	H	B	B	B	B	B	B	B	B	N	B	B	B	B	B	B	B	B	B	B	B	B	B	B	B	B
5	16778354	UCE5-2460	ACAATTTTGTAGCTTGCTGAGCTTTCGTATCGGGCTTAGTGTCTGGGAAA[A/C]TATACATTTCAGCACATTTTCTAGTGAAAATTGTGCGTTTTTTTCCAATAAGGCATGTTTCAGAGCATTTCAAAGCTTCGAAAGTATCAAAATTTGAAGAATTATCAGATTTCCGTAGAG	B	B	B	B	B	B	B	B	B	B	B	B	B	B	B	B	B	B	B	B	H	B	B	B	B	B	B	B	B	H	B	B	B	B	B	B	B	B	B	B	B	B	B	B	B	B
5	16780131	UCE5-2463	ACGGGGGATAACCTTGATAACCATGCGATCGTCGTCAAGTGATAGCATTC[A/C]CATTACATCTACCAGTTGTACTCCGTCCTCACACGTAGGCGCCAGAAAGGTGTACAAAACAAAAAGTTGACTTTTTGGCAAAGTGCTAGGGTTCCGTTTGACTTTTTGAGCTTTTAAAGT	B	B	B	B	B	B	B	B	B	B	B	B	B	B	B	B	B	B	B	B	H	B	B	B	B	B	B	B	B	B	B	B	B	B	B	B	B	B	B	B	B	B	B	B	B	B
5	16837169	UCE5-2486	TCAGCACCGCAGCTTCCTCATTTTGATTTTTTTTCGAGAATTTCTGAGCTTTGTTCCGAAATATCATTAATCAGGCATAGATATCGAACAGAAAAAAGGGTTTCTTCAAGGAAAAAAGCT[A/G]ATAATTTCGAAATAGTTGTCCCTGATCAACATAGAAGATTGATGTCTAGA	B	B	B	B	B	B	B	B	B	B	B	B	B	B	B	B	B	B	B	B	H	B	B	B	B	B	B	B	B	B	B	B	B	B	B	B	B	B	B	B	B	B	B	B	B	B
5	16888387	CE5-240	AAATGTCAAGTTGACAATACTGTGGCTTCTCACAATGTGACCATCGACAA[C/G]AGCAGCCAAGACGATAATCATATTGATAATCGAAGGGTAGGAAATTTTTCTTTTTTCAGATTCTTTATACTTATTTTAAA	B	B	B	B	B	B	B	B	B	B	B	B	B	B	B	B	B	B	B	B	H	B	B	B	B	B	B	B	B	H	B	B	B	B	B	B	B	B	B	B	B	B	B	B	B	B
5	16899504	UCE5-2496	AAAAACATCCAGAGGTATATCGAGAAAAGTGCGCGAATTCATATTTATTGATAAAGGGAATATATGGTCAGAAACTATTGAGCAGTAGGATTTGGAAAAAGTTGCACGAAAAAAGGTTTG[A/G]AAAAGTTATCGGAAACACATGAAATCAAATACTAATTCAAGAGTTAGCAA	B	B	B	B	B	B	B	B	B	B	B	B	B	B	B	B	B	B	B	B	H	B	B	B	B	B	B	B	B	B	B	B	B	B	B	B	B	B	B	B	B	B	B	B	B	B
5	16900781	UCE5-2497	GATCCGATTATCTTGATAGCTTTTGAGTGTTACCGCAATTTTTTGGTGCC[A/G]TGTCACGGGTATTTGAAGTAATTAACACTGAGGAAGTATTGGTAAATAGTGAGCAATTGCATGTGATTGTCTGATCTTAGTGAAGTTTGTTTGCGCAATGACGTTACAAACTCAAACTTT	B	B	B	B	B	B	B	B	B	B	B	B	B	B	B	B	B	B	B	B	H	B	B	B	B	B	B	B	B	H	B	B	B	B	B	B	B	B	B	B	B	B	B	B	B	B
5	16977589	CE5-241	TTTTTTTGCTTTTATTCGTAAGTACCCAAACCTTTTTATACAATTATTAATTTTGTTCAGAAACAGGTTTTTACTTACAT[A/C]ATTTGTTATTTTTAGTTTATTCAGTTCACTATGCATAATTACTCAAGTCT	B	B	B	B	B	B	B	B	B	B	B	B	B	B	B	B	B	B	B	B	H	B	B	B	B	B	B	B	B	H	B	B	B	B	B	B	B	B	B	B	B	B	B	B	B	B
5	17012148	UCE5-2500	AATCTTCATTAATTTATTAATTAGAATAATCATATCATTATTATAAAAACAGGAGTAGTTATTATTTTTCACGAAGCTTTACCGCAGGCATACCCGGGAAACACTCTAGTGCATCTGAAA[A/G]TAAAACATACTCAATGAAAGATGGTGATAATCATAAGCTTACTGTTGATC	B	B	B	B	B	B	B	B	B	B	B	B	B	B	B	B	B	B	B	B	H	B	B	B	B	B	B	B	B	B	B	B	B	B	B	B	B	B	B	B	B	B	B	B	B	B
5	17071969	CE5-242	TCTATGTATAACCTACCGCTCTGCCAGCCATATTTTCTCGGTTTTCAGAAGTCTTACTAGATGTCAAATAGCATTTTTCT[A/G]TCAAATGATAATATTCTCACACAATCTTGAAAAAAGAAAAACCAGACTGG	B	B	B	B	B	B	B	B	B	B	B	B	B	B	B	B	B	B	B	B	H	B	B	B	B	B	B	B	B	B	B	B	B	B	B	B	B	B	B	B	B	B	B	B	B	B
5	17165537	CE5-243	CTTGCCTGCGTCACAAAAACGTTATTTCAACCTTTAACCAATTCACCTGC[A/G]CGCCAACATATTCCAGTATCTTTTTTCAACTTTAGTTTAAAATCGTATTGATATTGTTATGCATTTAAGTCTCGCTGATT	B	B	B	B	B	B	B	B	B	B	B	B	B	B	B	B	B	B	B	B	H	B	B	B	B	B	B	B	B	B	B	B	B	B	B	B	B	B	B	B	B	B	B	B	B	B
5	17205255	CE5-21	TGTGGGAACGATAAAATTTGGCAAGATGCGAATGGGTAATTTTTTGCGGTCAACAGTTTTATGTGATCACCTTTATTTTC[A/G]GAGTTCGTGGAAACACGTTGATAGCGAGCGTTGCCCCTCAGACTTGTCCC	B	B	B	B	B	B	B	B	B	B	B	B	B	B	B	B	B	B	B	B	H	B	B	B	B	B	B	B	B	B	B	B	B	B	B	B	B	B	B	B	B	B	B	B	B	B
5	17374541	CE5-244	AAGGCGAGGGCATGATCTTCCGCGTTTTCTATTTCAGTTTTGATAGGCGGAAGGATGGCTGATCGGGTGATTATTGGACT[A/G]CAGAATTATTAAGATTAGAGGGTTCCCGATGCGCCCGACATCTACCGGGT	B	B	B	B	B	B	B	B	B	B	B	B	B	B	H	H	B	B	B	B	H	B	B	B	H	H	B	H	B	H	B	B	B	B	B	B	B	B	B	B	B	B	B	B	B	B
5	17375138	CE5-5	TGCCAAAAAATATTATATAACCGTTTTCCAGGATCCAGAAGTTGGCAATG[A/C]AGATCAGAACCGTGTTCCAACAGAGTGAGTGATTTTTGATAACGGGAAAAGTTCCACAAGGCCTATTTTTAGGCCCATTT	B	B	B	B	B	B	B	B	B	B	B	B	B	B	B	B	B	B	B	B	H	B	B	B	B	B	B	B	B	H	B	B	B	B	B	B	B	B	B	B	B	B	B	B	B	B
5	17520493	CE5-245	ATAGCGCAACGGGCCGAAAGAAAACTATAATTTCCTGTTTGAATCTGGAAGGCTGGCTGGATGTTACAATCTTTTATTAT[A/G]AATAAAGAACAGATTAAACTCTCACGTAGGGGATAGTGTATATGTCGTGG	B	B	B	B	B	B	B	B	B	B	B	B	B	B	B	B	B	B	B	B	H	B	B	B	B	B	B	B	B	H	B	B	B	B	B	B	B	B	B	B	B	B	B	B	B	B
5	17520781	UCE5-2560	ACAGAAAATGAAGTGTGGGTGGCAAACAATTGTACGCTTTAAATAATCGG[A/G]ATTATGTATTATGTGCTCTTATCATCAGAGCGTGGAATTTTACATAACTTTTCAGAGAATGACGCGTTTAAATGACGTTGATACATTAAAATGATGTTGAAGTTACGAATTTTGAAAAAT	B	B	B	B	B	B	B	B	B	B	B	B	B	B	B	B	B	B	B	B	H	B	B	B	B	B	B	B	B	H	B	B	B	B	B	B	B	B	B	B	B	B	B	B	B	B
5	17589958	UCE5-2565	CGCAAGTATAGACGTAAGTTAGCACTGTTTCAGCAAAAAGTATGTTCTTTTGTTTTTTAGAGTACTCAAAGCTTCTTCATGATCCAGAATATTGGGTGCTTCTATCTTATACCAGGGAGA[A/C]TGAGCCAGTAGATTTCGGAAGTGGTACCTGTATTCCAGCCTACATTCATA	B	B	B	B	B	B	B	B	B	B	B	B	B	B	B	B	B	B	B	B	H	B	B	B	B	B	B	B	B	H	B	B	B	B	B	B	B	B	B	B	B	B	B	B	B	B
5	17697756	UCE5-2685	GAGCGGAAAACATCGATAATTTCGCCACAAACTGCTGAAAGTGGGAAGCA[A/G]GGAGTTTCAGAGCAACTTTTAGTCACAATTGTGATTTATGGGGTAAGCTTAAGGATTCTTTTCACTCGCTGAAACTGAAATTTTTCAGATCACAAGCTTGACATTTGAGTTTTTGAACAC	B	B	B	B	B	B	B	B	B	B	B	B	B	B	B	B	B	B	B	B	H	B	B	B	B	B	B	B	B	B	B	B	B	B	B	B	B	B	B	B	B	B	B	B	B	B
5	17704376	CE5-247	CATGTTGGGATTACGAACCGAGAAGACCACAAGACAACCATCCACCCATA[A/G]GATGTATAAGAGTAGAAGAATGATCTTCATATAATTTTTGAACATTTTGCTAGTACAGTGAAACTATCCACTTTGAGGGT	B	B	B	B	B	B	B	B	B	B	B	B	B	B	B	B	B	B	B	B	H	B	B	B	B	B	B	B	B	B	B	B	B	B	B	B	B	B	B	B	B	B	B	B	B	B
5	17795841	UCE5-2721	TTTTTATATTTTATATTTTTTGATTAGTTATCCAGACGGATTACGTTTAA[A/C]CCAATTTCAAAATGTGACACATGTTATTGACTTGATGTTTAACACAATTTGCTTATTGTCTCTTTTTCTTTTTTATATTGACACATATAGCGTATTGCTTTCGGAACAAGTGCCAAAAAT	B	B	B	B	B	B	B	B	B	B	B	B	B	B	B	B	B	B	B	B	H	B	B	B	B	B	B	B	B	H	B	B	B	B	B	B	B	B	B	B	B	B	B	B	B	B
5	17796313	CE5-248	GTTTGAAATTAGGATTATTAAGCTGAAAACTATAGTTTAACGAATTTTTATAACTATGTATGAAAAGATCATAAATTTCA[A/T]TGATTTTCATACTCCCACGCAAATAGGTTACCTTGTTTTGACTTTTTCGA	B	B	B	B	B	B	B	B	B	B	B	B	B	B	B	B	B	B	B	B	H	B	B	B	B	B	B	B	B	H	B	B	B	B	B	B	B	B	B	B	B	B	B	B	B	B
5	17914105	CE5-249	ATCATTTTTGCAGTTGGAAGTTTTTCGATACCCCTATCCGTTGAGGAGTT[A/G]CGAAAGTTCGAAGTTTTGGCGGCGAGACAGTGTGGGAGGGGGAGAGACGCAGTGTATCGCGCTGCGTACCTGCGTCTCCC	B	B	B	B	B	B	B	B	B	B	B	B	B	B	H	H	B	B	B	B	H	B	B	H	H	H	B	H	B	H	B	B	B	B	B	B	B	B	B	B	B	B	H	H	H	H
5	18007440	UCE5-2758	TGCTCCAAGACTTCCTGTGGCTCCTCCAGCAACTCCTCCAACTGAGGAAG[A/C]CAATGATGTCACAAGTTTAAGCACGGTTGCCAAAAGCTCAGTCACCAGTTTCAGCACAGCTTCCACTTGCACTTGATCAGTCTGAAACAGTCACTGTAATTTTTACCAAGATCCCGAAAA	B	B	B	B	B	B	B	B	B	B	B	B	B	B	B	B	B	B	B	B	H	B	B	B	B	B	B	B	B	B	B	B	B	B	B	B	B	B	B	B	B	B	B	B	B	B
5	18009750	UCE5-2760	TTGGCGTCATTTCTTTCAAACAAAGATTTACCATGACGTTTCCTAAGTTA[A/T]GTATCTTCTCACCTGCTCGAAATACATTTCAAATGATGTTTTTTTTTGGAAATGGTCCGTTTGCATTCTGTTTGCAGGAAAAAATTGAAAAGCGCGAGATTTAATTTGATTTATTACGAT	B	B	B	B	B	B	B	B	B	B	B	B	B	B	B	B	B	B	B	B	H	B	B	B	B	B	B	B	B	B	B	B	B	B	B	B	B	B	B	B	B	B	B	B	B	B
5	18120342	UCE5-2771	TCAACCAACAATTACATTGGATGCACTCATCGTGGAACTGGCCGCCTTGTTCGAGAATGCTGTGGTGCAAGAGCACAGGGAGAATCAGTTGAGATGCTGTACGCAAAATGAAGGTGAGTC[A/G]GTTGCCGATTATTTTCAGAGACTTGATGGATTGGAAAGACTAGCTAGCTC	B	B	B	B	B	B	B	B	B	B	B	B	B	B	B	B	B	B	B	B	H	B	B	D	B	B	B	B	B	B	B	B	B	B	B	B	B	B	B	B	B	B	B	B	B	B
5	18168654	UCE5-2776	ATCTTCAAAATGACATGGGAATTCTGGAAATGATGACGTCACCGGCTTCT[A/T]TGTGTTCATGGTGCTCTTTTTGAGATCAAAATTATTGATTTTTTGGGATTTCAATTTAACGATTTTTTTAACGAATAAATTTTCTTTGTAGTTTGTTTGTAGTTTATAGTTTGTAGCCTA	B	B	B	B	B	B	B	B	B	B	B	B	B	B	H	H	B	B	B	B	H	B	B	H	H	H	B	H	B	D	B	B	B	B	B	B	B	B	B	B	B	B	D	D	D	D
5	18262314	UCE5-2793	GTGCTGAAATACATAATAGCTGTGAGACCTTAGATAAAATCTAGATAAGAGTACCTCTTTTAAATAAACCAGATCCTCGACTGAAAAATCTTGTAATGTCACTGCTACTTTTGAAAATTT[C/G]CTCAATAGTTTGATGGGGATGGATAACAAAAATGATTCTGCTTTGAGCTC	H	H	H	H	B	B	B	B	B	H	H	H	H	B	B	B	H	H	H	H	H	H	H	B	B	B	H	B	H	B	H	H	H	H	H	H	H	H	H	H	H	H	B	B	B	B
5	18262699	CE5-251	ACGGGGATATCTCTTCAGACTCTATTAGCAAAGTGTCAATACTCTCCACCGTCTCCAGCACCATATTCAAGTCCTCACAA[A/G]AAACTGTCACATAATCCTCGTCGATTACTATCTTGTGAACGTCAAACTCG	B	B	B	B	B	B	B	B	B	B	B	B	B	B	B	B	B	B	B	B	H	B	B	B	B	B	B	B	B	B	B	B	B	B	B	B	B	B	B	B	B	B	B	B	B	B
5	18278601	UCE5-2796	ATAAGAAAACTGGTCAATTATCAGCCTGAAATTTGGGAAGTTTTGGGAAA[A/G]ATGAAAAAAAAATCAACTTACCAAAACCAAATCGATTAAAGTTTTCTGATCGACTATAAAAAGCTCGGAATCCCATTCCTCATCTTCATGATGCTCACAGTATTCGATCACTTTTTCGAA	H	H	H	H	B	B	B	B	B	H	H	H	H	B	B	B	H	H	H	H	H	H	H	H	B	B	H	B	H	H	H	H	H	H	H	H	H	H	H	H	H	H	H	H	H	H
5	18354545	UCE5-2802	AACTACTATACAATGATAAATACAATCAGCGAGCAGTCCTCAAATCTGTA[A/G]AGTTTTGAACAAAAACTGTCAAGTTTAATAGTGACCGTCAAGTCTGTAGTTTGTAGTTTGTAGTTTGTAGTTTGTAGTTTGTAGCTTGTAGTTTGTAGTATGCAGTATGTAGTATGTAGT	B	B	B	B	B	B	B	B	B	B	B	B	B	B	B	B	B	B	B	B	H	B	B	B	B	B	B	B	B	B	B	B	B	B	B	B	B	B	B	B	B	B	B	B	B	B
5	18392644	CE5-9	GAGGGTATCCCTTGAATGTTCTGAACAGAGTCCTTATCCAGGTTCCTCATCTTTTGAATCACTTGAATCACTTTTTGAAA[A/G]TGCTCAGAGTCCTGTTTCAACTGTTGAAGACATTTGATTACTGATAATTC	B	B	B	B	B	B	B	B	B	B	B	B	B	B	B	B	B	B	B	B	H	B	B	B	B	B	B	B	B	B	B	B	B	B	B	B	B	B	B	B	B	B	B	B	B	B
5	18498888	UCE5-2837	TCTCGATCAAAATTTTGTGTAGATTTCAAATTTTGCAATTTCAAGTGTCC[A/C]ATGATGTCCCATGTGCATGCTTTACGGGCAATTTTTGGTTAGAAAAAAACACAAATACAACAATTTTTGTTTAACTTACCGTTTTGAAACTTCTCATTGCAAATAAATTAGCCATCATCG	B	B	B	B	B	B	B	B	B	B	B	B	B	B	B	B	B	B	B	B	H	B	B	B	B	B	B	B	B	B	B	B	B	B	B	B	B	B	B	B	B	B	B	B	B	B
5	18554914	CE5-285	GAGCACCACGAATTTAGGTCAAGGTAAGTGTAGAAATTTTGCAGTAATAA[A/G]AAAAACCTAAAAGTGAAAACGCAGTTCCAGAAAATCTAGAAATTCAGGCCTGAAACGGCCTGAAACGGCCCGAATCGGTC	H	H	H	H	B	B	B	B	B	H	H	H	H	B	B	B	H	H	H	H	H	H	H	B	B	B	H	B	H	H	H	H	H	H	H	H	H	H	H	H	H	H	B	B	B	B
5	18637634	UCE5-2847	TTTCCCCCGATTTTCGGTGTCCAAACTGCCAAAACCACATCACTATTGCCAAATTCGACAAAAAATGAAAACTTTGAGAGATAGGAACTAAATTCCCGACAAGAATCACAACCCAGAAAA[A/C]CCCAGAAAACAGTAGTTAGCTGACGGCGTCAAGGTCAAACGGCCGTTTCC	H	H	H	H	B	B	B	B	B	H	H	H	H	B	B	B	H	H	H	H	H	H	H	B	B	B	H	B	H	H	H	H	H	H	H	H	H	H	H	H	H	H	B	B	B	B
5	18657948	CE5-252	TGCAACCTGAGACCATCAGGAACGGCTTACGGTAAGCTTGAGCGGCTTGATGATTTTTAAGACAGCCTAAGTCCACCTTA[A/G]ACAACATGACCTAAAAAGGTACAAGGCGGGCTAAACCGGCTTAGAACACT	B	B	B	B	B	B	B	B	B	B	B	B	B	B	B	B	B	B	B	B	H	B	B	B	B	B	B	B	B	B	B	B	B	B	B	B	B	B	B	B	B	B	B	B	B	B
5	18757388	CE5-253	TGTAGTTATGACAGTGGTGGTCAGTCTATAATTGTCAAAGAGTCGTGGCA[A/G]CTACGTGGCAATTAAGGTAAATTTGTTAGACGTGTAAAAACGTGATATTTCAAAACTTTCATGCAAAAAAAATATATCTG	D	D	D	D	B	B	B	B	B	D	D	D	D	B	B	B	D	D	D	D	H	D	D	B	B	B	D	B	D	D	D	D	D	D	D	D	D	D	D	D	D	D	B	B	B	B
5	18824515	CE5-254	TTACGATTGAGCATTGAACAGGAGGTGGAATATCTGTTAGGCTTTGTTAT[A/G]AAACTAGAAAATTGAAAATGAATTGAGAAAATTTAGGAAATTTGGGAAAATTTTTTTCAAAAAATTCGAAAAAAAATGTT	H	H	H	H	B	B	B	B	B	H	H	H	H	B	B	B	H	H	H	H	H	H	H	B	B	B	H	B	H	H	H	H	H	H	H	H	H	H	H	H	H	H	B	B	B	B
5	18921048	CE5-19	ATCGATTTTTCTCAAATTGGGGCAAATATAGGCAATATGGGTGTCAAATCAACGGAAATTAGGTGAAAATTTCAAATTAA[A/G]CGCTAACAAGTGGCCAAAGTCACAGTTTTTCAAGTTTTGAAATTTTGGAA	N	N	N	N	B	B	B	B	B	N	N	N	N	B	B	B	N	N	N	N	H	N	N	B	B	B	N	B	N	N	N	N	N	N	N	N	N	N	N	N	N	N	B	B	B	B
5	18924167	CE5-43	TACTGGTACCTATCAGTCTACGGAATTGCCACAATGGAAACCGACCTAAC[A/G]ATTCAAAAAATGGCCGATCAAAACGCCCGTATCGTGAAATTCAAAAGAGATGCCGATATAATTTTAAAAGAAATGCAATC	H	H	H	H	B	B	B	B	B	H	H	H	H	B	B	B	H	H	H	H	H	H	H	B	B	B	H	B	H	H	H	H	H	H	H	H	H	H	H	H	H	H	B	B	B	B
5	19131316	CE5-286	CTTTTCGAATGCAAACCCCCGTGTAGTAGAAAATGCGCTCCAATGAGAATTTTCAAATAATCAAAAATATAGGAGTTTGC[A/C]TTGGAGCGCATTTTCTACCCGAGAAAAATGCTGGATCAAAAAGTTGCAAA	B	B	B	B	B	B	B	B	B	B	B	B	B	B	B	B	B	B	B	B	H	B	B	B	B	B	B	B	B	B	B	B	B	B	B	B	B	B	B	B	B	B	B	B	B	B
5	19135273	UCE5-2890	CCGAATACCAGTTCACTTTTTTTCTGTCTTGAACAATCGTCTTCCGGGTG[A/G]CTTTTCAATGTCTGCGTCTCTCAATTTCCCATACTATTTTGTCGGAAATGTACAGGGCCGTCCGTTTTTTATATTCTTGGGGAATATGAATATGTTATTATTATTATTATTATTCTGGGG	H	H	H	H	B	B	B	B	B	H	H	H	H	B	B	B	H	H	H	H	H	H	H	B	B	B	H	B	H	H	H	H	H	H	H	H	H	H	H	H	H	H	B	B	B	B
5	19210912	UCE5-2896	GGGCAGTGCGTTGCGGTCGCGTCGCGGTCGGGCTATTTATATTAACTTTAATATGTGAAGCATTGCATTGCAAAACTAGAGTTTGAATTTCAGGCCTGGACGATCATTTTGAACAAAGTT[A/T]TGGAGGTTTGAAAATTAGGTGGTGCGTCGCGGTCGCGTCGCGGATGGGAG	B	B	B	B	B	B	B	B	B	B	B	B	B	B	B	B	B	B	B	B	H	B	B	B	B	B	B	B	B	B	B	B	B	B	B	B	B	B	B	B	B	B	B	B	B	B
5	19231552	UCE5-2902	TCAACGTTCGAGTGGTAGGGGTTGCCTGGAATAGAGATTGAATAGAGATT[A/G]GAATAGAAAAATCCAACGCCTAGGCCTAAGCCTAAGCCTAAGCCTAATCCTAAGCCTATACCAGAGCCTAAGCTTAATCCAAAGTCTAAACCGAAGCCTAAGCCTAGGCCTAAGCCTAAA	H	H	H	H	B	B	B	B	B	H	H	H	H	B	B	B	H	H	H	H	H	H	H	B	B	B	H	B	H	H	H	H	H	H	H	H	H	H	H	H	H	H	B	B	B	B
5	19391069	UCE5-3001	AAATGTGTGTATTGTTTCTCTGTGAAATTTTTTCAATTAAAAATTATTTGAAAAAAAAGTGAGGGAAAACTGCAATTTTGAACACAGAAAAACACCGACAAACGACAAGGAAGCTGGGAA[A/C]AAAAATAGAGAATCAGAAATCGAAAAGTTGGTCTTGAAAAAAATTTTTAA	D	D	D	D	B	B	B	B	B	D	D	D	D	B	B	B	D	D	D	D	H	D	D	B	B	B	D	B	D	D	D	D	D	D	D	D	D	D	D	D	D	D	B	B	B	B
5	19515184	CE5-257	CACGGAACGGGCTTGTTGGTGGAGGCGTCAAGCATCGGCGAACCGGTGGG[A/G]CACACGTTTACGTACACTGGAATGTGTTGGGGTTTGGGTGCGGGTGGGATGGAAATGGTAATAGCTTCGAGGAAAAGTTT	B	B	B	B	B	B	B	B	B	B	B	B	B	B	B	B	B	B	B	B	H	B	B	B	B	B	B	B	B	B	B	B	B	B	B	B	B	B	B	B	B	B	B	B	B	B
5	19515358	UCE5-3010	ATTCGGCTCGAACTCGTGCGGTGCCGATCACTGGTGCCATTTGGGTCTGGTGCCCGACGAGTACCAATGCTGTCCAGGATCACCGACGAATCCCGGAGCGTGTCAAGGTCTTCCAGAGTC[A/G]GAAGGAGTGACCGGTGCACCGGCTCCACCGACTTCCAGATGGTACTACGA	B	B	B	B	B	B	B	B	B	B	B	B	B	B	B	B	B	B	B	B	H	B	B	B	B	B	B	B	B	B	B	B	B	B	B	B	B	B	B	B	B	B	B	B	B	B
5	19596260	UCE5-3033	CCGACATATTACTCAAATATTCTCCCCCTCCGCGAAGATCTCAAAGAACACGAGAAGGGGTGTCTGGGGAATATTTTCGGGTGGATTTTATTGACAAGGGGTTCCGAAAAATGCTACAAA[A/G]TTTGTATGTTGAGAGAATAAAAAAATTGAACACGAAAATAAAAACAAAAT	H	H	H	H	B	B	B	B	B	H	H	H	H	B	B	B	H	H	H	H	H	H	H	B	B	B	H	B	H	H	H	H	H	H	H	H	H	N	H	H	H	H	B	B	B	B
5	19608892	CE5-258	TTGATAGTCTATTGGATTTTCGAGAAGAAAAACTGTATGGTGACATCACTCGGCGGCGGGTATAAAAGCAGCTTTGTCTC[A/C]GCGATTCTGACCAGTCAGAAATGGCTTTGTTTCGTTGCTTTTTGTGAATT	H	H	H	H	B	B	B	B	B	H	H	H	H	B	B	B	H	H	H	H	H	H	H	B	B	B	H	B	H	H	H	H	H	H	H	H	H	H	H	H	H	H	B	B	B	B
5	19671493	CE5-259	TGTTGAGCCGTTTTCCCGTTGCTTTTTGCATCTAAAAATTGTAAAATTTCCAGATTTTCCTTAGCTTTTCTTATTTTCTC[C/G]GCAGAAATTCTTCTCGCAATTTTGTGCAGCTGACCAGCAGCCTCCACGGG	D	D	D	D	B	B	B	B	B	D	D	D	D	B	B	B	D	D	D	D	H	D	D	D	B	B	D	B	D	D	D	D	D	D	D	D	D	D	D	D	D	D	D	D	D	D
5	19710742	UCE5-3044	ATAACGGTCGCCAAAATTTTTAGATTGCCAACTATGTAAGAATATGACGA[A/G]TGAGTTTGTAAAAGAACCGTATGTGTGGATCGAACTGACGTAGGTATCTCTTTTTCTTGTTCTACAAATTTTAGAAAGCTTCAGGAACTCTGTGATTGATGGGTGTAACGCGGTGTCTCA	H	H	H	H	B	B	B	B	B	H	H	H	H	B	B	B	H	H	H	H	H	H	H	H	B	B	H	B	H	H	H	H	H	H	H	H	H	H	H	H	H	H	H	H	H	H
5	19774547	UCE5-3087	CAATCAATTTTTTCAGTAAAAATGTTAAATAAAAAAGGTATTTAATCGAACAATTCATCATAAAACTTATTAATACAATAATTTCAACAACGAGTGCTCATTTTCATATTAGAAAAAACA[A/G]TAACGAAGGAAATTTAACAGGAGTTTTCAAAGCTTTGTGATTTTGACGTA	H	B	B	B	B	B	B	B	B	B	B	B	B	B	B	B	B	B	B	B	H	B	B	H	B	B	B	B	B	B	B	B	B	B	B	B	B	B	B	B	B	B	H	H	H	H
5	19893002	UCE5-3094	GAAGAAGAGAGCACTGCTCCTCAACATTTTATATACACATCAGAAACGTC[A/G]TTTCTAGTTTTGGACAATTTATAAACTAAACAATTTTTCGAGTTTTACTTGATTTCTGGTAAATGTAATCAATAAGTTTATTTTTTGACGCTGCTAAGCCTAATTTTGAGCCCCTTCAAC	H	H	H	H	B	B	B	B	B	H	H	H	H	B	B	B	H	H	H	H	H	H	H	H	B	B	H	B	H	H	H	H	H	H	H	H	H	H	H	H	H	H	H	H	H	H
5	19933932	UCE5-3097	GACAAAGCCAATCTTCTAGCTTCCTACTTTGAATCACAATATACAAATCAAAGAATCACTAATCTTGCTTTACCTGACGATTTTACATCTGATCAACCAATCCCATGAGTTACAGACGAA[A/G]AAGTGTTAAAAGTTATCATGTCCTCTAAAAAGTCGTGCTCTATTACGAGC	D	B	B	B	B	B	B	B	B	B	B	B	B	B	B	B	B	B	B	B	H	B	B	D	B	B	B	B	B	B	B	B	B	B	B	B	B	B	B	B	B	B	D	D	D	D
5	20112786	CE5-263	AAAACACCAAAAAAAAATTGTTCAAAAACAACGATTTTAACAGATTTTGAAAAATGTCCCCACACTGGTTGGGACATTGG[A/G]GACACCTGGCAATGTTTTCACTATCAAATTCGGATTCTCCATAAAATTTC	H	H	H	H	B	B	B	B	B	H	H	H	H	B	B	B	H	H	H	H	H	H	H	H	B	B	H	B	H	H	H	H	H	H	H	H	H	H	H	H	H	H	H	H	H	H
5	20196865	UCE5-3106	AATGGAAATTAGGTTTTTTTGGAAGAAAAAAAAACTTCTAAGAGAATTAA[C/G]AGGAATCGAAGGAAAATTCCGTTTTTCCAATGATTTTTTTGGAAAAATATTAATATTTAAAGCTTAAATTTAGTTTTCGACATTTCTTATACAAAAAACCAGCTTAAATTATGCAATTTC	B	H	H	H	B	B	B	B	B	H	H	H	H	B	B	B	H	H	H	H	H	H	H	B	B	B	H	B	H	H	H	H	H	N	H	H	H	H	H	H	H	H	B	B	B	B
5	20198668	UCE5-3113	CGACTTTAAAGGGGGCGCATTTATGCGCGATGCGCAAAAGAAACAACGAG[A/C]TTTAAGATTTTCTAAAATTTTGAAATGGTTTTCCGGTTAATTTTCAGAGCAATATTAAAATTTTTGAACTTCAATTTTAATTCCATCAGTTTTACCAAAAAACAATTTTAACTCCCATAA	H	H	H	H	B	B	B	B	B	H	H	H	H	B	B	B	H	H	H	H	H	H	H	H	B	B	H	B	H	H	H	H	H	H	H	H	H	H	H	H	H	H	H	H	H	H
5	20264925	UCE5-3168	AATCCAAAAAAAACTCACCGCGAAAACCTTCTTCGCTCCAGCCTTGGCGGCGAACATGGAAAGAATTCCAGTTCCCGAGCCAACATCCATCACAACTTTGTCTTTGAACAAGTGCGAGTT[A/G]TGATAGATCGAGTTCCGGTAGGTGGTGGTTCGCACCTCGTCCTTGAGCAT	H	H	H	H	B	B	B	B	B	H	H	H	H	B	B	B	H	H	H	H	H	H	H	H	B	B	H	B	H	H	H	H	H	H	H	H	H	H	H	H	H	H	H	H	H	H
5	20290768	CE5-31	GGCACAAAAGCAAACAATTTTTGAAAAGGGGAGGGCGGGGAGGATATATT[A/G]AGTGGAAAGAATGAAGAAAAGGAAGAGCAGTAGCTTAAGTGGAAGGAGAATCCCCCAAAGTGCAATTTTATTTGGAAAAT	B	B	B	B	B	B	B	B	B	B	B	B	B	B	B	B	B	B	B	B	H	B	B	B	B	B	B	B	B	B	B	B	B	B	B	B	B	B	B	B	B	B	B	B	B	B
5	20383794	CE5-265	TCAATTTACACAAAGTCGAATAAAAATATTTGGCAAATCTTACTGCCAAG[A/G]CAAATTTTTAAACTTACAGTAACATACAATTTGTCATCCACAACAACATAAGTGTAACATTTCTGTTGATCCCTGGCTTG	H	H	H	H	B	B	B	B	B	H	H	H	H	B	B	B	H	H	H	H	H	H	H	H	B	B	H	B	H	H	H	H	H	H	H	H	H	H	H	H	H	H	H	N	H	H
5	20435165	UCE5-3182	TTTTCAGATGAATTTAGCAGATTTACACGAAAAATGAAGTAGAACTGAGCTCCGGGACAGTTTTTTATCTGCTGTAGCATTTTTTTCTCGTAGTGAAAGTTGCGAAATCTGTGCATTTTG[A/C]CACAAAATCTACTGGAAATTTTAACTTGATATCAATTGAAACCTATCTTT	B	B	B	B	B	B	B	B	B	B	B	B	B	B	B	B	B	B	B	B	H	B	B	B	B	B	B	B	B	B	B	B	B	B	B	B	B	B	B	B	B	B	B	B	B	B
5	20437968	UCE5-3195	GAGGGCATGGTCTCATTGCAAGCTGCAGTTGTACAGGCAAAAGCTTTTGT[A/G]GCAAAAATTGATGTTTCAAAGCTCAAAACTCTAAACAACTACAGTGCTATCTTGAAGACTTTGGAAACAATGCCTGACGTGAAGATGGAAGCATTGGAGAAGTCTGAAGTTCTGGAGATT	B	B	B	B	B	B	B	B	B	B	B	B	B	B	B	B	B	B	B	B	H	B	B	B	B	B	B	B	B	B	B	B	B	B	B	B	B	B	B	B	B	B	B	B	B	B
5	20626598	CE5-267	GTTTTATGATAGCCTTTTTAGGGTTTCAACATACTATCACCACATTCTTCACCGATGCATGGGGCTCCGGGACCGACGAT[A/G]GCTTAAAGGCTCATAATTATTAGTTTCCAAGAACCAAATCAGTGATAAAA	B	B	B	B	B	B	B	B	B	B	B	B	B	B	B	B	B	B	B	B	H	B	B	B	B	B	B	B	B	B	B	B	B	B	B	B	B	B	B	B	B	B	B	B	B	B
5	20651440	UCE5-3397	ATCCCAAAAACACTTACCGCCAGACGGGTCTCTGCTCATTACCCACCCGG[A/G]CCCTCTTGAAAACCATACCTAATTTCCGACCCTTCTCGCCCCCCCCCCCTCCCGACAAAGAGATTACGCAATGTCCCCCACCTTACCGTGTAGTTGATCCACCAGATCAGGCCAGCTGTT	B	B	B	B	B	B	B	B	B	B	B	B	B	B	B	B	B	B	B	B	H	B	B	B	B	B	B	B	B	B	B	B	B	B	B	B	B	B	B	B	B	B	B	B	B	B
5	20824979	UCE5-3416	TTATTTTCTTAAATTTGATGAAAATTGATATTTTCACTTGCGTTTTTTTT[A/T]AATTTTCAATCTTACAATCAAGGTGGTTAATTTTTTTTCTTTGTAAAGAATTAACGGAAGACCTTGTAAACTTAATGATAAGATAACTGAGATTACAAAGGAAAGTTCAAAAAGTTAATA	B	B	B	B	B	B	B	B	B	B	B	B	B	B	B	B	B	B	B	B	H	B	B	B	B	B	B	B	B	B	B	B	B	B	B	B	B	B	B	B	B	B	B	B	B	B
5	20862485	CE5-269	TCATCAAAAACATTGAAGAAGAGAATTCCAACTCCATCCAAGTTACGGGAAACATTTGAGTGTGCGATCTCACTGAAATT[A/G]AAAACAATTCATTTAGATAATTTACGTCAAGGCTAAAAATAACAGTTTCA	B	B	B	B	B	B	B	B	B	B	B	B	B	B	B	B	B	B	B	B	H	B	B	B	B	B	B	B	B	B	B	B	B	B	B	B	B	B	B	B	B	B	B	B	B	B
[truncated: 79 more columns]
