# Supplementary material for: Recombinational Landscape and Population Genomics of Caenorhabditis elegans
Source: PLoS Genet. 2009 Mar 13;5(3):e1000419. doi: 10.1371/journal.pgen.1000419 (PMC2652117; doi:10.1371/journal.pgen.1000419)
Supplement: Table S3 — Strains and their Haplotypes. Strain, haplotype number, locality, and counts of genotype calls. (0.03 MB XLS) [file pgen.1000419.s008.xls]

## Sheet: Wild Strain Haplotypes
Table S3. Strains and their haplotypes
					Genotype Counts
Strain	Haplotype	Locality	B	H	D	N	"het"
N2	1	Bristol, England	1460	0	0	0	0
PX176	1	Eugene, OR	1460	0	0	0	0
TR388	1	Madison, WI	1460	0	0	0	0
TR389	1	Madison, WI	1460	0	0	0	0
CB3191	2	Altadena, CA	1459	1	0	0	0
CB3192	2	Altadena, CA	1459	1	0	0	0
CB3193	2	Altadena, CA	1459	1	0	0	0
CB3194	2	Altadena, CA	1459	1	0	0	0
CB3195	2	Altadena, CA	1459	1	0	0	0
CB4507	2	PalmCanyon, CA	1459	1	0	0	0
LSJ1	2	Bristol, England	1458	1	0	1	0
TR403	3	Madison, WI	1388	69	3	0	0
CB4555	4	Pasadena, CA	1387	70	3	0	0
DH424	4	El Prieto Canyon, CA	1387	70	3	0	0
DR1349	4	Pasadena, CA	1387	70	3	0	0
JU361	5	Franconville, France	1347	107	4	1	1
JU367	5	Franconville, France	1347	107	4	1	1
JU371	5	Franconville, France	1347	107	4	1	1
JU692	5	Franconville, France	1347	107	4	1	1
JU693	5	Franconville, France	1347	107	4	1	1
JU694	5	Franconville, France	1347	107	4	1	1
JU406	6	Hermanville, France	1306	144	8	2	0
JU407	6	Hermanville, France	1306	144	8	2	0
DR1344	7	Bergerac, France	1296	149	11	4	0
CB4851	8	Bergerac, France	1297	150	9	4	0
JU394	9	Hermanville, France	1287	160	10	3	0
JU399	9	Hermanville, France	1287	160	10	3	0
PX178	10	Eugene, OR	1288	167	4	1	0
PX179	10	Eugene, OR	1288	167	4	1	0
CB4852	11	Rothamsted, England	1276	176	5	2	1
JU440	12	Beauchene, France	1251	200	7	2	0
AB1	13	Adelaide, Australia	1232	212	12	3	1
PB303	14	Isopod	1188	259	11	1	1
JU311	15	Merlet, France	1186	259	12	2	1
JU312	15	Merlet, France	1156	253	12	38	1
JU313	15	Merlet, France	1186	259	12	2	1
JU314	15	Merlet, France	1186	259	12	2	1
JU315	15	Merlet, France	1186	259	12	2	1
JU316	15	Merlet, France	1186	259	12	2	1
JU317	15	Merlet, France	1186	259	12	2	1
JU318	15	Merlet, France	1186	259	12	2	1
JU319	15	Merlet, France	1186	259	12	2	1
JU321	15	Merlet, France	1186	259	12	2	1
CB4932	16	Taunton, England	1180	266	11	2	1
JU561	17	Ste. Barbe, France	1161	281	13	4	1
JU563	17	Ste. Barbe, France	1161	281	13	4	1
PX174	18	Lincoln City, OR	1165	282	11	1	1
RC301	18	Freiburg, Germany	1165	282	11	1	1
CB3198	19	Pasadena, CA	1114	325	17	3	1
CB3199	19	Pasadena, CA	1114	326	18	1	1
CB4853	19	Altadena, CA	1114	326	18	1	1
DR1350	19	Pasadena, CA	1113	326	17	3	1
AB2	20	Adelaide, Australia	1110	331	15	3	1
CB4855	20	Stanford, CA	1109	331	16	3	1
CB4858	20	Pasadena, CA	1109	331	16	3	1
AB3	21	Adelaide, Australia	1108	331	17	3	1
AB4	21	Adelaide, Australia	1109	331	17	2	1
CB4857	22	Claremont, CA	1108	332	16	3	1
DR1345	22	Claremont, CA	1109	332	15	3	1
JU362	23	Franconville, France	1109	335	14	1	1
JU360	24	Franconville, France	1103	341	14	1	1
JU363	24	Franconville, France	1103	341	13	2	1
JU364	24	Franconville, France	1103	341	13	2	1
JU366	24	Franconville, France	1103	341	14	1	1
JU368	24	Franconville, France	1103	341	14	1	1
JU369	24	Franconville, France	1103	341	14	1	1
JU370	24	Franconville, France	1103	341	14	1	1
JU262	25	LeBlanc, France	1108	342	8	2	0
JU263	25	LeBlanc, France	1108	342	8	2	0
JU299	25	LeBlanc, France	1108	342	7	3	0
JU300	25	LeBlanc, France	1108	341	6	5	0
JU301	25	LeBlanc, France	1108	342	8	2	0
JU302	25	LeBlanc, France	1108	342	8	2	0
JU303	25	LeBlanc, France	1108	342	8	2	0
JU305	25	LeBlanc, France	1108	341	8	3	0
JU306	25	LeBlanc, France	1108	342	8	2	0
JU307	25	LeBlanc, France	1108	342	8	2	0
JU309	25	LeBlanc, France	1108	342	8	2	0
JU310	25	LeBlanc, France	1108	342	8	2	0
JU438	25	Hermanville, France	1108	342	8	2	0
CB3196	26	Altadena, CA	1095	345	17	3	0
CB3197	26	Altadena, CA	1095	345	17	3	0
CB4854	26	Altadena, CA	1095	345	17	3	0
JU397	27	Hermanville, France	1082	361	14	3	0
JU398	27	Hermanville, France	1082	361	14	3	0
JU401	27	Hermanville, France	1082	361	14	3	0
JU402	27	Hermanville, France	1082	361	14	3	0
KR314	28	Vancouver, CA	1065	366	26	3	0
MY1	29	Lingen, Germany	1066	368	19	7	0
JU322	30	Merlet, France	1076	369	11	4	0
JU323	30	Merlet, France	1076	369	12	3	0
JU342	30	Merlet, France	1076	369	12	3	0
JU347	30	Merlet, France	1076	369	12	3	0
JU642	31	Le Perreux, France	1064	375	18	3	0
JU345	32	Merlet, France	1046	402	9	3	0
JU346	32	Merlet, France	1046	402	9	3	0
MY10	33	Roxel, Germany	1031	405	15	9	0
MY11	33	Roxel, Germany	1031	405	15	9	0
MY12	33	Roxel, Germany	1031	405	15	9	0
MY13	33	Roxel, Germany	1031	405	15	9	0
MY17	33	Roxel, Germany	1031	405	15	9	0
MY19	33	Roxel, Germany	1031	405	15	9	0
MY20	33	Roxel, Germany	1031	405	15	9	0
MY21	33	Roxel, Germany	1031	405	15	9	0
MY22	33	Roxel, Germany	1031	404	15	10	0
MY3	33	Roxel, Germany	1031	404	15	10	0
MY4	33	Roxel, Germany	1031	404	15	10	0
MY5	33	Roxel, Germany	1031	404	15	10	0
MY7	33	Roxel, Germany	1031	404	15	10	0
MY8	33	Roxel, Germany	1031	404	15	10	0
MY9	33	Roxel, Germany	1031	405	15	9	0
PB306	34	Isopod	1028	405	22	3	2
MY18	35	Roxel, Germany	1020	415	22	1	2
MY6	35	Roxel, Germany	1020	413	22	3	2
JU531	36	Primel, France	999	441	15	5	0
JU533	36	Primel, France	999	441	15	5	0
JU395	37	Hermanville, France	988	452	16	4	0
JU396	37	Hermanville, France	988	452	16	4	0
MY16	38	Mecklenbeck, Germany	952	483	18	6	1
JU258	39	Madeira, Portugal	827	599	25	9	0
MY14	40	Mecklenbeck, Germany	818	606	28	8	0
MY15	40	Mecklenbeck, Germany	818	605	28	9	0
MY2	40	Roxel, Germany	817	604	28	11	0
MY23	40	Roxel, Germany	818	605	28	9	0
CB4856	41	Hawaii	0	1460	0	0	0
Each of 1460 SNPs was scored for each strain.
Genotypes are N2 Bristol homozygote (B), CB4856 Hawaii homozygote (H), putative deletion homozygote (D), ambiguous (N), or apparent heterozygote ("het").
