# Supplementary material for: Recombinational Landscape and Population Genomics of Caenorhabditis elegans
Source: PLoS Genet. 2009 Mar 13;5(3):e1000419. doi: 10.1371/journal.pgen.1000419 (PMC2652117; doi:10.1371/journal.pgen.1000419)
Supplement: Table S4 — Misplaced SNP markers. Illumina oligo sequences, expected positions, and map-based positions. (0.02 MB XLS) [file pgen.1000419.s009.xls]

## Sheet: Mismapped Markers
Table S4. Markers whose RIAIL map positions do not match their expected physical positions
Ilmn ID	Name	oligo1	oligo2	oligo3	IllumiCode name	Illumicode Seq	Ilmn Strand	SNP	Expected Chr	Expected position (ws185)	RIAIL Chr	RIAIL position (ws185)	TopGenomicSeq	CustomerStrand
UCE6-686-0_B_T_1311340	UCE6-686	ACTTCGTCAGTAACGGACCCAGTTCTTGATCAGTAAACTGTTGTGT	GAGTCGAGGTCATATCGTCCAGTTCTTGATCAGTAAACTGTTGTGC	TTTTACACGTGCATAAACTTCATCTAGCAACGGGTAATTGTCGGCGTCTGCCTATAGTGAGTC	3736	TCTAGCAACGGGTAATTGTCGGC	BOT	[T/C]	X	1663691	III	between 901697 and 1061265	GTGCGTAAAAAGCTAAGCCACGGAAGGTGAAGTTTATGCACGTGTAAAAT[A/G]CACAACAGTTTACTGATCAAGAACTGGCACTGATATCAAAAGGTATCAATTGATCTCTGATTAAGGTCTAGAAGCTGACAGCTTGAGCCTGGGCTGAAAAAGCCCACCTTAAAGTCAATT	BOT
UCE4-528-0_B_B_1311503	UCE4-528	ACTTCGTCAGTAACGGACGTTCGATAATCAAGTTTTGTTTGTATTTTT	GAGTCGAGGTCATATCGTGTTCGATAATCAAGTTTTGTTTGTATTTTA	AAATAAATATTCAAAACCTTTGAAACAACTTGTCCTGTCGTGCCTAACGTCTGCCTATAGTGAGTC	4156	CAACTTGTCCTGTCGTGCCTAAC	BOT	[T/A]	IV	1169843	V	between 5546268 and 5795712	AAAGTTGTCGTAGTTTGTTAGGCTCCTCCCAAAAAAGGGGCGGAGCCTAATAGGTTCCTTTTTTTACAAAAATGTGGAAAAAAAATTCCGATACTTTCAAAGGTTTTGAATATTTATTTT[A/T]AAAATACAAACAAAACTTGATTATCGAAGTTCGGAAAAAATGCTCCGTTT	TOP
CE4-241-0_B_B_1310843	CE4-241	ACTTCGTCAGTAACGGACGGAAGCCGAAACGAAGATAATGAGATT	GAGTCGAGGTCATATCGTGGAAGCCGAAACGAAGATAATGAGATG	TTTGCTTTAATTGAACACCAACCGCTCTAGCCTGTACGGAAGTTGTCTGCCTATAGTGAGTC	1886	CGCTCTAGCCTGTACGGAAGTT	BOT	[T/G]	IV	5953002	V	between 10248667 and 10444663	TTCTGATCGTCCAGAAACAGAAAATAAAATTGGAATTTTCATTCTGGGTGTTTCTCGGTTGGTGTTCAATTAAAGCAAAA[A/C]ATCTCATTATCTTCGTTTCGGCTTCAAATCCAATCCTTCTTCTTCTTCCC	TOP
UCE6-712-0_T_B_1310622	UCE6-712	ACTTCGTCAGTAACGGACGCCAGCCATACCATATTCAACAAAGAAA	GAGTCGAGGTCATATCGTGCCAGCCATACCATATTCAACAAAGAAG	AATAATTCGATATACAATGGTGGCGTTCTAGCCTAACCGCCTTGAGTCTGCCTATAGTGAGTC	1037	CGTTCTAGCCTAACCGCCTTGA	TOP	[A/G]	X	2039811	I	between 14325175 and 14535059	GAACGTCTACGACAACAGTACACTCCAGCCATACCATATTCAACAAAGAA[A/G]CAATAATTCGATATACAATGGTGGCTACCGGACACTTGAAGTTTACAACCATCGGAATTATCCAACATCAGAAGAATACACCGATCAGGATATGTTTTATTATAAGTAGCGAAGTCTATA	BOT
UCE6-1285-0_B_B_1310436	UCE6-1285	ACTTCGTCAGTAACGGACCCAACATTCCGTACGAGAAATTGTAGG	GAGTCGAGGTCATATCGTCCAACATTCCGTACGAGAAATTGTAGC	GGCAAATATTTATCATTCGATTTCCCACTTACGTCGCATGGGACTGTCTGCCTATAGTGAGTC	178	CCCACTTACGTCGCATGGGACT	BOT	[G/C]	X	12615258	II	between 2354171 and 2482896	GAGACTTCATCAGCAATTGAAAACGAAAGAAACTGGATGCCTACTGAACACAATATAGCCAGTCGAATTGCTTTTCCGGGACTTTGGTTGAACGTCAAATCGAATGATAAATATTTGCCA[C/G]CTACAATTTCTCGTACGGAATGTTGGCCTTACATAACAGATCGCAAGGAA	TOP
CE5-218-0_B_T_1310546	CE5-218	ACTTCGTCAGTAACGGACTCGAAACTCTGTCTCTCCCCCTT	GAGTCGAGGTCATATCGTTCGAAACTCTGTCTCTCCCCCTC	CCAATACTACCACCCAACCATGACCCAAACTCGTAGTGTCCGTGTCTGCCTATAGTGAGTC	791	GACCCAAACTCGTAGTGTCCGT	BOT	[T/C]	V	14500811	IV	between 14176888 and 14335307	CATAAAAGAATAAGAATAGGAGTTCGAAATGGTTGGGTGGTAGTATTGGG[A/G]AGGGGGAGAGACAGAGTTTCGATTATAAATGCAATACAAAAAGGCGCGGAAAGATTGTCTATTCCTCTTCGTCTCATACG	BOT
Columns record the Illumina genotyping assay information and the physical positions implied by RIAIL mapping data
